# Supplementary material for: "Nested" cryptic diversity in a widespread marine ecosystem engineer: a challenge for detecting biological invasions
Source: BMC Evol Biol. 2011 Jun 21;11:176. doi: 10.1186/1471-2148-11-176 (PMC3146881; doi:10.1186/1471-2148-11-176)
Supplement: Additional file 2 — COI sequences. [file 1471-2148-11-176-S2.FAS]

>PstolYzerfontein1
ACTAGAATGAGTGTAATTATCCGGATTGAATTATCACAAGTAGGGCAAGTGATTAGAGATGGTCAGATGTATAATGTGATGGTTACTGCTCATGCCTTTGTGATGATTTTTTTTTTTGTGATGCCTATGATAATTAGGAGATTTGGTAATTGATTGTTGCCTTTGATATTAAGAAGTCCGGATATGGCTTTTCCTCGGTTGAATAACATAAGTTTTTGGTTTTTACCTCCAGCTTTGTTTTTGTTGTTAATTAGTTCTTTGATTGAAACTGGGGTAGGAACTAGATGGACTGTGTACCCTCCTTTAGCTGGGAACTTGGCTCATTCTAGACCAGGTTTAGATTGTGCTATTTTTTCTTTGCATTTAGCTGGGGTGTCTAGTATTTTAAGATCTTTGAATTTTATAACTACGATATTTAATATAAAAACAAAAGGGTGAGGTATGTTTTCGATGTCTTTGTTTTGTTGAACTGTGTTTGTTACGGTAGTTTTATTATTGTTATCTCTGCCTGTTTTGGCAGCTGCTATTACTATA
>PstolYzerfontein3
ACTAGAATGAGTGTAATTATCCGGATTGAATTATCACAAGTAGGGCAAGTGATTAGAGATGGTCAGATGTATAATGTGATGGTTACTGCTCATGCCTTTGTGATGATTTTTTTTTTTGTGATGCCTATGATAATTAGGAGATTTGGTAATTGATTGTTGCCTTTGATATTAAGAAGTCCGGATATGGCTTTTCCTCGGTTGAATAACATAAGTTTTTGGTTTTTACCTCCAGCTTTGTTTTTGTTGTTAATTAGTTCTTTGATTGAAACTGGGGTAGGAACTAGATGGACTGTGTACCCTCCTTTAGCTGGGAACTTGGCTCATTCTAGACCAGGTTTAGATTGTGCTATTTTTTCTTTGCATTTAGCTGGGGTGTCTAGTATTTTAAGATCTTTGAATTTTATAACTACGATATTTAATATAAAAACAAAAGGGTGAGGTATGTTTTCGATGTCTTTGTTTTGTTGAACTGTGTTTGTTACGGTAGTTTTATTATTGTTATCTCTGCCTGTTTTGGCAGCTGCTATTACTATA
>PstolYzerfontein4
ACTAGAATGAGTGTAATTATCCGGATTGAATTATCACAAGTAGGGCAAGTGATTAGAGATGGTCAGATGTATAATGTGATGGTTACTGCTCATGCCTTTGTGATGATTTTTTTTTTTGTGATGCCTATGATAATTAGGAGATTTGGTAATTGATTGTTGCCTTTGATATTAAGAAGTCCGGATATGGCTTTTCCTCGGTTGAATAACATAAGTTTTTGGTTTTTACCTCCAGCTTTGTTTTTGTTGTTGATTAGTTCTTTGATTGAAACTGGGGTAGGAACTAGATGGACTGTGTACCCTCCTTTAGCTGGGAACTTGGCTCATTCTAGACCAGGTTTAGATTGTGCTATTTTTTCTTTGCATTTAGCTGGGGTGTCTAGTATTTTAAGATCTTTGAATTTTATAACTACGATATTTAATATAAAAACAAAAGGGTGAGGTATGTTTTCGATGTCTTTGTTTTGTTGAACTGTGTTTGTTACGGTAGTTTTATTATTGTTATCTCTGCCTGTTTTGGCAGCTGCTATTACTATA
>PstolYzerfontein5
ACTAGAATGAGTGTAATTATCCGGATTGAATTATCACAAGTAGGGCAAGTGATTAGAGATGGTCAGATGTATAATGTGATGGTTACTGCTCATGCCTTTGTGATGATTTTTTTTTTTGTGATGCCTATGATAATTAGGAGATTTGGTAATTGATTGTTGCCTTTGATATTAAGAAGTCCGGATATGGCTTTTCCTCGGTTGAATAACATAAGTTTTTGGTTTTTACCTCCAGCTTTGTTTTTGTTGTTAATTAGTTCTTTGATTGAAACTGGGGTAGGAACTAGATGGACTGTGTACCCTCCTTTAGCTGGGAACTTGGCTCATTCTAGACCAGGTTTAGATTGTGCTATTTTTTCTTTGCATTTAGCTGGGGTGTCTAGTATTTTAAGATCTTTGAATTTTATAACTACGATATTTAATATAAAAACAAAAGGGTGAGGTATGTTTTCGATGTCTTTGTTTTGTTGAACTGTGTTTGTTACGGTAGTTTTATTATTGTTATCTCTGCCTGTTTTGGCAGCTGCTATTACTATA
>PstolYzerfontein6
ACTAGAATGAGTGTAATTATCCGGATTGAATTATCACAAGTAGGGCAAGTGATTAGAGATGGTCAGATGTATAATGTGATGGTTACTGCTCATGCCTTTGTGATGATTTTTTTTTTTGTGATGCCTATGATAATTAGGAGATTTGGTAATTGATTGTTGCCTTTGATATTAAGAAGTCCGGATATGGCTTTTCCTCGGTTGAATAACATAAGTTTTTGGTTTTTACCTCCAGCTTTGTTTTTGTTGTTAATTAGTTCTTTGATTGAAACTGGGGTAGGAACTAGATGGACTGTGTACCCTCCTTTAGCTGGGAACTTGGCTCATTCTAGACCAGGTTTAGATTGTGCTATTTTTTCTTTGCATTTAGCTGGGGTGTCTAGTATTTTAAGATCTTTGAATTTTATAACTACGATATTTAATATAAAAACAAAAGGGTGAGGTATGTTTTCGATGTCTTTGTTTTGTTGAACTGTGTTTGTTACGGTAGTTTTATTATTGTTATCTCTGCCTGTTTTGGCAGCTGCTATTACTATA
>PstolYzerfontein7
ACTAGAATGAGTGTAATTATCCGGATTGAATTATCACAAGTAGGGCAAGTGATTAGAGATGGTCAGATGTATAATGTGATGGTTACTGCTCATGCCTTTGTGATGATTTTTTTTTTTGTGATGCCTATGATAATTAGGAGATTTGGTAATTGATTGTTGCCTTTGATATTAAGAAGTCCGGATATGGCTTTTCCTCGGTTGAATAACATAAGTTTTTGGTTTTTACCTCCAGCTTTGTTTTTGTTGTTAATTAGTTCTTTGATTGAAACTGGGGTAGGAACTAGATGGACTGTGTACCCTCCTTTAGCTGGGAACTTGGCTCATTCTAGACCAGGTTTAGATTGTGCTATTTTTTCTTTGCATTTAGCTGGGGTGTCTAGTATTTTAAGATCTTTGAATTTTATAACTACGATATTTAATATAAAAACAAAAGGGTGAGGTATGTTTTCGATGTCTTTGTTTTGTTGAACTGTGTTTGTTACGGTAGTTTTATTATTGTTATCTCTGCCTGTTTTGGCAGCTGCTATTACTATA
>PstolYzerfontein31
ACTAGAATGAGTGTAATTATCCGGATTGAATTATCACAAGTAGGGCAAGTGATTAGAGATGGTCAGATGTATAATGTGATGGTTACTGCTCATGCCTTTGTGATGATTTTTTTTTTTGTGATGCCTATGATAATTAGGAGATTTGGTAATTGATTGTTGCCTTTGATATTAAGAAGTCCGGATATGGCTTTTCCTCGGTTGAATAACATAAGTTTTTGGTTTTTACCTCCAGCTTTGTTTTTGTTGTTAATTAGTTCTTTGATTGAAACTGGGGTAGGAACTAGATGGACTGTGTACCCTCCTTTAGCTGGGAACTTGGCTCATTCTAGACCAGGTTTAGATTGTGCTATTTTTTCTTTGCATTTAGCTGGGGTGTCTAGTATTTTAAGATCTTTGAATTTTATAACTACGATATTTAATATAAAAACAAAAGGGTGAGGTATGTTTTCGATGTCTTTGTTTTGTTGAACTGTGTTTGTTACGGTAGTTTTATTATTGTTATCTCTGCCTGTTTTGGCAGCTGCTATTACTATA
>PstolYzerfontein32
ACTAGAATGAGTGTAATTATCCGGATTGAATTATCACAAGTAGGGCAAGTGATTAGAGATGGTCAGATGTATAATGTGATGGTTACTGCTCATGCCTTTGTGATGATTTTTTTTTTTGTGATGCCTATGATAATTAGGAGATTTGGTAATTGATTGTTGCCTTTGATATTAAGAAGTCCGGATATGGCTTTTCCTCGGTTGAATAACATAAGTTTTTGGTTTTTACCTCCAGCTTTGTTTTTGTTGTTAATTAGTTCTTTGATTGAAACTGGGGTAGGAACTAGATGGACTGTGTACCCTCCTTTAGCTGGGAACTTGGCTCATTCTAGACCAGGTTTAGATTGTGCTATTTTTTCTTTGCATTTAGCTGGGGTGTCTAGTATTTTAAGATCTTTGAATTTTATAACTACGATATTTAATATAAAAACAAAAGGGTGAGGTATGTTTTCGATGTCTTTGTTTTGTTGAACTGTGTTTGTTACGGTAGTTTTATTATTGTTATCTCTGCCTGTTTTGGCAGCTGCTATTACTATA
>PstolYzerfontein34
ACTAGAATGAGTGTAATTATCCGGATTGAATTATCACAAGTAGGGCAAGTGATTAGAGATGGTCAGATGTATAATGTGATGGTTACTGCTCATGCCTTTGTGATGATTTTTTTTTTTGTGATGCCTATGATAATTAGGAGATTTGGTAATTGATTGTTGCCTTTGATATTAAGAAGTCCGGATATGGCTTTTCCTCGGTTGAATAACATAAGTTTTTGGTTTTTACCTCCAGCTTTGTTTTTGTTGTTAATTAGTTCTTTGATTGAAACTGGGGTAGGAACTAGATGGACTGTGTACCCTCCTTTAGCTGGGAACTTGGCTCATTCTAGACCAGGTTTAGATTGTGCTATTTTTTCTTTGCATTTAGCTGGGGTGTCTAGTATTTTAAGATCTTTGAATTTTATAACTACGATATTTAATATAAAAACAAAAGGGTGAGGTATGTTTTCGATGTCTTTGTTTTGTTGAACTGTGTTTGTTACGGTAGTTTTATTATTGTTATCTCTGCCTGTTTTGGCAGCTGCTATTACTATA
>PstolYzerfontein36
ACTAGAATGAGTGTAATTATCCGGATTGAATTATCACAAGTAGGGCAAGTGATTAGAGATGGTCAGATGTATAATGTGATGGTTACTGCTCATGCCTTTGTGATGATTTTTTTTTTTGTGATGCCTATGATAATTAGGAGATTTGGTAATTGATTGTTGCCTTTGATATTAAGAAGTCCGGATATGGCTTTTCCTCGGTTGAATAACATAAGTTTTTGGTTTTTACCTCCAGCTTTGTTTTTGTTGTTAATTAGTTCTTTGATTGAAACTGGGGTAGGAACTAGATGGACTGTGTACCCTCCTTTAGCTGGGAACTTGGCTCATTCTAGACCAGGTTTAGATTGTGCTATTTTTTCTTTGCATTTAGCTGGGGTGTCTAGTATTTTAAGATCTTTGAATTTTATAACTACGATATTTAATATAAAAACAAAAGGGTGAGGTATGTTTTCGATGTCTTTGTTTTGTTGAACTGTGTTTGTTACGGTAGTTTTATTATTGTTATCTCTGCCTGTTTTGGCAGCTGCTATTACTATA
>PstolFalseBay6
ACTAGAATGAGTGTAATTATCCGGATTGAATTATCACAAGTAGGGCAAGTGATTAGAGATGGTCAGATGTATAATGTGATGGTTACTGCTCATGCCTTTGTGATGATTTTTTTTTTTGTGATGCCTATGATAATTAGGAGATTTGGTAATTGATTGTTGCCTTTGATATTAAGAAGTCCGGATATGGCTTTTCCTCGGTTGAATAACATAAGTTTTTGGTTTTTACCTCCAGCTTTGTTTTTGTTGTTAATTAGTTCTTTGATTGAAACTGGGGTAGGAACTAGATGGACTGTGTACCCTCCTTTAGCTGGGAACTTGGCTCATTCTAGACCAGGTTTAGATTGTGCTATTTTTTCTTTGCATTTAGCTGGAGTGTCTAGTATTTTAAGATCTTTGAATTTTATAACTACGATATTTAATATAAAAACAAAAGGGTGAGGTATGTTTTCGATGTCTTTGTTTTGTTGAACTGTGTTTGTTACGGTAGTTTTATTATTGTTATCTCTGCCTGTTTTGGCAGCTGCTATTACTATA
>PstolMosselBay11
ACTAGAATGAGTGTAATTATCCGGATTGAATTATCACAAGTAGGGCAAGTGATTAGAGATGGTCAGATGTATAATGTGATGGTTACTGCTCATGCCTTTGTGATGATTTTTTTTTTTGTGATGCCTATGATAATTAGGAGATTTGGTAATTGATTGTTGCCTTTGATATTAAGAAGTCCGGATATGGCTTTTCCTCGGTTGAATAACATAAGTTTTTGGTTTTTACCTCCAGCTTTGTTTTTGTTGTTAATTAGTTCTTTGATTGAAACTGGGGTAGGAACTAGATGGACTGTGTACCCTCCTTTAGCTGGGAACTTGGCTCATTCTAGACCAGGTTTAGATTGTGCTATTTTTTCTTTGCATTTAGCTGGGGTGTCTAGTATTTTAAGATCTTTGAATTTTATAACTACGATATTTAATATAAAAACAAAAGGGTGAGGTATGTTTTCGATGTCTTTGTTTTGTTGAACTGTGTTTGTTACGGTAGTTTTATTATTGTTATCTCTGCCTGTTTTGGCAGCTGCTATTACTATA
>PstolPlettenbergBay2
ACTAGAATGAGTGTAATTATCCGGATTGAATTATCACAAGTAGGGCAAGTGATTAGAGATGGTCAGATGTATAATGTGATGGTTACTGCTCATGCCTTTGTGATGATTTTTTTTTTTGTGATGCCTATGATAATTAGGAGATTTGGTAATTGATTGTTGCCTTTGATATTAAGAAGTCCGGATATGGCTTTTCCTCGGTTGAATAACATAAGTTTTTGGTTTTTACCTCCAGCTTTGTTTTTGTTGTTAATTAGTTCTTTGATTGAAACTGGGGTAGGAACTAGATGGACTGTGTACCCCCCTTTAGCTGGGAACTTGGCTCATTCTAGACCAGGTTTAGATTGTGCTATTTTTTCTTTGCATTTAGCTGGGGTGTCTAGTATTTTAAGATCTTTGAATTTTATAACTACGATATTTAATATAAAAACAAAAGGGTGAGGTATGTTTTCCATGTCTTTGTTTTGTTGAACTGTGTTTGTTACGGTAGTTTTATTATTGTTATCTCTGCCTGTTTTGGCAGCTGCTATTACTATA
>PstolPlettenbergBay3
ACTAGAATGAGTGTAATTATCCGGATTGAATTATCACAAGTAGGGCAAGTGATTAGAGATGGTCAGATGTATAATGTGATGGTTACTGCTCATGCCTTTGTGATGATTTTTTTTTTTGTGATGCCTATGATAATTAGGAGATTTGGTAATTGATTGTTGCCTTTGATATTAAGAAGTCCGGATATGGCTTTTCCTCGGTTGAATAACATAAGTTTTTGGTTTTTACCTCCAGCTTTGTTTTTGTTGTTAATTAGTTCTTTGATTGAAACTGGGGTAGGAACTAGATGGACTGTGTACCCTCCTTTAGCTGGGAACTTGGCTCATTCTAGACCAGGTTTAGATTGTGCTATTTTTTCTTTGCATTTAGCTGGGGTGTCTAGTATTTTAAGATCTTTGAATTTTATAACTACGATATTTAATATAAAAACAAAAGGGTGAGGTATGTTTTCGATGTCTTTGTTTTGTTGAACTGTGTTTGTTACGGTAGTTTTATTATTGTTATCTCTGCCTGTTTTGGCAGCTGCTATTACTATA
>PstolPlettenbergBay7
ACTAGAATGAGTGTAATTATCCGGATTGAATTATCACAAGTAGGGCAAGTGATTAGAGATGGTCAGATGTATAATGTGATGGTTACTGCTCATGCCTTTGTGATGATTTTTTTTTTTGTGATGCCTATGATAATTAGGAGATTTGGTAATTGATTGTTGCCTTTGATATTAAGAAGTCCGGATATGGCTTTTCCTCGGTTGAATAACATAAGTTTTTGGTTTTTACCTCCAGCTTTGTTTTTGTTGTTAATTAGTTCTTTGATTGAAACTGGGGTAGGAACTAGATGGACTGTGTACCCTCCTTTAGCTGGGAACTTGGCTCATTCTAGACCAGGTTTAGATTGTGCTATTTTTTCTTTGCATTTAGCAGGGGTGTCTAGTATTTTAAGATCTTTGAATTTTATAACTACGATATTTAATATAAAAACAAAAGGGTGAGGTATGTTTTCGATGTCTTTGTTTTGTTGAACTGTGTTTGTTACGGTAGTTTTATTATTGTTATCTCTGCCTGTTTTGGCAGCTGCTATTACTATA
>PstolTsitsikamma1
ACTAGAATGAGTGTAATTATCCGGATTGAATTATCACAAGTAGGGCAAGTGATTAGAGATGGTCAGATGTATAATGTGATGGTTACTGCTCATGCCTTTGTGATGATTTTTTTTTTTGTGATGCCTATGATAATTAGGAGATTTGGTAATTGATTGTTGCCTTTGATATTAAGAAGTCCGGATATGGCTTTTCCTCGGTTGAATAACATAAGTTTTTGGTTTTTACCTCCAGCTTTGTTTTTGTTGTTAATTAGTTCTTTGATTGAAACTGGGGTAGGAACTAGATGGACTGTGTACCCTCCTTTAGCTGGGAACTTGGCTCATTCTAGACCAGGTTTAGATTGTGCTATTTTTTCTTTGCATTTAGCTGGGGTGTCTAGTATTTTAAGATCTTTGAATTTTATAACTACGATATTTAATATAAAAACAAAAGGGTGAGGTATGTTTTCGATGTCTTTGTTTTGTTGAACTGTGTTTGTTACGGTAGTTTTATTATTGTTATCTCTGCCTGTTTTGGCAGCTGCTATTACTATA
>PstolTsitsikamma6
ACTAGAATGAGTGTAATTATCCGGATTGAATTATCACAAGTAGGGCAAGTGATTAGAGATGGTCAGATGTATAATGTGATGGTTACTGCTCATGCCTTTGTGATGATTTTTTTTTTTGTGATGCCTATGATAATTAGGAGATTTGGTAATTGATTGTTGCCTTTGATAtTAAGAAGTCCGGATATGGCTTTTCCTCGGTTGAATAACATAAGTTTTTGGTTTTTACCTCCAGCTTTGTTTTTGTTGTTAATTAGTTCTTTGATTGAAACTGGGGTAGGAACTAGATGGACTGTGTACCCTCCTTTAGCTGGGAACTTGGCTCATTCTAGACCAGGTTTAGATTGTGCTATTTTTTCTTTGCATTTAGCTGGGGTGTCTAGTATTTTAAGATCTTTGAATTTTATAACTACGATATTTAATATAAAAACAAAAGGGTGAGGTATGTTTTCGATGTCTTTGTTTTGTTGAACTGTGTTTGTTACGGTAGTTTTATTATTGTTATCTCTGCCTGTTTTGGCAGCTGCTATTACTATA
>PstolPortElizabeth1
ACTAGAATGAGTGTAATTATCCGGATTGAATTATCACAAGTAGGGCAAGTGATTAGAGATGGTCAGATGTATAATGTGATGGTTACTGCTCATGCCTTTGTGATGATTTTTTTTTTTGTGATGCCTATGATAATTAGGAGATTTGGTAATTGATTGTTGCCTTTGATATTAAGAAGTCCGGATATGGCTTTTCCTCGGTTGAATAACATAAGTTTTTGGTTTTTACCTCCAGCTTTGTTTTTGTTGTTAATTAGTTCTTTGATTGAAACTGGGGTAGGAACTAGATGGACTGTGTACCCTCCTTTAGCTGGGAACTTGGCTCATTCTAGACCAGGTTTAGATTGTGCTATTTTTTCTTTGCATTTAGCTGGGGTGTCTAGTATTTTAAGATCTTTGAATTTTATAACTACGATATTTAATATAAAAACAAAAGGGTGAGGTATGTTTTCAATGTCTTTGTTTTGTTGAACTGtGTTTGTTACGGTAGTTTTATTATTGTTATCTCTGCCTGTTTTGGCAGCTGCTATTACTATA
>PstolHagaHaga1
ACTAGAATGAGTGTAATTATCCGGATTGAATTATCACAAGTAGGGCAAGTGATTAGAGATGGTCAGATGTATAATGTGATGGTTACTGCTCATGCCTTTGTGATGATTTTTTTTTTTGTGATGCCTATGATAATTAGGAGATTTGGTAATTGATTGTTGCCTTTGATATTAAGAAGTCCGGATATGGCTTTTCCTCGGTTGAATAACATAAGTTTTTGGTTTTTACCTCCAGCTTTGTTTTTGTTGTTAATTAGTTCTTTGATTGAAACTGGGGTAGGAACTAGATGGACTGTGTACCCTCCTTTAGCTGGGAACTTGGCTCATTCTAGACCAGGTTTAGATTGTGCTATTTTTTCTTTGCATTTAGCTGGGGTGTCTAGTATTTTAAGATCTTTGAATTTTATAACTACGATATTTAATATAAAAACAAAAGGGTGAGGTATGTTTTCGATGTCTTTGTTTTGTTGAACTGTGTTTGTTACGGTAGTTTTATTATTGTTATCTCTGCCTGTTTTGGCAGCTGCTATTACTATA
>PstolHagaHaga2
ACTAGAATGAGTGTAATTATCCGGATTGAATTATCACAAGTAGGGCAAGTGATTAGAGATGGTCAGATGTATAATGTGATGGTTACTGCTCATGCCTTTGTGATGATTTTTTTTTTTGTGATGCCTATGATAATTAGGAGATTTGGTAATTGATTGTTGCCTTTGATATTAAGAAGTCCGGATATGGCTTTTCCTCGGTTGAATAACATAAGTTTTTGGTTTTTACCTCCAGCTTTGTTTTTGTTGTTAATTAGTTCTTTGATTGAAACTGGGGTAGGAACTAGATGGACTGTGTACCCCCCTTTAGCTGGGAACTTGGCTCATTCTAGACCAGGTTTAGATTGTGCTATTTTTTCTTTGCATTTAGCTGGGGTGTCTAGTATTTTAAGATCTTTGAATTTTATAACTACGATATTTAATATAAAAACAAAAGGGTGAGGTATGTTTTCGATGTCTTTGTTTTGTTGAACTGTGTTTGTTACGGTAGTTTTATTATTGTTATCTCTGCCTGTTTTGGCAGCTGCTATTACTATA
>PherdLangebaan1
ACTAGGATGAGTGTAATCATTCGGATTGAGTTATCTCAGGTTAGGCAGGTAATTAGAGATGGTCAGATGTATAATGTTATGGTGACTGCTCATGCTTTTGTAATGATTTTTTTTTTTGTAATGCCAATGATAATTAGGAGATTTGGTAATTGGTTGTTACCTTTGATATTAAGGAGTCCTGATATGGCCTTTCCTCGATTAAATAATATAAGTTTTTGGTTTTTACCTCCAGCTTTGTTTTTGTTGTTAATTAGTTCTTTGATTGAAACTAGAGTAGGTACTAGATGAACCGTGTATCCGCCATTAGCTGGTAATTTAGCTCACTCTAGACCTGGTTTAGATTGTGCTATTTTTTCATTGCATTTAGCTAGAGTTTCTAGTATTTTAAGATCTTTGAATTTTATAACTACAATATTTAATATAAAATCAAAAGGGTGAGGAATGTTTTCGATGTCTTTATTTTGTTGGACTGTGTTTGTTACGGTAATTTTATTGTTATTGTCTTTGCCTGTATTAGCTGCTGCTATCACTATG
>PherdLangebaan2
ACTAGGATGAGTGTAATCATTCGGATTGAGTTATCTCAGGTTAGGCAGGTAATTAGAGATGGTCAGATGTATAATGTTATGGTGACTGCTCATGCTTTTGTAATGATTTTTTTTTTTGTAATGCCAATGATAATTAGGAGATTTGGTAATTGGTTGTTACCTTTGATATTAAGGAGTCCTGATATGGCCTTTCCTCGATTAAATAATATAAGTTTTTGGTTTTTACCTCCAGCTTTGTTTTTGTTGTTAATTAGTTCTTTGATTGAAACTAGAGTAGGTACTAGATGAACCGTGTATCCGCCATTAGCTGGTAATTTAGCTCACTCTAGACCCGGTTTAGATTGTGCTATTTTTTCATTGCATTTAGCTAGAGTTTCTAGTATTTTAAGATCTTTGAATTTTATAACTACAATATTTAATATAAAATCAAAAGGGTGAGGAATGTTTTCGATGTCTTTATTTTGTTGGACTGTGTTTGTTACGGTAATTTTATTGTTATTGTCTTTGCCTGTATTAGCTGCTGCTATCACTATG
>PherdLangebaan4
ACTAGGATGAGTGTAATCATTCGGATTGAGTTATCTCAGGTTAGGCAGGTAATTAGAGATGGTCAGATGTATAATGTTATGGTGACTGCTCATGCTTTTGTAATGATTTTTTTTTTTGTAATGCCAATGATAATTAGGAGATTTGGTAATTGGTTGTTACCTTTGATATTAAGGAGTCCTGATATGGCCTTTCCTCGATTAAATAATATAAGTTTTTGGTTTTTACCTCCAGCTTTGTTTTTGTTGTTAATTAGTTCTTTGATTGAAACTAGAGTAGGTACTAGATGAACCGTGTATCCGCCATTAGCTGGTAATTTAGCTCACTCTAGACCTGGTTTAGATTGTGCTATTTTTTCATTGCATTTAGCTAGAGTTTCTAGTATTTTAAGATCTTTGAATTTTATAACTACAATATTTAATATAAAATCAAAAGGGTGAGGAATGTTTTCGATGTCTTTATTTTGTTGGACTGTGTTTGTTACGGTAATTTTATTGTTATTGTCTTTGCCTGTATTAGCTGCTGCTATCACTATG
>PherdLangebaan21
ACTAGGATGAGTGTAATCATCCGGATTGAGTTATCTCAGGTTAGGCAGGTAATTAGAGATGGTCAGATGTATAATGTTATGGTGACTGCTCATGCTTTTGTAATGATTTTTTTTTTTGTAAtGCCAATGATAATTAGGAgATTTGGtAATTggTTGtTAcCTTTGATATTAAGGagTCCtGAtATGGCCTTTCCtCGATTAAATAATATAAGTTTTTGGTTTTTACCtCCAGCTTTGTTTTTGTTGTTAATTAGTTCTTTGATTGAAACTAGAGTAGGTACTAgATGAACCGtGTATCCgCCATTAGCTGGtAATTTAGCTCACtCTAgACCtGGTTTAgATTGtGCTATTTTTTCATTGCATTTAgCTAGAGTTTCTAGtATTTTAAGATCTTTGAATTTTATAACTACAATaTTTAATATAAAAtCAAAAGGGtgAGGAATGTTTTCGATGTCTTTATTTTGTTGgACTGTGTTTGTTACGGtaATTTtATTGTtATTGTcTtTGCCtGtAtTAgCTGCTGCTATCACTATG
>PherdLangebaan22
ACTAGGATGAGTGTAATCATTCGGATTGAGTTATCTCAGGTTAGGCAGGTAATTAGAGATGGTCAGATGTATAATGTTATGGTGACTGCTCATGCTTTTGTAATGATTTTTTTTTTTGTAATGCCAATGATAATTAGGAgATTTGGTAATTGGTTGTTACCTTTGATATTAAGGAGTCCTGATATGGCCTTTCCTCGATTAAATAATATAAGTTTTTGGTTTTTACCTCCAGCTTTGTTTTTGTTGTTAATTAGTTCTTTGATTGAAACTAgAGTAGGTACTAgATGAACCGTGTATCCGCCATTAGCTGGTAATTTAGCTCACTCTAgACCTGGTTTAgATTGtGCTATTTTTTCATTGCATTTAGCTAGAGTTTCTAGTATTTTAAgATCTTTGAATTTTATAACTACAATATTTAATATAAAATCAAAAGGGtGAGGAAtGTTTTCgATGTCTTTATTTTGTTGGACTGtGTTTGTTACGGtAATTTTATTGTTATTGTCTTTGCCTGTATTAGCTGCTGCTATCACTATG
>PherdLangebaan23
ACTAGGATGAGTGTAATCATTCGGATTGAGTTATCTCAGGTTAGGCAGGTAATTAGAGATGGTCAGATGTATAATGTTATGGTGACTGCTCATGCTTTTGTAATGATTTTTTTTTTTGTAATGCCAATGATAATTAGGAgATTTGGTAATTGGTTGTTACCTTTGATATTAAGGAGtCCTGATATGGCCTTTCCTCGATTAAATAATATAAGTTTTTGGTTTTTACCTCCAGCTTTGTTTTTGTTGTTAATTAGTTCTTTGATTGAAACTAGAGTAGGTACTAgATGAACCGtGTATCCgCCATTAGCTGGtAATTTAGCTCACTCTAgACCTGGTTTAgATTGtGCTATTTTTTCATTGCATTTAGCTAGAGTTTCTAGTATTTTAAgATCTTTGAATTTTATAACTACAATATTTAATATAAAATCAAAAGGGtGAGGAAtGTTTTCgATGTCTTTATTTTGTTGGACTGtGTTTGTTACGGtAATTTTATTGTTATTGTCTTTGCCTGTATTAgCTGCTGCTATCACTATG
>PherdLangebaan24
ACTAGGATGAGTGTAATCATTCGGATTGAGTTATCTCAGGTTAGGCAGGTAATTAGAGATGGTCAGATGTATAATGTTATGGTGACTGCTCATGCTTTTGTAATGATTTTTTTTTTTGTAATGCCAATGATAATTAGGAgATTTGGTAATTGGTTGTTACCTTTGATATTAAGGAGtCCTGATATGGCCTTTCCTCGATTAAATAATATAAGTTTTTGGTTTTTACCTCCAGCTTTGTTTTTGTTGTTAATTAGTTCTTTGATTGAAACTAGAGTAGGTACTAgATGAACCGtGTATCCgCCATTAGCTGGtAATTTAGCTCACTCTAgACCTGGTTTAgATTGtGCTATTTTTTCATTGCATTTAGCTAGAGTTTCTAGTATTTTAAgATCTTTGAATTTTATAACTACAATATTTAATATAAAATCAAAAGGGtGAGGAAtGTTTTCgATGTCTTTATTTTGTTGGACTGtGTTTGTTACGGtAATTTTATTGTTATTGTCTTTGCCTGTATTAGCTGCTGCTATCACTATG
>PherdYzerfontein2
ACTAGAATGAGTGTAATTATCCGGATTGAGTTATCACAAGTAGGGCAGGTGATTAGAGATGGTCAAATGTATAATGTTATGGTGACTGCCCATGCTTTTGTTATGATTTTTTTTTTTGTAATGCCAATGATAATTAGGAGATTTGGTAATTGGTTATTACCTTTGATACTAAGAAGCCCGGATATGGCTTTTCCTCGATTAAATAACATAAGTTTTTGGTTTTTACCTCCAGCTTTGTTTTTGTTACTAATTAGTTCTTTGATTGAAACTAGGGTAGGTACTAGATGGACTGTATACCCGCCATTAGCGGGGAATTTAGCGCACTCTAGACCTGGATTAGATTGGGCTATTTTTTCATTACATTTAGCTGGAGTATCTAGTATCTTAAGATCTTTAAATTTTATAACTACTATATTTAATATAAAAACAAAAAGATGGGGTATGTTTTCTATATCCTTATTTTGTTGAACTGtGTTTGTTACGGTAGTTTTATTGTTATTGTCTTTGCCAGTTTTAGCTGCAGCTATTACTATG
>PherdYzerfontein40
ACTAGAATGAGTGTAATTATCCGGATTGAGTTATCGCAAGTAGGGCAGGTGATTAGAGATGGACAAATGTATAATGTTATGGTGACTGCCCATGCTTTTGTTATGATTTTTTTTTTTGTTATGCCAATGATAATTAGGAgATTTGGTAATTGGTTATTACCTTTGATACTAAgAAGCCCGGATATGGcTTTTCCTCGATTAAATAACATAAGTTTTTGGTTTTTACCTCCAGCTTTGTTTTTGTTACTAATTAGTTCTTTGATTGAAACTAGGGTAGGTACTAgATGGACTGTATACCCgCCATTAGCGGGgAATTTAGCGCACTcTAgACCTGGTTTAgATTGtGCTATTTTTTCATTACATTTAGCTGGAGTATCTAGTATCTTAAgATCTTTAAATTTTATAACTACgATATTTAATATAAAAACAAAAGgATGGGGTATGTTTTCTATATCCTTATTTTGTTGAaCTGtGTTTGTTACGGtAGTTTTGTTGTTATTGTCCTTGCCAGTTTtAGCTGCAGCTATTACTATG
>PherdYzerfontein42
ACTAGAATGAGTGTAATTATCCGGATTGAGTTATCGCAAGTAGGGCAGGTGATTAGAGATGGACAAATGTATAATGTTATGGTGACTGCCCATGCTTTTGTTATGATTTTTTTTTTTGTAATGCCAATGATAATTAGGAGATTTGGTAATTGGTTATTACCTTTGATACTAAgAAGCCCGGATATGGCTTTTCCTCGATTAAATAACATAAGTTTTTGGTTTTTACCTCCAGCTTTGTTTTTGTTACTAATTAGTTCTTTGATTGAAACTAGGGTAGGTACTAgATGGACTGTATACCCGCCATTAGCGGGgAATTTAGCGCACTcTAgACCTGGTTTAgATTGTGCTATTTTTTCATTACATTTAGCTGgAGTATCTAGTATCTTAAgATCTTTAAATTTTATAACTACgATATTTAATATAAAAaCAAAaGGATGGGgtATGTTtTCTATATCCTTATTtTGTTGAACTGTGTtTGtTACGGTAGTTtTGtTGTTATtGTCAtTGccAGTTtTAGCtGCAgctattactatg
>PherdKnysna1
ACTAGGATGAGTGTAATCATTCGGATTGAGTTATCTCAGGTTAGGCAGGTAATTAGAGATGGTCAGATGTATAATGTTATGGTGACTGCTCATGCTTTTGTAATGATTTTTTTTTTTGTAATGCCAATGATAATTAGGAGATTTGGTAATTGGTTGTTACCTTTGATATTAAGGAGTCCTGATATGGCCTTTCCTCGATTAAATAATATAAGTTTTTGGTTTTTACCTCCAGCTTTGTTTTTGTTGTTAATTAGTTCTTTGATTGAAACTAGAGTAGGTACTAGATGAACCGTGTATCCGCCATTAGCTGGTAATTTAGCTCACTCTAGACCTGGTTTAGATTGTGCTATTTTTTCATTGCATTTAGCTAGAGTTTCTAGTATTTTAAGATCTTTGAATTTTATAACTACAATATTTAATATAAAATCAAAAGGGTGAGGAATGTTTTCGATGTCTTTATTTTGTTGGACTGTGTTTGTTACGGTAATTTTATTGTTATTGTCTTTGCCTGTATTAGCTGCTGCTATCACTATG
>PherdKnysna3
ACTAGAATGAGTGTAATTATCCGGATTGAGTTATCGCAAGTAGGGCAGGTGATTAGAGATGGACAAATGTATAATGTTATGGTGACTGCCCATGCTTTTGTTATGATTTTTTTTTTTGTAATGCCAATGATAATTAGGAGATTTGGTAATTGGTTATTACCTTTGATACTAAGAAGCCCGGATATGGCTTTTCCTCGATTGAATAACATAAGTTTTTGGTTTTTACCTCCAGCTTTGTTTTTGTTACTAATTAGTTCTTTGATTGAAACTAGGGTAGGTACTAGATGGACTGTATACCCGCCATTAGCGGGGAATTTAGCGCACTCTAGACCTGGTTTAGATTGTGCTATTTTTTCATTACATTTAGCTGGAGTATCTAGTATCTTAAGATCTTTAAATTTTATAACTACTATATTTAATATAAAAACAAAAAGATGGGGTATGTTTTCTATATCCTTATTTTGTTGAACTGTGTTTGTTACGGTAGTTTTATTGTTATTGTCTTTGCCAGTTTTAGCTGCAGCAATTACTATG
>PherdKnysna4
ACTAGGATGAGTGTAATCATTCGGATTGAGTTATCTCAGGTTAGGCAGGTAATTAGAGATGGTCAGATGTATAATGTTATGGTGACTGCTCATGCTTTTGTAATGATTTTTTTTTTTGTAATGCCAATGATAATTAGGAGATTTGGTAATTGGTTGTTACCTTTGATATTAAGGAGTCCTGATATGGCCTTTCCTCGATTAAATAATATAAGTTTTTGGTTTTTACCTCCAGCTTTGTTTTTGTTGTTAATTAGTTCTTTGATTGAAACTAGAGTAGGTACTAGATGAACCGTGTATCCGCCATTAGCTGGTAATTTAGCTCACTCTAGACCTGGTTTAGATTGTGCTATTTTTTCATTGCATTTAGCTAGAGTTTCTAGTATTTTAAGATCTTTGAATTTTATAACTACAATATTTAATATAAAATCAAAAGGGTGAGGAATGTTTTCGATGTCTTTATTTTGTTGGACTGTGTTTGTTACGGTAATTTTATTGTTATTGTCTTTGCCTGTATTAGCTGCTGCTATCACTATG
>PherdKnysna5
ACTAGAATGAGTGTAATTATCCGGATTGAGTTATCACAAGTAGGGCAGGTGATTAGAGATGGACAAATGTATAATGTTATGGTGACTGCCCATGCTTTTGTTATGATTTTTTTTTTTGTAATGCCAATGATAATTGGGAgATTTGGTAATTGGTTATTACCTTTGATACTAAgAAGCCCGGATATGGCTTTTCCTCGATTAAATAACATAAGTTTTTGGTTTTTACCTCCAGCTTTGTTTTTGTTACTAATTAGTTCTTTGATTGAAACTAGGGTAGGTACTAgATGGACTGTATACCCgCCTTTAGCGGGgAATTTAGCGCACTCTAgACCTGGATTAgATTGtGCTATTTTTTCATTACATTTAGCTGGAGTATCTAGTATCTTAAgATCTTTAAATTTTATAACTACTATATTTAAtATAAAAACAAAAAgAtGGGGtATGTTTTCTATATCCTTATTTTGTTGAACTGTgTTtGTTACGGtAGTTTTATTGTTATTGtCcTTGCCAGTTTtAGCTGCAGCTATTACtATG
>PherdPlettenbergBay1
ACTAGGATGAGTGTAATCATTCGGATTGAGTTATCTCAGGTTAGGCAGGTAATTAGAGATGGTCAGATGTATAATGTTATGGTGACTGCTCATGCTTTTGTAATGATTTTTTTTTTTGTAATGCCAATGATAATTAGGAGATTTGGTAATTGGTTGTTACCTTTGATATTAAGGAGTCCTGATATGGCCTTTCCTCGATTAAATAATATAAGTTTTTGGTTTTTACCTCCAGCTTTGTTTTTGTTGTTAATTAGTTCTTTGATTGAAACTAGAGTAGGTACTAGATGAACCGTGTATCCGCCATTAGCTGGTAATTTAGCTCACTCTAGACCTGGTTTAGATTGTGCTATTTTTTCATTGCATTTAGCTAGAGTTTCTAGTATTTTAAGATCTTTGAATTTTATAACTACAATATTTAATATAAAATCAAAAGGGTGAGGAATGTTTTCGATGTCTTTATTTTGTTGGACTGTGTTTGTTACGGtAATTTTATTGTTATTGTCTTTGCCTGTATTAGCTGCTGCTATCACTATG
>PherdPortElizabeth1
ACTAGGATGAGTGTAATCATTCGGATTGAGTTATCTCAGGTTAGGCAGGTAATTAGAGATGGTCAGATGTATAATGTTATGGTGACTGCTCATGCTTTTGTAATGATTTTTTTTTTTGTAATGCCAATGATAATTAGGAgATTTGGTAATTGGTTGTTACCTTTGATATTAAGGAGTCCTGATATGGCCTTTCCTCGATTAAATAATATAAGTTTTTGGTTTTTACCTCCAGCTTTGTTTTTGTTGTTAATTAGTTCTTTGATTGAAACTAGAGTAGGTACTAgATGAACCGtGTATCCgCCATTAGCTGGtAATTTAGCTCACTCTAgACCTGGTTTAgATTGtGCTATTTTTTCATTGCATTTAGCTAGAGTTTCTAGTATTTTAAgATCTTTGAATTTTATAACTACAATATTTAATATAAAATCAAAAGGGtGAGGAAtGTTTTCgATGTCTTTATTTTGTTGGACTGtGTTTGTTACGGtAATTTTATTGTTATTGTCTTTGCCTGTATTAgCTGCTGCTATCACTATG
>PherdPortElizabeth2
ACTAGGATGAGTGTAATCATTCGGATTGAGTTATCTCAGGTTAGGCAGGTAATTAGAGATGGTCAGATGTATAATGTTATGGTGACTGCTCATGCTTTTGTAATGATTTTTTTTTTTGTAATGCCAATGATAATTAGGAgATTTGGtAATTGgttgttACCTTTGATATTAAGGAgTCCTGATATGGCCTTTCCTCGATTAAATAATATAAGTTTTTGGTTTTTACCTCCAGCTTTGTTTTTGTTGTTAATTAGTTCTTTGATTGAAACTAGAGTAGGTACTAgATGAACCGtGTATCCgCCATTAGCTGGtAATTTAGCTCACTCTAgACCtGGTTTAgATTGtGCTATTTTTTCATTGCATTTAGCTAGAGTTTCTAGtATTTTAAgATCTTTGAATTTTATAACTaCAATATTTAATATAAAATCAAAaGGGtGAGGAATGTTTTCgATGTCTTTATTTTGTTGGACTGTGTTTGTTACGGtAATTTTATTGTtATTGtCTTTGCCTGTATTAGCTGCTGCTATcAcTATG
>PherdPortElizabeth3
ACTAGGATGAGTGTAATCATTCGGATTGAGTTATCTCAGGTTAGGCAGGTAATTAGAGATGGTCAGATGTATAATGTTATGGTGACTGCTCATGCTTTTGTAATGATTTTTTTTTTTGTAATGCCAATGATAATTAGGAgATTTGGtAATTGGTTGTTACCTTTGATATTAAGGAGTCCTGATATGGCCTTTCCtCGATTAAATAAtATAAGTTTTTGGTTTTTACCtCCAGCTTTGTTTTTGTTGTTAATTAGTTCTTTGATTGAAACTAgAGTAGGTACTAgATGAACCGtGTATCCGCCATTAGCTGGtAATTTAGCTCACTCTAgACCtGGTTTAgATTGTGCTATTTTTTCATTGCATTTAGCTAGAGTTTCTAGTATTTTAAgATCTTTGAATTTTATAACTACAATATTTAATATAAAATCAAAaGGGTgAggaATGTTTtCgATGTcTTTATTtTGTTGGACtGtGtttGTtACGGtAATTttattgttatTGTCTtTGCcTGtAtTAGCTGCTGCTATCactatg
>PherdPortElizabeth4
ACTAGGATGAGTGTAATCATTCGGATTGAGTTAtCTCAGGTTAGGCAGGTAATTAGAGATGGTCAGATGTATAATGTTATGGTGACTGCTCATGCTTTTGTAATGATTTTTTTTTTTGTAATGCCAATGATAATTAGGAgATTTGGTAATTGGTTGTTACCTTTGATATTAAGGAGtCCTGATATGGCCTTTCCTCgATTAAATAATATAAGTTTTTGGTTTTTACCTCCAGCTTTGTTTTTGTTGTTAATTAGTTCTTTGATTGAAACTAGAGTAGGTACTAgATGAACCGtGTATCCgCCATTAGCTGGtAATTTAGCTCACTCTAgACCtGGTTTAgATTGtGCTATTTTTTCATTGCATTTAGCTAGAGTTTCTAGTATTTTAAgATCTTTGAATTTTATAACTACAATATTTAATATAAAATCAAAAGGGtGAGGAAtGTTTTCgATGTCTTTATTTTGTTGGACTGtGTTTGTTACGGtAATTTTATTGTTATTGTCTTTGCCTGTATTAGCTGCTGCTATCACTATG
>PherdMorganBay1
ACTAGAATGAGTGTTATCATCCGAATTGAGTTATCGCAAGTAGGGCAGGTGATTAGAGATGGTCAAATATATAATGTTATGGTGACTGCCCATGCTTTTGTTATGATTTTTTTTTTTGTAATGCCTATGATAATCAGGAGATTTGGTAATTGGTTATTACCTTTGATACTAAGAAGCCCTGATATGGCCTTTCCTCGACTGAATAACATAAGTTTTTGGTTTTTACCTCCTGCTTTGTTTTTGTTACTAATTAGTTCTTTAATTGAAACCGGGGTAGGTACTAGATGGACTGTATACCCGCCATTAGCCGGTAATTTAGCGCACTCTAGACCAGGTTTAGATTGTGCTATTTTTTCTTTACATTTAGCTGGAGTGTCTAGTATTTTAAGATCATTAAATTTTATAACCACCATATTTAATATAAAAACAAAAGGATGGGGTATGTTTTCTATATCCTTATTTTGTTGAACAGTGTTTGTTACGGTAGTTTTATTATTATTGTCTTTGCCAGTGTTAGCCGCAGCTATTACGATG
>PherdMorganBay2
ACTAGAATGAGTGTTATCATCCGAATTGAGTTATCGCAAGTAGGGCAGGTGATTAGAGATGGTCAAATATATAATGTTATGGTGACTGCCCATGCTTTTGTTATGATTTTTTTTTTTGTAATGCCTATGATAATCAGGAgATTTGGTAATTGGTTATTACCTTTGATACTAAgAAGCCCTGATATGGCCTTTCCTCGACTGAATAACATAAGTTTTTGGTTTTTACCTCCTGCTTTGTTTTTGTTACTAATTAGTTCTTTAATTGAAACCGGGGTAGGTACTAgATGGACTGTATACCCGCCATTAGCCGGTAATTTAGCGCACTCTAgACCAGGTTTAgATTGtGCTATTTTTTCTTTACATTTAGCTGGAGTGTCTAGTATTTTAAgATCATTAAATTTTATAACCaCCATATTTAATATAAAAACAAAAGGATGGGGTATGTTTTCTATATCCTTATTTTGTTGAACAGtGTTTGTTACGGTAGTTTTATTATTATTGTCTTTGCCAGTGTTAGCCGCAGCTATTACgATG
>PherdMorganBay3
ACTAGAATGAGTGTTATCATCCGAATTGAGTTATCGCAAGTAGGGCAGGTGATTAGAGATGGTCAAATATATAATGTTATGGTGACTGCCCATGCTTTTGTTATGATTTTTTTTTTTGTAATGCCTATGATAATCAGGAGATTTGGTAATTGGTTATTACCTTTGATACTAAGAAGCCCTGATATGGCCTTTCCTCGACTGAATAACATAAGTTTTTGGTTTTTACCTCCTGCTTTGTTTTTGTTACTAATTAGTTCTTTAATTGAAACCGGGGTAGGTACTAGATGGACTGTATACCCGCCATTAGCCGGTAATTTAGCGCACTCTAGACCAGGTTTAGATTGTGCTATTTTTTCTTTACATTTAGCTGGAGTGTCTAGTATTTTAAGATCATTAAATTTTATAACCACCATATTTAATATAAAAACAAAAGGATGGGGTATGTTTTCTATATCCTTATTTTGTTGAACAGTGTTTGTTACGGTAGTTTTATTATTATTGTCTTTGCCAGTGTTAGCCGCAGCTATTACGATG
>PherdMorganBay4
ACTAGAATGAGTGTTATCATCCGAATTGAGTTATCGCAAGTAGGGCAGGTGATTAGAGATGGTCAAATATATAATGTTATGGTGACTGCCCATGCTTTTGTTATGATTTTTTTTTTTGTAATGCCTATGATAATCAGGAGATTTGGTAATTGGTTATTACCTTTGATACTAAGAAGCCCTGATATGGCCTTTCCTCGACTGAATAACATAAGTTTTTGGTTTTTACCTCCTGCTTTGTTTTTGTTACTAATTAGTTCTTTAATTGAAACCGGGGTAGGTACTAGATGGACTGTATACCCGCCATTAGCCGGTAATTTAGCGCACTCTAGACCGGGTTTAGATTGTGCTATTTTTTCTTTACATTTAGCTGGAGTGTCTAGTATTTTAAGATCATTAAATTTTATAACCACCATATTTAATATAAAAACAAAAGGATGGGGTATGTTTTCTATATCCTTATTTTGTTGAACAGTGTTTGTTACGGTAGTTTTATTATTATTGTCTTTGCCAGTGTTAGCCGCAGCTATTACGATG
>PherdMorganBay6
ACTAGAATGAGTGTTATCATCCGAATTGAGTTATCGCAAGTAGGGCAGGTGATTAGAGATGGTCAAATATATAATGTTATGGTGACTGCCCATGCTTTTGTTATGATTTTTTTTTTTGTAATGCCTATGATAATCAGGAGATTTGGTAATTGGTTATTACCTTTGATACTAAGAAGCCCTGATATGGCCTTTCCTCGACTGAATAACATAAGTTTTTGGTTTTTACCTCCTGCTTTGTTTTTGTTACTAATTAGTTCTTTAATTGAAACCGGGGTAGGTACTAGATGGACTGTATACCCGCCATTAGCCGGTAATTTAGCGCACTCTAGACCAGGTTTAGATTGTGCTATTTTTTCTTTACATTTAGCTGGAGTGTCTAGTATTTTAAGATCATTAAATTTTATAACCACCATATTTAATATAAAAACAAAAGGATGGGGTATGTTTTCTATATCCTTATTTTGTTGAACAGTGTTTGTTACGGTAGTTTTATTATTATTGTCTTTGCCAGTGTTAGCCGCAGCTATTACGATG
>PherdMorganBay7
ACTAGAATGAGTGTTATCATTCGAATTGAGTTATCGCAAGTAGGGCAGGTGATTAGAGATGGTCAAATATATAATGTTATGGTGACTGCCCATGCTTTTGTTATGATTTTTTTTTTTGTAATGCCTATGATAATCAGGAGATTTGGTAATTGGTTATTACCTTTGATACTAAGAAGCCCTGATATGGCCTTTCCTCGACTGAATAACATAAGTTTTTGGTTTTTACCTCCTGCTTTGTTTTTGTTACTAATTAGTTCTTTAATTGAAACCGGGGTAGGTACTAGATGGACTGTATACCCGCCATTAGCCGGTAATTTAGCGCACTCTAGACCAGGTTTAGATTGTGCTATTTTTTCTTTACATTTAGCTGGAGTGTCTAGTATTTTAAGATCATTAAATTTTATAACCACCATATTTAATATAAAAACAAAAGGATGGGGTATGTTTTCTATATCCTTATTTTGTTGAACAGTGTTTGTTACGGTAGTTTTATTATTATTGTCTTTGCCAGTGTTAGCCGCAGCTATTACGATG
>PherdMorganBay8
ACTAGAATGAGTGTTATCATCCGAATTGAGTTATCGCAAGTAGGGCAGGTGATTAGAGATGGTCAAATATATAATGTTATGGTGACTGCCCATGCTTTTGTTATGATTTTTTTTTTTGTAATGCCTATGATAATCAGGAGATTTGGTAATTGGTTATTACCTTTGATACTAAGAAGCCCTGATATGGCCTTTCCTCGACTGAATAACATAAGTTTTTGGTTTTTACCTCCTGCTTTGTTTTTGTTACTAATTAGTTCTTTAATTGAAACCGGGGTAGGTACTAGATGGACTGTATACCCGCCATTAGCCGGTAATTTAGCGCACTCTAGACCAGGTTTAGATTGTGCTATTTTTTCTTTACATTTAGCTGGAGTGTCTAGTATTTTAAGATCATTAAATTTTATAACCACCATATTTAATATAAAAACAAAAGGATGGGGTATGTTTTCTATATCCTTATTTTGTTGAACAGTGTTTGTTACGGTAGTTTTATTATTATTGTCTTTGCCAGTGTTAGCCGCAGCTATTACGATG
>PherdMorganBay9
ACTAGAATGAGTGTTATCATCCGAATTGAGTTATCGCAAGTAGGGCAGGTGATTAGAGATGGTCAAATATATAATGTTATGGTGACTGCCCATGCTTTTGTTATGATTTTTTTTTTTGTAATGCCTATGATAATCAGGAGATTTGGTAATTGGTTATTACCTTTGATACTAAGAAGCCCTGATATGGCCTTTCCTCGACTGAATAACATAAGTTTTTGGTTTTTACCTCCTGCTTTGTTTTTGTTACTAATTAGTTCTTTAATTGAAACCGGGGTAGGTACTAGATGGACTGTATACCCGCCATTAGCCGGTAATTTAGCGCACTCTAGACCAGGTTTAGATTGTGCTATTTTTTCTTTACATTTAGCTGGAGTGTCTAGTATTTTAAGATCATTAAATTTTATAACCACCATATTTAATATAAAAACAAAAGGATGGGGTATGTTTTCTATATCCTTATTTTGTTGAACAGTGTTTGTTACGGTAGTTTTATTATTATTGTCTTTGCCAGTGTTAGCCGCAGCTATTACGATG
>PherdMorganBay10
ACTAGAATGAGTGTTATCATCCGAATTGAGTTATCGCAAGTAGGGCAGGTGATTAGAGATGGTCAAATATATAATGTTATGGTGACTGCCCATGCTTTTGTTATGATTTTTTTTTTTGTAATGCCTATGATAATCAGGAGATTTGGTAATTGGTTATTACCTTTGATACTAAGAAGCCCTGATATGGCCTTTCCTCGACTGAATAACATAAGTTTTTGGTTTTTACCTCCTGCTTTGTTTTTGTTACTAATTAGTTCTTTAATTGAAACCGGGGTAGGTACTAGATGGACTGTATACCCGCCATTAGCCGGTAATTTAGCGCACTCTAGACCAGGTTTAGATTGTGCTATTTTTTCTTTACATTTGGCTGGAGTGTCTAGTATTTTAAGATCATTAAATTTTATAACCACCATATTTAATATAAAAACAAAAGGATGGGGTATGTTTTCTATATCCTTATTTTGTTGAACAGTGTTTGTTACGGTAGTTTTATTATTATTGTCTTTGCCAGTGTTAGCCGCAGCTATTACGATG
>PherdMorganBay12
ACTAGAATGAGTGTTATCATCCGAATTGAGTTATCGCAAGTAGGGCAGGTGATTAGAGATGGTCAAATATATAATGTTATGGTGACTGCCCATGCTTTTGTTATGATTTTTTTTTTTGTAATGCCTATGATAATCAGGAGATTTGGTAATTGGTTATTACCTTTGATACTAAGAAGCCCTGATATGGCCTTTCCTCGACTGAATAACATAAGTTTTTGGTTTTTACCTCCTGCTTTGTTTTTGTTACTAATTAGTTCTTTAATTGAAACCGGGGTAGGTACTAGATGGACTGTATACCCGCCATTAGCCGGTAATTTAGCGCACTCTAGACCAGGTTTAGATTGTGCTATTTTTTCTTTACATTTAGCTGGAGTGTCTAGTATTTTAAGATCATTAAATTTTATAACCACCATATTTAATATAAAAACAAAAGGATGGGGTATGTTTTCTATATCCTTATTTTGTTGAACAGTGTTTGTTACGGTAGTTTTATTATTATTGTCTTTGCCAGTGTTAGCCGCAGCTATTACGATG
>PherdMorganBay13
ACTAGAATGAGTGTTATCATCCGAATTGAGTTATCGCAAGTAGGGCAGGTGATTAGAGATGGTCAAATATATAATGTTATGGTGACTGCCCATGCTTTTGTTATGATTTTTTTTTTTGTAATGCCTATGATAATCAGGAGATTTGGTAATTGGTTATTACCTTTGATACTAAGAAGCCCTGATATGGCCTTTCCTCGACTGAATAACATAAGTTTTTGGTTTTTACCCCCTGCTTTGTTTTTGTTACTAATTAGTTCTTTAATTGAAACCGGGGTAGGTACTAGATGGACTGTATACCCGCCATTAGCCGGTAATTTAGCGCACTCTAGACCAGGTTTAGATTGTGCTATTTTTTCTTTACATTTAGCTGGAGTGTCTAGTATTTTAAGATCATTAAATTTTATAACCACCATATTTAATATAAAAACAAAAGGATGGGGTATGTTTTCTATATCCTTATTTTGTTGAACAGTGTTTGTTACGGTAGTTTTATTATTATTGTCTTTGCCAGTGTTAGCCGCAGCTATTACGATG
>PherdMorganBay16
ACTAGAATGAGTGTTATCATCCGAATTGAGTTATCGCAAGTAGGGCAGGTGATTAGAGATGGTCAAATATATAATGTTATGGTGACTGCCCATGCTTTTGTTATGATTTTTTTTTTTGTAATGCCTATGATAATCAGGAGATTTGGTAATTGGTTATTACCTTTGATACTAAGAAGCCCTGATATGGCCTTTCCTCGACTGAATAACATAAGTTTTTGGTTTTTACCTCCTGCTTTGTTTTTGTTACTAATTAGTTCTTTAATTGAAACCGGGGTAGGTACTAGATGGACTGTATACCCGCCATTAGCCGGTAATTTAGCGCACTCTAGACCAGGTTTAGATTGTGCTATTTTTTCTTTACATTTAGCTGGAGTGTCTAGTATTTTAAGATCATTAAATTTTATAACCACCATATTTAATATAAAAACAAAAGGATGGGGTATGTTTTCTATATCCTTATTTTGTTGAACAGTGTTTGTTACGGTAGTTTTATTATTATTGTCTTTGCCAGTGTTAGCCGCAGCTATTACGATG
>PherdMorganBay17
ACTAGAATGAGTGTTATCATCCGAATTGAGTTATCGCAAGTAGGGCAGGTGATTAGAGATGGTCAAATATATAATGTTATGGTGACTGCCCATGCTTTTGTTATGATTTTTTTTTTTGTAATGCCTATGATAATCAGGAGATTTGGTAATTGGTTATTACCTTTGATACTAAGAAGCCCTGATATGGCCTTTCCTCGACTGAATAACATAAGTTTTTGGTTTTTACCTCCTGCTTTGTTTTTGTTACTAATTAGTTCTTTAATTGAAACCGGGGTAGGTACTAGATGGACTGTATACCCGCCATTAGCCGGTAATTTAGCGCACTCTAGACCAGGTTTAGATTGTGCTATTTTTTCTTTACATTTAGCTGGAGTGTCTAGTATTTTAAGATCATTAAATTTTATAACCACCATATTTAATATAAAAACAAAAGGATGGGGTATGTTTTCTATATCCTTATTTTGTTGAACAGTGTTTGTTACGGTAGTTTTATTATTATTGTCTTTGCCAGTGTTAGCCGCAGCTATTACGATG
>PherdMorganBay18
ACTAGAATGAGTGTTATCATCCGAATTGAGTTATCGCAAGTAGGGCAGGTGATTAGAGATGGTCAAATATATAATGTTATGGTGACTGCCCATGCTTTTGTTATGATTTTTTTTTTTGTAATGCCTATGATAATCAGGAGATTTGGTAATTGGTTATTACCTTTGATACTAAGAAGCCCTGATATGGCCTTTCCTCGACTGAATAACATAAGTTTTTGGTTTTTACCTCCTGCTTTGTTTTTGTTACTAATTAGTTCTTTAATTGAAACCGGGGTAGGTACTAGATGGACTGTATACCCGCCATTAGCCGGTAATTTAGCGCACTCTAGACCAGGTTTAGATTGTGCTATTTTTTCTTTACATTTAGCTGGAGTGTCTAGTATTTTAAGATCATTAAATTTTATAACCACCATATTTAATATAAAAACAAAAGGATGGGGTATGTTTTCTATATCCTTATTTTGTTGAACAGTGTTTGTTACGGTAGTTTTATTATTATTGTCTTTGCCAGTGTTAGCCGCAGCTATTACGATG
>PherdMorganBay19
ACTAGAATGAGTGTTATCATCCGAATTGAGTTATCGCAAGTAGGGCAGGTGATTAGAGAtGGTCAAATATATAATGTTATGGTGACTGCCCATGCTTTTGTTATGATTTTTTTTTTTGTAATGCCTATGATAATCAGGAGATTTGGTAATTGGTTATTACCTTTGATACTAAGAAGCCCTGATATGGCCTTTCCTCGACTGAATAACATAAGTTTTTGGTTTTTACCTCCTGCTTTGTTTTTGTTACTAATTAGTTCTTTAATTGAAACCGGGGTAGGTACTAGATGGACTGTATACCCGCCATTAGCCGGTAATTTAGCGCACTCTAGACCAGGTTTAGATTGTGCTATTTTTTCTTTACATTTAGCTGGAGTGTCTAGTATTTTAAGATCATTAAATTTTATAACCACCATATTTAATATAAAAACAAAAGGATGGGGTATGTTTTCTATATCCTTATTTTGTTGAACAGTGTTTGTTACGGTAGTTTTATTATTATTGTCTTTGCCAGTGTTAGCCGCAGCTATTACGATG
>PherdMorganBay20
ACTAGAATGAGTGTTATCATCCGAATTGAGTTATCGCAAGTAGGGCAGGTGATTAGAGATGGTCAAATATATAATGTTATGGTGACTGCCCATGCTTTTGTTATGATTTTTTTTTTTGTAATGCCTATGATAATCAGGAGATTTGGTAATTGGTTATTACCTTTGATACTAAGAAGCCCTGATATGGCCTTTCCTCGACTGAATAACATAAGTTTTTGGTTTTTACCTCCTGCTTTGTTTTTGTTACTAATTAGTTCTTTAATTGAAACCGGGGTAGGTACTAGATGGACTGTATACCCGCCATTAGCCGGTAATTTAGCGCACTCTAGACCAGGTTTAGATTGTGCTATTTTTTCTTTACATTTAGCTGGAGTGTCTAGTATTTTAAGATCATTAAATTTTATAACCACCATATTTAATATAAAAACAAAAGGATGGGGTATGTTTTCTATATCCTTATTTTGTTGAACAGTGTTTGTTACGGTAGTTTTATTATTATTGTCTTTGCCAGTGTTAGCCGCAGCTATTACGATG
>PherdMorganBay21
ACTAGAATGAGTGTTATCATCCGAATTGAGTTATCGCAAGTAGGACAGGTGATTAGAGATGGTCAAATATATAATGTTATGGTGACTGCCCATGCTTTTGTTATGATTTTTTTTTTTGTAATGCCTATGATAATCAGGAGATTTGGTAATTGGTTATTACCTTTGATACTAAGAAGCCCTGATATGGCCTTTCCTCGACTGAATAACATAAGTTTTTGGTTTTTACCTCCTGCTTTGTTTTTGTTACTAATTAGTTCTTTAATTGAAACTGGGGTAGGTACTAGATGGACTGTATACCCGCCATTAGCCGGTAATTTAGCGCACTCTAGACCAGGTTTAGATTGTGCTATTTTTTCATTACATTTAGCTGGAGTGTCTAGTATTTTAAGATCATTAAATTTTATAACCACCATATTTAATATAAAAACAAAAGGATGGGGTATGTTTTCTATATCCTTATTTTGTTGAACAGTGTTTGTTACGGTAGTTTTATTATTATTGTCTTTGCCAGTGTTAGCCGCAGCTATTACGATG
>PherdMorganBay22
ACTAGAATGAGTGTTATCATCCGAATTGAGTTATCGCAAGTAGGGCAGGTGATTAGAGATGGTCAAATATATAATGTTATGGTGACTGCCCATGCTTTTGTTATGATTTTTTTTTTTGTAATGCCTATGATAATCAGGAGATTTGGTAATTGGTTATTACCTTTGATACTAAGAAGCCCTGATATGGCCTTTCCTCGATTGAATAACATAAGTTTTTGGTTTTTACCTCCTGCTTTGTTTTTGTTACTAATTAGTTCTTTAATTGAAACCGGGGTAGGTACTAGATGGACTGTATACCCGCCATTAGCCGGTAATTTAGCGCACTCTAGACCAGGTTTAGATTGTGCTATTTTTTCTTTACATTTAGCTGGAGTGTCTAGTATTTTAAGATCATTAAATTTTATAACCACCATATTTAATATAAAAACAAAAGGATGGGGTATGTTTTCTATATCCTTATTTTGTTGAACTGTGTTTGTTACGGTAGTTTTATTACTATTGTCTTTGCCAGTGTTAGCCGCAGCTATTACGATG
>PherdMorganBay23
ACTAGAATGAGTGTTATCATCCGAATTGAGTTATCGCAAGTAGGGCAGGTGATTAGAGATGGTCAAATATATAATGTTATGGTGACTGCCCATGCTTTTGTTATGATTTTTTTTTTTGTAATGCCTATGATAATCAGGAGATTTGGTAATTGGTTATTACCTTTGATACTAAGAAGCCCTGATATGGCCTTTCCTCGACTGAATAACATAAGTTTTTGGTTTTTACCTCCTGCTTTGTTTTTGTTACTAATTAGTTCTTTAATTGAAACCGGGGTAGGTACTAGATGGACTGTATACCCGCCATTAGCCGGTAATTTAGCGCACTCTAGACCAGGTTTAGATTGTGCTATTTTTTCTTTACATTTAGCTGGAGTGTCTAGTATTTTAAGATCATTAAATTTTATAACCACCATATTTAATATAAAAACAAAAGGATGGGGTATGTTTTCTATATCCTTATTTTGTTGAACAGTGTTTGTTACGGTAGTTTTATTATTATTGTCTTTGCCAGTGTTAGCCGCAGCTATTACGATG
>PherdMorganBay24
ACTAGAATGAGTGTAATTATCCGAATTGAGCTATCCCAAGTAAGGCAGGTGATTAGAGATGGACAAATGTATAATGTTTTGGTGACTGCCCATGCTTTTGTTATGATTTTTTTTTTTGTAATACCAATGATAATTAGGAGATTTGGTAATTGGTTATTACCTTTGATACTAAGAAGCCCGGATATGGCTTTTCCTCGATTAAATAACATAAGTTTTTGGTTTTTACCTCCAGCTTTGTTTTTGATACTAATTAGTACTTTGATTGAAACTAGGGTAGGTACTAGATGGACTGTATACCCGCCATTAGCGGGGAATTTAGCGCACTCTAGACCTGGTTTAGATTGTGCAATTTTTTCATTACATTTGGCTGGAGTATCTAGTATCTTAAGATCTTTAAATTTTATAACCACTATATTTAATATAAAAACAAAAGGATGGGGTATGTTTTCTATATCCTTATTTTGTTGAACTGTGTTAGTTACGGTAGTTTTATTGTTGTTGTCCTTGCCAGTTTTAGCTGCAGCTATTACTATG
>PherdMorganBay25
ACTAGAATGAGTGTTATCATCCGAATTGAGTTATCGCAAGTAGGGCAGGTGATTAGAGATGGTCAAATATATAATGTTATGGTGACTGCCCATGCTTTTGTTATGATTTTTTTTTTTGTAATGCCTATGATAATCAGGAGATTTGGTAATTGGTTATTACCTTTGATACTAAGAAGCCCTGATATGGCCTTTCCTCGACTGAATAACATAAGTTTTTGGTTTTTACCTCCTGCTTTGTTTTTGTTACTTATTAGTTCTTTAATTGAAACCGGGGTAGGTACTAGATGAACTGTATACCCGCCATTAGCCGGTAATTTAGCGCACTCTAGACCAGGTTTAGATTGTGCTATTTTTTCATTACATTTAGCTGGAGTGTCTAGTATTTTAAGATCATTAAATTTTATAACCACTATATTTAATATAAAAACAAAAGGATGGGGTATGTTTTCTATATCCTTATTTTGTTGAACAGTGTTTGTTACGGTAGTTTTATTACTATTGTCTTTGCCAGTGTTAGCCGCAGCTATTACGATG
>PherdMorganBay26
ACTAGAATGAGTGTTATCATCCGAATTGAGTTATCGCAAGTAGGGCAGGTGATTAGAGATGGTCAAATATATAATGTTATGGTGACTGCCCATGCTTTTGTTATGATTTTTTTTTTTGTAATGCCTATGATAATCAGGAGATTTGGTAATTGGTTATTACCTTTGATACTAAGAAGCCCTGATATGGCCTTTCCTCGACTGAATAACATAAGTTTTTGGTTTTTACCTCCTGCTTTGTTTTTGTTACTAATTAGTTCTTTAATTGAAACCGGGGTAGGTACTAGATGGACTGTATACCCGCCATTAGCCGGTAATTTAGCGCACTCTAGACCAGGTTTAGATTGTGCTATTTTTTCTTTACATTTAGCTGGAGTGTCTAGTATTTTAAGATCATTAAATTTTATAACCACCATATTTAATATAAAAACAAAAGGATGGGGTATGTTTTCTATGTCCTTATTTTGTTGAACAGTGTTTGTTACGGTAGTTTTATTATTATTGTCTTTGCCAGTGTTAGCCGCAGCTATTACGATG
>PherdMorganBay27
ACTAGAATGAGTGTTATCATCCGAATTGAGTTATCGCAAGTAGGGCAGGTGATTAGAGATGGTCAAATATATAATGTTATGGTGACTGCCCATGCTTTTGTTATGATTTTTTTTTTTGTAATGCCTATGATAATCAGGAGATTTGGTAATTGGTTATTACCTTTGATACTAAGAAGCCCTGATATGGCCTTTCCTCGACTGAATAACATAAGTTTTTGGTTTTTACCTCCTGCTTTGTTTTTGTTACTAATTAGTTCTTTAATTGAAACCGGGGTAGGTACTAGATGGACTGTATACCCGCCATTAGCCGGTAATTTAGCGCACTCTAGACCAGGTTTAGATTGTGCTATTTTTTCACTACATTTAGCTGGAGTGTCTAGTATTTTAAGATCATTAAATTTTATAACCACCATATTTAATATAAAAACAAAAGGGTGGGGTATGTTTTCTATATCCTTATTTTGTTGAACAGTGTTTGTTACGGTAGTTTTATTACTATTGTCTTTGCCAGTGTTAGCCGCAGCTATTACGATG
>PherdMorganBay28
ACTAGAATGAGTGTTATCATCCGAATTGAGTTATCTCAAGTTGGGCAGGTGATTAGAGATGGTCAAATATATAATGTTATGGTGACTGCCCATGCTTTTGTTATGATTTTTTTTTTTGTAATGCCTATGATAATCAGGAGATTTGGTAATTGGTTATTACCTTTGATACTAAGAAGCCCTGATATGGCCTTTCCTCGACTGAATAACATAAGTTTTTGGTTTTTACCTCCTGCTTTGTTTTTATTATTAATTAGTTCTTTAATTGAAACCGGGGTAGGTACTAGATGGACTGTATACCCGCCATTAGCCGGTAATTTAGCGCACTCTAGACCAGGTTTAGATTGTGCTATTTTTTCATTACATTTAGCTGGAGTGTCTAGTATTTTAAGATCATTAAATTTTATAACCACCATATTTAATATAAAAACAAAAGGATGGGGTATGTTTTCTATATCTTTATTTTGTTGAACAGTGTTTGTTACGGTAGTTTTATTATTATTGTCTTTGCCAGTGTTAGCCGCAGCTATTACGATG
>PherdMorganBay29
ACTAGAATGAGTGTTATCATCCGAATTGAGTTATCGCAAGTTGGGCAGGTGATTAGAGATGGTCAAATATATAATGTTATGGTGACTGCCCATGCTTTTGTTATGATTTTTTTTTTTGTAATGCCTATGATAATCAGGAGATTTGGTAATTGGTTATTACCTTTGATACTAAGAAGCCCTGATATGGCCTTTCCTCGACTGAATAACATAAGTTTTTGGTTTTTACCTCCTGCTTTGTTTTTGTTACTAATTAGTTCTTTAATTGAAACTGGGGTAGGTACTAGATGGACTGTATACCCGCCATTAGCCGGTAATTTAGCGCACTCTAGACCAGGTTTAGACTGTGCTATTTTTTCATTACATTTAGCTGGTGTGTCTAGTATTTTAAGATCATTAAATTTTATAACCACCATATTTAATATAAAAACAAAAGGATGGGGTATGTTTTCTATATCCTTATTTTGTTGAACAGTGTTTGTTACGGTAGTTTTATTATTATTGTCTTTGCCAGTGTTAGCCGCAGCTATTACGATG
>PherdMorganBay30
ACTAGAATGAGTGTTATCATCCGAATTGAGTTATCGCAAGTTGGGCAGGTGATTAGAGATGGTCAAATATATAATGTTATGGTGACTGCCCATGCTTTTGTTATGATTTTTTTTTTTGTAATGCCTATGATAATCAGGAGATTTGGTAATTGGTTATTACCTTTGATACTAAGAAGCCCTGATATGGCCTTTCCTCGACTGAATAACATAAGTTTTTGGTTTTTACCTCCTGCTTTGTTTTTGTTACTAATTAGTTCTTTAATTGAAACTGGGGTAGGTACTAGATGGACTGTATACCCGCCATTAGCCGGTAATTTAGCGCACTCTAGACCAGGTTTAGACTGTGCTATTTTTTCATTACATTTAGCTGGTGTGTCTAGTATTTTAAGATCATTAAATTTTATAACCACCATATTTAATATAAAAACAAAAGGATGGGGTATGTTTTCTATATCCTTATTTTGTTGAACAGTGTTTGTTACGGTAGTTTTATTATTATTGTCTTTGCCAGTGTTAGCCGCAGCTATTACGATG
>PherdMorganBay31
ACTAGAATGAGTGTTATCATCCGAATTGAGTTATCGCAAGTTGGGCAGGTGATTAGAGATGGTCAAATATATAATGTTATGGTGACTGCCCATGCTTTTGTTATGATTTTTTTTTTTGTAATGCCTATGATAATCAGGAGATTTGGTAATTGGTTATTACCTTTGATACTAAGAAGCCCTGATATGGCCTTTCCTCGACTGAATAACATAAGTTTTTGGTTTTTACCTCCTGCTTTGTTTTTGTTACTAATTAGTTCTTTAATTGAAACTGGGGTAGGTACTAGATGGACTGTATACCCGCCATTAGCCGGTAATTTAGCGCACTCTAGACCAGGTTTAGACTGTGCTATTTTTTCATTACATTTAGCTGGTGTGTCTAGTATTTTAAGATCATTAAATTTTATAACCACCATATTTAATATAAAAACAAAAGGATGGGGTATGTTTTCTATATCCTTATTTTGTTGAACAGTGTTTGTTACGGTAGTTTTATTATTATTGTCTTTGCCAGTGTTAGCCGCAGCTATTACGATG
>PherdMngazana10
ACTAGAATGAGTGTTATCATCCGAATTGAGTTATCGCAAGTAGGGCAGGTGATTAGAGATGGTCAAATATATAATGTTATGGTGACTGCCCATGCTTTTGTTATGATTTTTTTTTTTGTAATGCCTATGATAATCAGGAGATTTGGTAATTGGTTATTACCTTTGATACTAAGAAGCCCTGATATGGCCTTTCCTCGACTGAATAACATAAGTTTTTGGTTTTTACCTCCTGCTTTGTTTTTGTTACTAATTAGTTCTTTAATTGAAACCGGGGTAGGTACTAGATGGACTGTATACCCGCCATTAGCCGGTAATTTAGCGCACTCTAGACCAGGTTTAGATTGGGCTATTTTTTCTTTACATTTAGCTGGAGTGTCTAGTATTTTAAGATCATTAAATTTTATAACCACCATATTTAATATAAAAACAAAAGGATGGGGTATGTTTTCTATATCCTTATTTTGTTGAACAGtGTTTGTTACGGTAGTTTTATTATTATTGTCTTTGCCAGtGTTAGCCGCAGCTATTACGATG
>PherdParkRynie1
ACTAGAATGAGTGTTATCATCCGAATTGAGTTATCGCAAGTAGGGCAGGTGATTAGAGATGGTCAAATATATAATGTTATGGTGACTGCCCATGCTTTTGTTATGATTTTTTTTTTTGTAATGCCTATGATAATCAGGAGATTTGGTAATTGGTTATTACCTTTGATACTAAGAAGCCCTGATATGGCCTTTCCTCGACTGAATAACATAAGTTTTTGGTTTTTACCTCCTGCTTTGTTTTTGTTACTAATTAGTTCTTTAATTGAAACCGGGGTAGGTACTAGATGGACTGTATACCCGCCATTAGCCGGTAATTTAGCGCACTCTAGACCAGGTTTAGATTGGGCTATTTTTTCTTTACATTTAGCTGGAGTGTCTAGTATTTTAAGATCATTAAATTTTATAACCACCATATTTAATATAAAAACAAAAGGATGGGGTATGTTTTCTATATCCTTATTTTGTTGAACAGTGTTTGTTACGGTAGTTTTATTATTATTGTCTTTGCCAGTGTTAGCCGCAGCTATTACgATG
>PherdParkRynie2
ACTAGAATGAGTGTTATCATCCGAATTGAGTTATCGCAAGTAGGGCAGGTGATTAGAGATGGTCAAATATATAATGTTATGGTGACTGCCCATGCTTTTGTTATGATTTTTTTTTTTGTAATGCCTATGATAATCAGGAgATTTGGTAATTGGTTATTACCTTTGATACTAAgAAGCCCTGATATGGCCTTTCCTCGACTGAATAACATAAGTTTTTGGTTTTTACCtCCTGCTTTGTTTTTGTTACTAATTAGTTCTTTAATTGAAACCGGGGTAGGTACTAgATGGACTGTATACCCCCCATTAGCCGGtAATTTAGCGCACTCTAgACCAGGTTTAgATTGGGCTATTTTTTCTTTACATTTAGCTGGAGtGTCTAGTATTTTAAgATCATTAAATTTTATAACCaCCATATTTAATATAAAAACAAAAGGATGGGGTATGTTTTCTATATCCTTATTTTGTTGAACAGtGTTTGTTACGGTAGTTTTATTATTATTGTCTTTGCCAGtGTTAGCCGCAGCTATTACgATG
>PherdParkRynie3
ACTAGAATGAGTGTTATCATCCGAATTGAGTTATCGCAAGTAGGGCAGGTGATTAGAGATGGTCAAATATATAATGTTATGGTGACTGCCCATGCTTTTGTTATGATTTTTTTTTTTGTAATGCCTATGATAATCAGGAgATTTGGTAATTGGTTATTACCTTTGATACTAAgAAGCCCTGATATGGCCTTTCCTCGACTGAATAACATAAgTTTTTGGTTTTTACCtCCTGCTTTGTTTTTGTTACTAATTAGTTCTTTAATTGAAACCGGGGTAGGTACTAgATGGACTGTATACCCCCCATTAGCCGGTAATTTAGCGCACTCTAgACCAGGTTTAgATTGTGCTATTTTTTCTTTACATTTAGCTGGAGTGTCTAGTATTTTAAgATCTTTAAATTTTATAACCACCATATTTAATATAAAAACAAAAGGATGGGGTATGTTTTCTATATCCTTATTTTGTTGAACAGTGTTTGTTACGGTAGTTTTATTATTATTGTCTTTGCCAGTGTTAgCCGCAGCTATTACgATG
>PherdStLucia1
ACTAGAATGAGTGTTATCATCCGAATTGAGTTATCGCAAGTAGGGCAGGTGATTAGAGATGGTCAAATATATAATGTTATGGTGACTGCCCATGCTTTTGTTATGATTTTTTTTTTTGTAATGCCTATGATAATCAGGAgATTTGGtAATTGGTTATTACCTTTGATACTAAgAAGCCCTGATATGGCCTTTCCTCGACTGAATAACATAAGTTTTTGGTTTTTACCtCCTGCTTTGTTTTTGTTACTAATTAGTTCTTTAATTGAAACCGGGGTAGGTACTAgATGGACTGTATACCCGCCATTAGCCGGtAATTTAGCGCACTCTAgACCAGGTTTAgATTGGGCTATTTTTTCATTAcATTTAGCTGGtGtGtCTAGTATTTTAAgATCATTAAATTTTATAACCaCCATaTTTAATATAAAAACAAAAGGATGGGGTATGTTTTCtATATCCTTATTTTGTTGAACAGTGTTTGTTACGGTAGTTTTATTATTATTGTCTTTGCCAGtGTTAGCCGCAgCTATTACgATG
>PherdStLucia2
ACTAGAATGAGTGTTATCATCCGAATTGAGTTATCGCAAGTAGGGCAGGTGATTAGAGATGGTCAAATATATAATGTTATGGTGACTGCCCATGCTTTTGTTATGATTTTTTTTTTTGTAATGCCTATGATAATCAGGAGATTTGGTAATTGGTTATTACCTTTGATACTAAGAAGCCCTGATATGGCCTTTCCTCGACTGAATAACATAAGTTTTTGGTTTTTACCTCCTGCTTTGTTTTTGTTACTAATTAGTTCTTTAATTGAAACCGGGGTAGGTACTAGATGGACTGTATACCCGCCATTAGCCGGTAATTTAGCGCACTCTAGACCAGGTTTAGATTGGGCTATTTTTTCTTTACATTTAGCTGGAGTGTCTAGTATTTTAAGATCATTAAATTTTATAACCACCATATTTAATATAAAAACAAAAGGATGGGGTATGTTTTCTATATCCTTATTTTGTTGAACAGtGTTTGTTACGGTAGTTTTATTATTATTGTCTTTGCCAGtGTTAGCCGCAGCTATTACGATG
>PherdStLucia3
ACTAGAATGAGTGTTATCATCCGAATTGAGTTATCGCAAGTAGGGCAGGTGATTAGAGATGGTCAAATATATAATGTTATGGTGACTGCCCATGCTTTTGTTATGATTTTTTTTTTTGTAATGCCTATGAtAATCAGGAgATTTGGtAATTGgttatTACCTTTGATACTAAgAAgCCCTGATATGGCCTTTCCTCGACTGAATAACATAAGTTTTTGGTTTTTACCtCCTGCTTTGTTTTTGTTACTAATTAGTTCTTTAATTGAAACCGGGGtAGGTACTAgATGGACTGTATACCCGCCACTAGCCGGtAATTTAGCGCACTCTAgACCAGGTTTAgATTGGGCTATTTTTTCTTTGCATTTAGCTGGAGtGTCTAGTATTTTAAgATCATTAAATTTTATAACCaCCATATTTAATATAAAAACAAAAGGATGGGGtATGTTTTCTATATCCTTATTTTGTTGAACaGtGTTTGTTACGGTAGTTTtAttATTATTGTcTTTgCCAGtgttagccgcagctattacgatg
>PherdStLucia4
ACTAGAATGAGTGTTATCATCCGAATTGAGTTATCGCAAGTAGGGCAGGTGATTAGAGATGGTCAAATATATAATGTTATGGTGACTGCCCATGCTTTTGTTATGATTTTTTTTTTTGTAATGCCTATGATAATCAGGAgATTTGGtAATTGGTTATTACCTTTGATACTAAgAAGCCCTGATATGGCCTTTCCTCGACTGAATAACATAAGTTTTTGGTTTTTACCtCCTGCTTTGTTTTTGTTACTAATTAGTTCTTTAATTGAAACCGGGGTAGGTACTAgATGGACTGTATACCCGCCATTAGCCGGtAATTTAGCGCACTCTAgACCAGGTTTAgATTGGGCTATTTTTTCATTAcATTTAGCTGGtGtGtCTAGTATTTTAAgATCATTAAATTTTATAACCaCCATaTTTAATATAAAAACAAAAGGATGGGGTATGTTTTCtATATCCTTATTTTGTTGAACAGTGTTTGTTACGGTAGTTTTATTATTATTGTCTTTGCCAGtGTTAGCCGCAgCTATTACgATG
>PherdStLucia5
ACTAGAATGAGTGTTATCATCCGAATTGAGTTATCGCAAGTAGGGCAGGTGATTAGAGATGGTCAAATATATAATGTTATGGTGACTGCCCATGCTTTTGTTATGATTTTTTTTTTTGTAATGCCTATGAtAATCAGGAgATTTGGtAATTGgttatTACCTTTGATACTAAgAAgCCCTGATATGGCCTTTCCTCGACTGAATAACATAAGTTTTTGGTTTTTACCtCCTGCTTTGTTTTTGTTACTAATTAGTTCTTTAATTGAAACCGGGGtAGGTACTAgATGGACTGTATACCCGCCACTAGCCGGtAATTTAGCGCACTCTAgACCAGGTTTAgATTGGGCTATTTTTTCTTTGCATTTAGCTGGAGtGTCTAGTATTTTAAgATCATTAAATTTTATAACCaCCATATTTAATATAAAAACAAAAGGATGGGGtATGTTTTCTATATCCTTATTTTGTTGAACaGtGTTTGTTACGGTAGTTTtAttATTATTGTcTTTgCCAGtgttagccgcagctattacgatg
>PherdStLucia6
ACTAGAATGAGTGTTATCATCCGAATTGAGTTATCGCAAGTAGGGCAGGTGATTAGAGATGGTCAAATATATAATGTTATGGTGACTGCCCATGCTTTTGTTATGATTTTTTTTTTTGTAATGCCTATGAtAATCAGGAgATTTGGtAATTGgttatTACCTTTGATACTAAgAAgCCCTGATATGGCCTTTCCTCGACTGAATAACATAAGTTTTTGGTTTTTACCtCCTGCTTTGTTTTTGTTACTAATTAGTTCTTTAATTGAAACCGGGGtAGGTACTAgATGGACTGTATACCCGCCACTAGCCGGtAATTTAGCGCACTCTAgACCAGGTTTAgATTGGGCTATTTTTTCTTTGCATTTAGCTGGAGtGTCTAGTATTTTAAgATCATTAAATTTTATAACCaCCATATTTAATATAAAAACAAAAGGATGGGGtATGTTTTCTATATCCTTATTTTGTTGAACaGtGTTTGTTACGGTAGTTTtAttATTATTGTcTTTgCCAGtgttagccgcagctattacgatg
>PherdPontaDeOuro1
ACTAGAATGAGTGTTATCATCCGAATTGAGTTATCGCAAGTAGGGCAGGTGATTAGAGATGGTCAAATATATAATGTTATGGTGACTGCCCATGCTTTTGTTATGATTTTTTTTTTTGTAATGCCTATGAtAATCAGGAgATTTGGtAATTGgttatTACCTTTGATACTAAgAAgCCCTGATATGGCCTTTCCTCGACTGAATAACATAAGTTTTTGGTTTTTACCtCCTGCTTTGTTTTTGTTACTAATTAGTTCTTTAATTGAAACCGGGGtAGGTACTAgATGGACTGTATACCCGCCACTAGCCGGtAATTTAGCGCACTCTAgACCAGGTTTAgATTGGGCTATTTTTTCTTTGCATTTAGCTGGAGtGTCTAGTATTTTAAgATCATTAAATTTTATAACCaCCATATTTAATATAAAAACAAAAGGATGGGGtATGTTTTCTATATCCTTATTTTGTTGAACaGtGTTTGTTACGGTAGTTTtAttATTATTGTcTTTgCCAGtgttagccgcagctattacgatg
>PherdPontaDeOuro2
ACTAGAATGAGTGTTATCATCCGAATTGAGTTATCGCAAGTAGGGCAGGTGATTAGAGATGGTCAAATATATAATGTTATGGTGACTGCCCATGCTTTTGTTATGATTTTTTTTTTTGTAATGCCTATGAtAATCAGGAgATTTGGtAATTGgttatTACCTTTGATACTAAgAAgCCCTGATATGGCCTTTCCTCGACTGAATAACATAAGTTTTTGGTTTTTACCtCCTGCTTTGTTTTTGTTACTAATTAGTTCTTTAATTGAAACCGGGGtAGGTACTAgATGGACTGTATACCCGCCACTAGCCGGtAATTTAGCGCACTCTAgACCAGGTTTAgATTGGGCTATTTTTTCTTTGCATTTAGCTGGAGtGTCTAGTATTTTAAgATCATTAAATTTTATAACCaCCATATTTAATATAAAAACAAAAGGATGGGGtATGTTTTCTATATCCTTATTTTGTTGAACaGtGTTTGTTACGGTAGTTTtAttATTATTGTcTTTgCCAGtgttagccgcagctattacgatg
>PherdLaMadrague1
ACTAGAATAAGTGTTATTATCCGGATTGAGTTATCGCAAGTAGGGCAGGTGATTAGAGATGGACAAATATATAATGTTATGGTGACTGCTCATGCTTTTGTTATGATTTTTTTTTTTGTAATGCCAATGATAATTAGGAGGTTTGGTAATTGGTTATTACCTTTGATACTAAGAAGCCCGGATATGGCTTTTCCTCGGCTAAATAACATAAGTTTTTGGTTTTTACCTCCAGCTTTGTTTTTGTTACTGATTAGTTCTTTGATTGAAACTAGGGTAGGTACTAGATGGACTGTATACCCACCATTAGCGGGGAATTTAGCGCACTCTAGACCTGGTTTAGATTGTGCTATTTTTTCATTACATTTAGCTGGAGTATCTAGTATTTTAAGATCTTTAAATTTTATAACTACTATATTTAATATAAAAACAAAAGGATGGGGTATGTTTTCTATATCCTTATTTTGTTGAACTGTGTTTGTTACGGTAGTTTTATTGTTATTGTCTTTGCCAGTTTTAGCCGCAGCCATTACTATG
>PherdLaMadrague4
ACTAGAATAAGTGTTATTATCCGGATTGAGTTATCGCAAGTAGGGCAGGTGATTAGAGATGGACAAATATATAATGTTATGGTGACTGCTCATGCTTTTGTTATGATTTTTTTTTTTGTAATGCCAATGATAATTAGGAGGTTTGGTAATTGGTTATTACCTTTGATACTAAGAAGCCCGGATATGGCTTTTCCTCGGCTAAATAACATAAGTTTTTGGTTTTTACCTCCAGCTTTGTTTTTGTTACTGATTAGTTCTTTGATTGAAACTAGGGTAGGTACTAGATGGACTGTATACCCACCATTAGCGGGGAATTTAGCGCACTCTAGACCTGGTTTAGATTGTGCTATTTTTTCATTACATTTAGCTGGAGTATCTAGTATTTTAAGATCTTTAAATTTTATAACTACTATATTTAATATAAAAACAAAAGGATGGGGTATGTTTTCTATATCCTTATTTTGTTGAACTGTGTTTGTTACGGTAGTTTTATTGTTATTGTCTTTGCCAGTTTTAGCCGCAGCTATTACTATG
>PherdLaMadrague5
ACTAGAATAAGTGTTATTATCCGGATTGAGTTATCGCAAGTAGGGCAGGTGATTAGAGATGGACAAATATATAATGTTATGGTGACTGCTCATGCTTTTGTTATGATTTTTTTTTTTGTAATGCCAATGATAATTAGGAGGTTTGGTAATTGGTTATTACCTTTGATACTAAGAAGCCCGGATATGGCTTTTCCTCGGCTAAATAACATAAGTTTTTGGTTTTTACCTCCAGCTTTGTTTTTGTTACTGATTAGTTCTTTGATTGAAACTAGGGTAGGTACTAGATGGACTGTATACCCACCATTAGCGGGGAATTTAGCGCACTCTAGACCTGGTTTAGATTGTGCTATTTTTTCATTACATTTAGCTGGAGTATCTAGTATTTTAAGATCTTTAAATTTTATAACTACTATATTTAATATAAAAACAAAAGGATGGGGTATGTTTTCTATATCCTTATTTTGTTGAACTGTGTTTGTTACGGTAGTTTTATTGTTATTGTCTTTGCCAGTTTTAGCCGCAGCTATTACTATG
>PherdLaMadrague6
ACTAGAATAAGTGTTATTATCCGGATTGAGTTATCGCAAGTAGGGCAGGTGATTAGAGATGGACAAATATATAATGTTATGGTGACTGCTCATGCTTTTGTTATGATTTTTTTTTTTGTAATGCCAATGATAATTAGGAGGTTTGGTAATTGGTTATTACCTTTGATACTAAGAAGCCCGGATATGGCTTTTCCTCGGCTAAATAACATAAGTTTTTGGTTTTTACCTCCAGCTTTGTTTTTGTTACTGATTAGTTCTTTGATTGAAACTAGGGTAGGTACTAGATGGACTGTATACCCACCATTAGCGGGGAATTTAGCGCACTCTAGACCTGGTTTAGATTGTGCTATTTTTTCATTACATTTAGCTGGAGTATCTAGTATTTTAAGATCTTTAAATTTTATAACTACTATATTTAATATAAAAACAAAAGGATGGGGTATGTTTTCTATATCCTTATTTTGTTGAACTGTGTTTGTTACGGTAGTTTTATTGTTATTGTCTTTGCCAGTTTTAGCCGCAGCTATTACTATG
>PherdLaMadrague7
ACTAGAATAAGTGTTATTATCCGGATTGAGTTATCGCAAGTAGGGCAGGTGATTAGAGATGGACAAATATATAATGTTATGGTGACTGCTCATGCTTTTGTTATGATTTTTTTTTTTGTAATGCCAATGATAATTAGGAGGTTTGGTAATTGGTTATTACCTTTGATACTAAGAAGCCCGGATATGGCTTTTCCTCGGCTAAATAACATAAGTTTTTGGTTTTTACCTCCAGCTTTGTTTTTGTTACTGATTAGTTCTTTGATTGAAACTAGGGTAGGTACTAGATGGACTGTATACCCACCATTAGCGGGGAATTTAGCGCACTCTAGACCTGGTTTAGATTGTGCTATTTTTTCATTACATTTAGCTGGAGTATCTAGTATTTTAAGATCTTTAAATTTTATAACTACTATATTTAATATAAAAACAAAAGGATGGGGTATGTTTTCTATATCCTTATTTTGTTGAACTGTGTTTGTTACGGTAGTTTTATTGTTATTGTCTTTGCCAGTTTTAGCCGCAGCTATTACTATG
>PherdLaMadrague8
ACTAGAATAAGTGTTATTATCCGGATTGAGTTATCGCAAGTAGGGCAGGTGATTAGAGATGGACAAATATATAATGTTATGGTGACTGCTCATGCTTTTGTTATGATTTTTTTTTTTGTAATGCCAATGATAATTAGGAGGTTTGGTAATTGGTTATTACCTTTGATACTAAGAAGCCCGGATATGGCTTTTCCTCGGCTAAATAACATAAGTTTTTGGTTTTTACCTCCAGCTTTGTTTTTGTTACTGATTAGTTCTTTGATTGAAACTAGGGTAGGTACTAGATGGACTGTATACCCACCATTAGCGGGGAATTTAGCGCACTCTAGACCTGGTTTAGATTGTGCTATTTTTTCATTACATTTAGCTGGAGTATCTAGTATTTTAAGATCTTTAAATTTTATAACTACTATATTTAATATAAAAACAAAAGGATGGGGTATGTTTTCTATATCCTTATTTTGTTGAACTGTGTTTGTTACGGTAGTTTTATTGTTATTGTCTTTGCCAGTTTTAGCCGCAGCTATTACTATG
>PherdLaMadrague9
ACTAGAATAAGTGTTATTATCCGGATTGAGTTATCGCAAGTAGGGCAGGTGATTAGAGATGGACAAATATATAATGTTATGGTGACTGCTCATGCTTTTGTTATGATTTTTTTTTTTGTAATGCCAATGATAATTAGGAGGTTTGGTAATTGGTTATTACCTTTGATACTAAGAAGCCCGGATATGGCTTTTCCTCGGCTAAATAACATAAGTTTTTGGTTTTTACCTCCAGCTTTGTTTTTGTTACTGATTAGTTCTTTGATTGAAACTAGGGTAGGTACTAGATGGACTGTATACCCACCATTAGCGGGGAATTTAGCGCACTCTAGACCTGGTTTAGATTGTGCTATTTTTTCATTACATTTAGCTGGAGTATCTAGTATTTTAAGATCTTTAAATTTTATAACTACTATATTTAATATAAAAACAAAAGGATGGGGTATGTTTTCTATATCCTTATTTTGTTGAACTGTGTTTGTTACGGTAGTTTTATTGTTATTGTCTTTGCCAGTTTTAGCCGCAGCTATTACTATG
>PherdLaMadrague10
ACTAGAATAAGTGTTATTATCCGGATTGAGTTATCGCAAGTAGGGCAGGTGATTAGAGATGGACAAATATATAATGTTATGGTGACTGCTCATGCTTTTGTTATGATTTTTTTTTTTGTAATGCCAATGATAATTAGGAGGTTTGGTAATTGGTTATTACCTTTGATACTAAGAAGCCCGGATATGGCTTTTCCTCGGCTAAATAACATAAGTTTTTGGTTTTTACCTCCAGCTTTGTTTTTGTTACTGATTAGTTCTTTGATTGAAACTAGGGTAGGTACTAGATGGACTGTATACCCACCATTAGCGGGGAATTTAGCGCACTCTAGACCTGGTTTAGATTGTGCTATTTTTTCATTACATTTAGCTGGAGTATCTAGTATTTTAAGATCTTTAAATTTTATAACTACTATATTTAATATAAAAACAAAAGGATGGGGTATGTTTTCTATATCCTTATTTTGTTGAACTGTGTTTGTTACGGTAGTTTTATTGTTATTGTCTTTGCCAGTTTTAGCCGCAGCTATTACTATG
>PherdLaMadrague11
ACTAGAATAAGTGTTATTATCCGGATTGAGTTATCGCAAGTAGGGCAGGTGATTAGAGATGGACAAATATATAATGTTATGGTGACTGCTCATGCTTTTGTTATGATTTTTTTTTTTGTAATGCCAATGATAATTAGGAGGTTTGGTAATTGGTTATTACCTTTGATACTAAGAAGCCCGGATATGGCTTTTCCTCGGCTAAATAACATAAGTTTTTGGTTTTTACCTCCAGCTTTGTTTTTGTTACTGATTAGTTCTTTGATTGAAACTAGGGTAGGTACTAGATGGACTGTATACCCACCATTAGCGGGGAATTTAGCGCACTCTAGACCTGGTTTAGATTGTGCTATTTTTTCATTACATTTAGCTGGAGTATCTAGTATTTTAAGATCTTTAAATTTTATAACTACTATATTTAATATAAAAACAAAAGGATGGGGTATGTTTTCTATATCCTTATTTTGTTGAACTGTGTTTGTTACGGTAGTTTTATTGTTATTGTCTTTGCCAGTTTTAGCCGCAGCTATTACTATG
>PherdLaMadrague12
ACTAGAATAAGTGTTATTATCCGGATTGAGTTATCGCAAGTAGGGCAGGTGATTAGAGATGGACAAATATATAATGTTATGGTGACTGCTCATGCTTTTGTTATGATTTTTTTTTTTGTAATGCCAATGATAATTAGGAGGTTTGGTAATTGGTTATTACCTTTGATACTAAGAAGCCCGGATATGGCTTTTCCTCGGCTAAATAACATAAGTTTTTGGTTTTTACCTCCAGCTTTGTTTTTGTTACTGATTAGTTCTTTGATTGAAACTAGGGTAGGTACTAGATGGACTGTATACCCACCATTAGCGGGGAATTTAGCGCACTCTAGACCTGGTTTAGATTGTGCTATTTTTTCATTACATTTAGCTGGAGTATCTAGTATTTTAAGATCTTTAAATTTTATAACTACTATATTTAATATAAAAACAAAAGGATGGGGTATGTTTTCTATATCCTTATTTTGTTGAACTGTGTTTGTTACGGTAGTTTTATTGTTATTGTCTTTGCCAGTTTTAGCCGCAGCTATTACTATG
>PherdLaMadrague13
ACTAGAATAAGTGTTATTATCCGGATTGAGTTATCGCAAGTAGGGCAGGTGATCAGAGATGGACAAATATATAATGTTATGGTGACTGCTCATGCTTTTGTTATGATTTTTTTTTTTGTAATGCCAATGATAATTAGGAGGTTTGGTAATTGGTTATTACCTTTGATACTAAGAAGCCCGGATATGGCTTTTCCTCGGCTAAATAACATAAGTTTTTGGTTTTTACCTCCAGCTTTGTTTTTGTTACTGATTAGTTCTTTGATTGAAACTAGGGTAGGTACTAGATGGACTGTATACCCACCATTAGCGGGGAATTTAGCGCACTCTAGACCTGGTTTAGATTGTGCTATTTTTTCATTACATTTAGCTGGAGTATCTAGTATTTTAAGATCTTTAAATTTTATAACTACTATATTTAATATAAAAACAAAAGGATGGGGTATGTTTTCTATATCCTTATTTTGTTGAACTGTGTTTGTTACGGTAGTTTTATTGTTATTGTCTTTGCCAGTTTTAGCCGCAGCTATTACTATG
>PherdLaMadrague14
ACTAGAATAAGTGTTATTATCCGGATTGAGTTATCGCAAGTAGGGCAGGTGATTAGAGATGGACAAATATATAATGTTATGGTGACTGCTCATGCTTTTGTTATGATTTTTTTTTTTGTAATGCCAATGATAATTAGGAGGTTTGGTAATTGGTTATTACCTTTGATACTAAGAAGCCCGGATATGGCTTTTCCTCGGCTAAATAACATAAGTTTTTGGTTTTTACCTCCAGCTTTGTTTTTGTTACTGATTAGTTCTTTGATTGAAACTAGGGTAGGTACTAGATGGACTGTATACCCACCATTAGCGGGGAATTTAGCGCACTCTAGACCTGGTTTAGATTGTGCTATTTTTTCATTACATTTAGCTGGAGTATCTAGTATTTTAAGATCTTTAAATTTTATAACTACTATATTTAATATAAAAACAAAAGGATGGGGTATGTTTTCTATATCCTTATTTTGTTGAACTGTGTTTGTTACGGTAGTTTTATTGTTATTGTCTTTGCCAGTTTTAGCCGCAGCTATTACTATG
>PherdLaMadrague16
ACTAGAATAAGTGTTATTATCCGGATTGAGTTATCGCAAGTAGGGCAGGTGATTAGAGATGGACAAATATATAATGTTATGGTGACTGCTCATGCTTTTGTTATGATTTTTTTTTTTGTAATGCCAATGATAATTAGGAGGTTTGGTAATTGGTTATTACCTTTGATACTAAGAAGCCCGGATATGGCTTTTCCTCGGCTAAATAACATAAGTTTTTGGTTTTTACCTCCAGCTTTGTTTTTGTTACTGATTAGTTCTTTGATTGAAACTAGGGTAGGTACTAGATGGACTGTATACCCACCATTAGCGGGGAATTTAGCGCACTCTAGACCTGGTTTAGATTGTGCTATTTTTTCATTACATTTAGCTGGAGTATCTAGTATTTTAAGATCTTTAAATTTTATAACTACTATATTTAATATAAAAACAAAAGGATGGGGTATGTTTTCTATATCCTTATTTTGTTGAACTGTGTTTGTTACGGTAGTTTTATTGTTATTGTCTTTGCCAGTTTTAGCCGCAGCTATTACTATG
>PherdLaMadrague18
ACTAGAATAAGTGTTATTATCCGGATTGAGTTATCGCAAGTAGGGCAGGTGATTAGAGATGGACAAATATATAATGTTATGGTGACTGCTCATGCTTTTGTTATGATTTTTTTTTTTGTAATGCCAATGATAATTAGGAGGTTTGGTAATTGGTTATTACCTTTGATACTAAGAAGCCCGGATATGGCTTTTCCTCGGCTAAATAACATAAGTTTTTGGTTTTTACCTCCAGCTTTGTTTTTGTTACTGATTAGTTCTTTGATTGAAACTAGGGTAGGTACTAGATGGACTGTATACCCACCATTAGCGGGGAATTTAGCGCACTCTAGACCTGGTTTAGATTGTGCTATTTTTTCATTACATTTAGCTGGAGTATCTAGTATTTTAAGATCTTTAAATTTTATAACTACTATATTTAATATAAAAACAAAAGGATGGGGTATGTTTTCTATATCCTTATTTTGTTGAACTGTGTTTGTTACGGTAGTTTTATTGTTATTGTCTTTGCCAGTTTTAGCCGCAGCTATTACTATG
>PherdImmesouane1
ACTAGAATAAGTGTTATTATCCGGATTGAGTTATCGCAAGTAGGGCAGGTGATTAGAGATGGACAAATATATAATGTTATGGTGACTGCTCATGCTTTTGTTATGATTTTTTTTTTTGTAATGCCAATGATAATTAGGAGGTTTGGTAATTGGTTATTACCTTTGATACTAAGAAGCCCGGATATGGCTTTTCCTCGGCTAAATAACATAAGTTTTTGGTTTTTACCTCCAGCTTTGTTTTTGTTACTGATTAGTTCTTTGATTGAAACTAGGGTAGGTACTAGATGGACTGTATACCCACCATTAGCGGGGAATTTAGCGCACTCTAGACCTGGTTTAGATTGTGCTATTTTTTCATTACATTTAGCTGGAGTATCTAGTATTTTAAGATCTTTAAATTTTATAACTACTATATTTAATATAAAAACAAAAGGATGGGGTATGTTTTCTATATCCTTATTTTGTTGAACTGTGTTTGTTACGGTAGTTTTATTGTTATTGTCTTTGCCAGTTTTAGCCGCAGCTATTACTATG
>PherdImmesouane3
ACTAGAATAAGTGTTATTATCCGGATTGAGTTATCGCAAGTAGGGCAGGTGATTAGAGATGGACAAATATATAATGTTATGGTGACTGCTCATGCTTTTGTTATGATTTTTTTTTTTGTAATGCCAATGATAATTAGGAGGTTTGGTAATTGGTTATTACCTTTGATACTAAGAAGCCCGGATATGGCTTTTCCTCGGCTAAATAACATAAGTTTTTGGTTTTTACCTCCAGCTTTGTTTTTGTTACTGATTAGTTCTTTGATTGAAACTAGGGTAGGTACTAGATGGACTGTATACCCACCATTAGCGGGGAATTTAGCGCACTCTAGACCTGGTTTAGATTGTGCTATTTTTTCATTACATTTAGCTGGAGTATCTAGTATTTTAAGATCTTTAAATTTTATAACTACTATATTTAATATAAAAACAAAAGGATGGGGTATGTTTTCTATATCCTTATTTTGTTGAACTGTGTTTGTTACGGTAGTTTTATTGTTATTGTCTTTGCCAGTTTTAGCCGCAGCTATTACTATG
>PherdImmesouane4
ACTAGAATAAGTGTTATTATCCGGATTGAGTTATCGCAAGTAGGGCAGGTGATTAGAGATGGACAAATATATAATGTTATGGTGACTGCTCATGCTTTTGTTATGATTTTTTTTTTTGTAATGCCAATGATAATTAGGAGGTTTGGTAATTGGTTATTACCTTTGATACTAAGAAGCCCGGATATGGCTTTTCCTCGGCTAAATAACATAAGTTTTTGGTTTTTACCTCCAGCTTTGTTTTTGTTACTGATTAGTTCTTTGATTGAAACTAGGGTAGGTACTAGATGGACTGTATACCCACCATTAGCGGGGAATTTAGCGCACTCTAGACCTGGTTTAGATTGTGCTATTTTTTCATTACATTTAGCTGGAGTATCTAGTATTTTAAGATCTTTAAATTTTATAACTACTATATTTAATATAAAAACAAAAGGATGGGGTATGTTTTCTATATCCTTATTTTGTTGAACTGTGTTTGTTACGGTAGTTTTATTGTTATTGTCTTTGCCAGTTTTAGCCGCAGCTATTACTATG
>PherdImmesouane5
ACTAGAATAAGTGTTATTATCCGGATTGAGTTATCGCAAGTAGGGCAGGTGATTAGAGATGGACAAATATATAATGTTATGGTGACTGCTCATGCTTTTGTTATGATTTTTTTTTTTGTAATGCCAATGATAATTAGGAGGTTTGGTAATTGGTTATTACCTTTGATACTAAGAAGCCCGGATATGGCTTTTCCTCGGCTAAATAACATAAGTTTTTGGTTTTTACCTCCAGCTTTGTTTTTGTTACTGATTAGTTCTTTGATTGAAACTAGGGTAGGTACTAGATGGACTGTATACCCACCATTAGCGGGGAATTTAGCGCACTCTAGACCTGGTTTAGATTGTGCTATTTTTTCATTACATTTAGCTGGAGTATCTAGTATTTTAAGATCTTTAAATTTTATAACTACTATATTTAATATAAAAACAAAAGGATGGGGTATGTTTTCTATATCCTTATTTTGTTGAACTGTGTTTGTTACGGTAGTTTTATTGTTATTGTCTTTGCCAGTTTTAGCCGCAGCTATTACTATG
>PherdImmesouane6
ACTAGAATAAGTGTTATTATCCGGATTGAGTTATCGCAAGTAGGGCAGGTGATTAGAGATGGACAAATATATAATGTTATGGTGACTGCTCATGCTTTTGTTATGATTTTTTTTTTTGTAATGCCAATGATAATTAGGAGGTTTGGTAATTGGTTATTACCTTTGATACTAAGAAGCCCGGATATGGCTTTTCCTCGGCTAAATAACATAAGTTTTTGGTTTTTACCTCCAGCTTTGTTTTTGTTACTGATTAGTTCTTTGATTGAAACTAGGGTAGGTACTAGATGGACTGTATACCCACCATTAGCGGGGAATTTAGCGCACTCTAGACCTGGTTTAGATTGTGCTATTTTTTCATTACATTTAGCTGGAGTATCTAGTATTTTAAGATCTTTAAATTTTATAACTACCATATTTAATATAAAAACAAAAGGATGGGGTATGTTTTCTATATCCTTATTTTGTTGAACTGTGTTTGTTACGGTAGTTTTATTGTTATTGTCTTTGCCAGTTTTAGCCGCAGCTATTACTATG
>PherdImmesouane7
ACTAGAATAAGTGTTATTATCCGGATTGAGTTATCGCAAGTAGGGCAGGTGATTAGAGATGGACAAATATATAATGTTATGGTGACTGCTCATGCTTTTGTTATGATTTTTTTTTTTGTAATGCCAATGATAATTAGGAGGTTTGGTAATTGGTTATTACCTTTGATACTAAGAAGCCCGGATATGGCTTTTCCTCGGCTAAATAACATAAGTTTTTGGTTTTTACCTCCAGCTTTGTTTTTGTTACTGATTAGTTCTTTGATTGAAACTAGGGTAGGTACTAGATGGACTGTATACCCACCATTAGCGGGGAATTTAGCGCACTCTAGACCTGGTTTAGATTGTGCTATTTTTTCATTACATTTAGCTGGAGTATCTAGTATTTTAAGATCTTTAAATTTTATAACTACTATATTTAATATAAAAACAAAAGGATGGGGTATGTTTTCTATATCCTTATTTTGTTGAACTGTGTTTGTTACGGTAGTTTTATTGTTATTGTCTTTGCCAGTTTTAGCCGCAGCTATTACTATG
>PherdImmesouane8
ACTAGAATAAGTGTTATTATCCGGATTGAGTTATCGCAAGTAGGGCAGGTGATTAGAGATGGACAAATATATAATGTTATGGTGACTGCTCATGCTTTTGTTATGATTTTTTTTTTTGTAATGCCAATGATAATTAGGAGGTTTGGTAATTGGTTATTACCTTTGATACTAAGAAGCCCGGATATGGCTTTTCCTCGGCTAAATAACATAAGTTTTTGGTTTTTACCTCCAGCTTTGTTTTTGTTACTGATTAGTTCTTTGATTGAAACTAGGGTAGGTACTAGATGGACTGTATACCCACCATTAGCGGGGAATTTAGCGCACTCTAGACCTGGTTTAGATTGTGCTATTTTTTCATTACATTTAGCTGGAGTATCTAGTATTTTAAGATCTTTAAATTTTATAACTACTATATTTAATATAAAAACAAAAGGATGGGGTATGTTTTCTATATCCTTATTTTGTTGAACTGTGTTTGTTACGGTAGTTTTATTGTTATTGTCTTTGCCAGTTTTAGCCGCAGCCATTACTATG
>PherdImmesouane9
ACTAGAATAAGTGTTATTATCCGGATTGAGTTATCGCAAGTAGGGCAGGTGATTAGAGATGGACAAATATATAATGTTATGGTGACTGCTCATGCTTTTGTTATGATTTTTTTTTTTGTAATGCCAATGATAATTAGGAGGTTTGGTAATTGGTTATTACCTTTGATACTAAGAAGCCCGGATATGGCTTTTCCTCGGCTAAATAACATAAGTTTTTGGTTTTTACCTCCAGCTTTGTTTTTGTTACTGATTAGTTCTTTGATTGAAACTAGGGTAGGTACTAGATGGACTGTATACCCACCATTAGCGGGGAATTTAGCGCACTCTAGACCTGGTTTAGATTGTGCTATTTTTTCATTACATTTAGCTGGAGTATCTAGTATTTTAAGATCTTTAAATTTTATAACTACCATATTTAATATAAAAACAAAAGGATGGGGTATGTTTTCTATATCCTTATTTTGTTGAACTGTGTTTGTTACGGTAGTTTTATTGTTATTGTCTTTGCCAGTTTTAGCCGCAGCTATTACTATG
>PherdImmesouane10
ACTAGAATAAGTGTTATTATCCGGATTGAGTTATCGCAAGTAGGGCAGGTGATTAGAGATGGACAAATATATAATGTTATGGTGACTGCTCATGCTTTTGTTATGATTTTTTTTTTTGTAATGCCAATGATAATTAGGAGGTTTGGTAATTGGTTATTACCTTTGATACTAAGAAGCCCGGATATGGCTTTTCCTCGGCTAAATAACATAAGTTTTTGGTTTTTACCTCCAGCTTTGTTTTTGTTACTGATTAGTTCTTTGATTGAAACTAGGGTAGGTACTAGATGGACTGTATACCCACCATTAGCGGGGAATTTAGCGCACTCTAGACCTGGTTTAGATTGTGCTATTTTTTCATTACATTTAGCTGGAGTATCTAGTATTTTAAGATCTTTAAATTTTATAACTACTATATTTAATATAAAAACAAAAGGATGGGGTATGTTTTCTATATCCTTATTTTGTTGAACTGTGTTTGTTACGGTAGTTTTATTGTTATTGTCTTTGCCAGTTTTAGCCGCAGCTATTACTATG
>PherdImmesouane11
ACTAGAATAAGTGTTATTATCCGGATTGAGTTATCGCAAGTAGGGCAGGTGATTAGAGATGGACAAATATATAATGTTATGGTGACTGCTCATGCTTTTGTTATGATTTTTTTTTTTGTAATGCCAATGATAATTAGGAGGTTTGGTAATTGGTTATTACCTTTGATACTAAGAAGCCCGGATATGGCTTTTCCTCGGCTAAATAACATAAGTTTTTGGTTTTTACCTCCAGCTTTGTTTTTGTTACTGATTAGTTCTTTGATTGAAACTAGGGTAGGTACTAGATGGACTGTATACCCACCATTAGCGGGGAATTTAGCGCACTCTAGACCTGGTTTAGATTGTGCTATTTTTTCATTACATTTAGCTGGAGTATCTAGTATTTTAAGATCTTTAAATTTTATAACTACTATATTTAATATAAAAACAAAAGGATGGGGTATGTTTTCTATATCCTTATTTTGTTGAACTGTGTTTGTTACGGTAGTTTTATTGTTATTGTCTTTGCCAGTTTTAGCCGCAGCTATTACTATG
>PherdImmesouane12
ACTAGAATAAGTGTTATTATCCGGATTGAGTTATCGCAAGTAGGGCAGGTGATTAGAGATGGACAAATATATAATGTTATGGTGACTGCTCATGCTTTTGTTATGATTTTTTTTTTTGTAATGCCAATGATAATTAGGAGGTTTGGTAATTGGTTATTACCTTTGATACTAAGAAGCCCGGATATGGCTTTTCCTCGGCTAAATAACATAAGTTTTTGGTTTTTACCTCCAGCTTTGTTTTTGTTACTGATTAGTTCTTTGATTGAAACTAGGGTAGGTACTAGATGGACTGTATACCCACCATTAGCGGGGAATTTAGCGCACTCTAGACCTGGTTTAGATTGTGCTATTTTTTCATTACATTTAGCTGGAGTATCTAGTATTTTAAGATCTTTAAATTTTATAACTACTATATTTAATATAAAAACAAAAGGATGGGGTATGTTTTCTATATCCTTATTTTGTTGAACTGTGTTTGTTACGGTAGTTTTATTGTTATTGTCTTTGCCAGTTTTAGCCGCAGCTATTACTATG
>PherdImmesouane13
ACTAGAATAAGTGTTATTATCCGGATTGAGTTATCGCAAGTAGGGCAGGTGATTAGAGATGGACAAATATATAATGTTATGGTGACTGCTCATGCTTTTGTTATGATTTTTTTTTTTGTAATGCCAATGATAATTAGGAGGTTTGGTAATTGGTTATTACCTTTGATACTAAGAAGCCCGGATATGGCTTTTCCTCGGCTAAATAACATAAGTTTTTGGTTTTTACCTCCAGCTTTGTTTTTGTTACTGATTAGTTCTTTGATTGAAACTAGGGTAGGTACTAGATGGACTGTATACCCACCATTAGCGGGGAATTTAGCGCACTCTAGACCTGGTTTAGATTGTGCTATTTTTTCATTACATTTAGCTGGAGTATCTAGTATTTTAAGATCTTTAAATTTTATAACTACTATATTTAATATAAAAACAAAAGGATGGGGTATGTTTTCTATATCCTTATTTTGTTGAACTGTGTTTGTTACGGTAGTTTTATTGTTATTGTCTTTGCCAGTTTTAGCCGCAGCTATTACTATG
>PherdImmesouane14
ACTAGAATAAGTGTTATTATCCGGATTGAGTTATCGCAAGTAGGGCAGGTGATTAGAGATGGACAAATATATAATGTTATGGTGACTGCTCATGCTTTTGTTATGATTTTTTTTTTTGTAATGCCAATGATAATTAGGAGGTTTGGTAATTGGTTATTACCTTTGATACTAAGAAGCCCGGATATGGCTTTTCCTCGGCTAAATAACATAAGTTTTTGGTTTTTACCTCCAGCTTTGTTTTTGTTACTGATTAGTTCTTTGATTGAAACTAGGGTAGGTACTAGATGGACTGTATACCCACCATTAGCGGGGAATTTAGCGCACTCTAGACCTGGTTTAGATTGTGCTATTTTTTCATTACATTTAGCTGGAGTATCTAGTATTTTAAGATCTTTAAATTTTATAACTACTATATTTAATATAAAAACAAAAGGATGGGGTATGTTTTCTATATCCTTATTTTGTTGAACTGTGTTTGTTACGGTAGTTTTATTGTTATTGTCTTTGCCAGTTTTAGCCGCAGCTATTACTATG
>PherdImmesouane15
ACTAGAATAAGTGTTATTATCCGGATTGAGTTATCGCAAGTAGGGCAGGTGATTAGAGATGGACAAATATATAATGTTATGGTGACTGCTCATGCTTTTGTTATGATTTTTTTTTTTGTAATGCCAATGATAATTAGGAGGTTTGGTAATTGGTTATTACCTTTGATACTAAGAAGCCCGGATATGGCTTTTCCTCGGCTAAATAACATAAGTTTTTGGTTTTTACCTCCAGCTTTGTTTTTGTTACTGATTAGTTCTTTGATTGAAACTAGGGTAGGTACTAGATGGACTGTATACCCACCATTAGCGGGGAATTTAGCGCACTCTAGACCTGGTTTAGATTGTGCTATTTTTTCATTACATTTAGCTGGAGTATCTAGTATTTTAAGATCTTTAAATTTTATAACTACTATATTTAATATAAAAACAAAAGGATGGGGTATGTTTTCTATATCCTTATTTTGTTGAACTGTGTTTGTTACGGTAGTTTTATTGTTATTGTCTTTGCCAGTTTTAGCCGCAGCTATTACTATG
>PherdImmesouane16
ACTAGAATAAGTGTTATTATCCGGATTGAGTTATCGCAAGTAGGGCAGGTGATTAGAGATGGACAAATATATAATGTTATGGTGACTGCTCATGCTTTTGTTATGATTTTTTTTTTTGTAATGCCAATGATAATTAGGAGGTTTGGTAATTGGTTATTACCTTTGATACTAAGAAGCCCGGATATGGCTTTTCCTCGGCTAAATAACATAAGTTTTTGGTTTTTACCTCCAGCTTTGTTTTTGTTACTGATTAGTTCTTTGATTGAAACTAGGGTAGGTACTAGATGGACTGTATACCCACCATTAGCGGGGAATTTAGCGCACTCTAGACCTGGTTTAGATTGTGCTATTTTTTCATTACATTTAGCTGGAGTATCTAGTATTTTAAGATCTTTAAATTTTATAACTACTATATTTAATATAAAAACAAAAGGATGGGGTATGTTTTCTATATCCTTATTTTGTTGAACTGTGTTTGTTACGGTAGTTTTATTGTTATTGTCTTTGCCAGTTTTAGCCGCAGCTATTACTATG
>PherdImmesouane17
ACTAGAATAAGTGTTATTATCCGGATTGAGTTATCGCAAGTAGGGCAGGTGATTAGAGATGGACAAATATATAATGTTATGGTGACTGCTCATGCTTTTGTTATGATTTTTTTTTTTGTAATGCCAATGATAATTAGGAGGTTTGGTAATTGGTTATTACCTTTGATACTAAGAAGCCCGGATATGGCTTTTCCTCGGCTAAATAACATAAGTTTTTGGTTTTTACCTCCAGCTTTGTTTTTGTTACTGATTAGTTCTTTGATTGAAACTAGGGTAGGTACTAGATGGACTGTATACCCACCATTAGCGGGGAATTTAGCGCACTCTAGACCTGGTTTAGATTGTGCTATTTTTTCATTACATTTAGCTGGAGTATCTAGTATTTTAAGATCTTTAAATTTTATAACTACTATATTTAATATAAAAACAAAAGGATGGGGTATGTTTTCTATATCCTTATTTTGTTGAACTGTGTTTGTTACGGTAGTTTTATTGTTATTGTCTTTGCCAGTTTTAGCCGCAGCTATTACTATG
>PherdImmesouane18
ACTAGAATAAGTGTTATTATCCGGATTGAGTTATCGCAAGTAGGGCAGGTGATTAGAGATGGACAAATATATAATGTTATGGTGACTGCTCATGCTTTTGTTATGATTTTTTTTTTTGTAATGCCAATGATAATTAGGAGGTTTGGTAATTGGTTATTACCTTTGATACTAAGAAGCCCGGATATGGCTTTTCCTCGGCTAAATAACATAAGTTTTTGGTTTTTACCTCCAGCTTTGTTTTTGTTACTGATTAGTTCTTTGATTGAAACTAGGGTAGGTACTAGATGGACTGTATACCCACCATTAGCGGGGAATTTAGCGCACTCTAGACCTGGTTTAGATTGTGCTATTTTTTCATTACATTTAGCTGGAGTATCTAGTATTTTAAGATCTTTAAATTTTATAACTACTATATTTAATATAAAAACAAAAGGATGGGGTATGTTTTCTATATCCTTATTTTGTTGAACTGTGTTTGTTACGGTAGTTTTATTGTTATTGTCTTTGCCAGTTTTAGCCGCAGCTATTACTATG
>PherdImmesouane19
ACTAGAATAAGTGTTATTATCCGGATTGAGTTATCGCAAGTAGGGCAGGTGATTAGAGATGGACAAATATATAATGTTATGGTGACTGCTCATGCTTTTGTTATGATTTTTTTTTTTGTAATGCCAATGATAATTAGGAGGTTTGGTAATTGGTTATTACCTTTGATACTAAGAAGCCCGGATATGGCTTTTCCTCGGCTAAATAACATAAGTTTTTGGTTTTTACCTCCAGCTTTGTTTTTGTTACTGATTAGTTCTTTGATTGAAACTAGGGTAGGTACTAGATGGACTGTATACCCACCATTAGCGGGGAATTTAGCGCACTCTAGACCTGGTTTAGATTGTGCTATTTTTTCATTACATTTAGCTGGAGTATCTAGTATTTTAAGATCTTTAAATTTTATAACTACTATATTTAATATAAAAACAAAAGGATGGGGTATGTTTTCTATATCCTTATTTTGTTGAACTGtGTTTGTTACGGTAGTTTTATTGTTATTGTCTTTGCCAGTTTTAGCCGCAGCTATTACTATG
>PpraeFingalHead4
ACTAGAATAAGTGTTATTATTCGGTTGGAATTGTCTCAAGTAGGGCAGGTCATTAGAGATGGGCAGATATATAACGTGGTCGTTACAGCTCATGCTTTTGTAATAATTTTTTTCTTTGTGATACCTATGATAATTAGGAGGTTTGGTAATTGATTACTTCCGTTAATATTAGGAAGTCCGGATATAGCTTTTCCTCGGTTGAATAACATGAGTTTTTGGTTTTTGCCACCAGCCCTGTTTTTGTTACTTATTAGTTCAATAATTGAGACTGGAGTAAGAACTAGATGAACTGTGTATCCTCCTTTGGCTGGAAATTTAGCTCATTCTAGGCCTGGGTTAGATTGTGCTATTTTTTCTTTGCATTTAGCTAGGGTTTCTAGTATTTTAAGGTCGTTGAATTTTATAACCACTATGTTTAATATAAAAACTAAAGGTTGAGGGATGTTTTCTATGTCGTTGTTTTGTTGGACCGTGCTTGTAACTACTATTTTATTGTTGTTATCGTTACCGGTGTTGGCTGCAGGAATTACCATG
>PpraeFingalHead5
ACTAGAATAAGTGTTATTATTCGGTTGGAATTGTCTCAAGTAGGGCAGGTCATTAGAGATGGGCAGATATATAACGTGGTCGTTACAGCTCATGCTTTTGTAATAATTTTTTTtTTTGTGATACCTATGATAATTAGGAGGTTTGGTAATTGATTACTTCCGTTAATATTAGGAAGTCCGGATATAGCTTTTCCTCGGTTGAATAACATGAGTTTTTGGTTTTTGCCaCCAGCCCTGTTTTTGTTACTTATTAGTTCAATAATTGAgACTGGAGTAAgAACTAgATGAACTGTGTATCCtCCTTTGGCTGGAAATTTAGCTCATTCTAGGCCTGGGTTAgATTGTGCTATTTTTTCTTTGCATTTAGCTAGGGTTTCTAGTATTTTAAGGTCGTTGAATTTTATAACCaCTATGTTTAATATAAAAACTAAAGGTTGAGGGATGTTTTCTATGTCGTTGTTTTGTTGGACCGtGCTTGTAACTACTATTTTATTGTTGTTATCGTTACCGGTGTTGGCTGCAGGAATTACCATG
>PpraeFingalHead6
ACTAGAATAAGTGTTATTATTCGGTTGGAATTGTCTCAAGTAGGGCAGGTCATTAGAGATGGGCAGATATATAACGTGGTCGTTACAGCTCATGCTTTTGTAATAATTTTTTTCTTTGTGATACCTATAATAATTAGGAGGTTTGGTAATTGATTACTTCCGTTAATATTAGGAAGTCCGGATATAGCTTTTCCTCGGTTGAATAACATGAGTTTTTGGTTTTTGCCACCAGCCCTGTTTTTATTACTTATTAGTTCAATAATTGAGACTGGAGTAAGAACTAGATGAACTGTATATCCTCCTTTGGCTGGAAATTTAGCTCATTCTAGGCCTGGGTTAGATTGTGCTATTTTTTCTTTGCATTTAGCTAGGGTTTCTAGTATTTTAAGGTCGTTGAATTTTATAACCACTATGTTTAATATAAAAACTAAAGGTTGAGGGATGTTTTCTATGTCGTTGTTTTGTTGGACCGTGCTTGTAACTACTATTTTATTGTTGTTATCGTTACCGGTGTTGGCTGCAGGAATTACCATG
>PpraeFingalHead7
ACTAGAATAAGTGTTATTATTCGGTTGGAATTGTCTCAAGTAGGGCAGGTCATTAGAGATGGGCAGATATATAACGTGGTCGTTACAGCTCATGCTTTTGTAATAATTTTTTTCTTTGTGATACCTATGATAATTAGGAGGTTTGGGAATTGATTACTTCCGTTAATATTAGGAAGTCCGGATATAGCTTTCCCTCGGTTGAATAACATGAGTTTTTGATTTTTGCCACCAGCCCTGTTTTTGTTACTTATTAGTTCAATAATTGAGACTGGAGTAAGAACTAGATGAACTGTGTATCCTCCTTTAGCTGGAAATTTAGCTCATTCTAGGCCTGGGTTAGATTGTGCTATTTTTTCTTTGCATTTAGCTAGGGTTTCTAGTATTTTAAGGTCGTTGAATTTTATAACCACTATGTTTAATATAAAAACTAAAGGTTGAGGGATGTTTTCTATGTCGTTGTTTTGTTGGACCGTGCTTGTAACTACTATTTTATTGTTGTTATCGTTACCGGTGTTGGCTGCAGGAATTACCATG
>PpraeFingalHead8
ACTAGAATAAGTGTTATTATTCGGTTGGAATTGTCTCAAGTAGGGCAGGTCATTAGAGATGGGCAGATATATAACGTGGTCGTTACAGCTCATGCTTTTGTAATAATTTTTTTCTTTGTGATACCTATGATAATTAGGAGGTTTGGTAATTGATTACTTCCGTTAATATTAGGAAGTCCGGATATAGCTTTTCCTCGGTTGAATAACATGAGTTTTTGGTTTTTGCCACCAGCCCTGTTTTTGTTACTTATTAGTTCAATAATTGAGACTGGAGTAAGAACTAGATGAACTGTGTATCCTCCTTTAGCTGGAAATTTAGCTCATTCTAGGCCTGGGTTAGATTGTGCTATTTTTTCTTTGCATTTAGCTAGGGTTTCTAGTATTTTAAGGTCGTTGAATTTTATAACCACTATGTTTAATATAAAAACTAAAGGTTGAGGGATGTTTTCTATGTCGTTGTTTTGTTGGACCGTGCTTGTAACTACTATTTTATTGTTGTTATCGTTACCGGTGTTGGCTGCAGGAATTACCATG
>PpraeFingalHead9
ACTAGAATAAGTGTTATTATTCGGTTGGAATTGTCTCAAGTAGGGCAGGTCATTAGAGATGGGCAGATATATAACGTGGTTGTTACAGCTCATGCTTTTGTAATAATTTTTTTCTTTGTGATACCTATGATAATTAGGAGGTTTGGGAATTGATTACTTCCGTTAATATTAGGAAGTCCGGATATAGCTTTTCCTCGGTTGAATAACATGAGTTTTTGGTTTTTGCCACCAGCCCTGTTTTTGTTACTTATTAGTTCAATAATTGAGACTGGAGTAAGAACTAGATGAACTGTGTATCCTCCTTTAGCTGGAAATTTAGCTCATTCTAGGCCTGGGTTAGATTGTGCTATTTTTTCTTTGCACTTAGCTAGGGTTTCTAGTATTTTAAGGTCGTTGAATTTTATAACCACTATGTTTAATATAAAAACTAAAGGTTGAGGGATGTTTTCTATGTCGTTGTTTTGTTGGACTGTGCTTGTAACTACTATTTTATTGTTGTTATCGTTACCGGTGTTGGCTGCAGGAATTACCATG
>PpraeFingalHead10
ACTAGAATAAGTGTTATTATTCGGTTGGAATTGTCTCAAGTAGGGCAGGTCATTAGAGATGGGCAGATATATAACGTGGTCGTTACAGCTCATGCTTTTGTAATAATTTTTTTCTTTGTGATACCTATGATAATTAGGAGGTTTGGGAATTGATTACTTCCGTTAATATTAGGAAGTCCGGATATAGCTTTTCCTCGGTTGAATAACATGAGTTTTTGGTTTTTGCCACCAGCCCTGTTTTTGTTACTTATTAGTTCAATAATTGAGACTGGAGTAAGAACTAGATGAACTGTGTATCCTCCTTTAGCTGGAAATTTAGCTCATTCTAGGCCTGGGTTAGATTGTGCTATTTTTTCTTTGCATTTAGCTAGGGTTTCTAGTATTTTAAGGTCGTTGAATTTTATAACCACTATGTTTAATATAAAAACTAAAGGTTGAGGGATGTTTTCTATGTCGTTGTTTTGTTGGACCGTGCTTGTAACTACTATTTTATTGTTGTTATCGTTACCGGTGTTGGCTGCAGGAATTACCATG
>PpraeFingalHead1
ACTAGAATAAGTGTTATTATTCGGTTGGAATTGTCTCAAGTAGGGCAGGTCATTGGAGATGGGCAGATATATAACGTGGTCGTTACAGCTCATGCTTTTGTAATAATTTTTTTCTTTGTGATACCTATGATAATTAGGAGGTTTGGGAATTGATTACTTCCGTTAATATTAGGAAGTCCGGATATAGCTTTTCCTCGGTTGAATAACATGAGTTTTTGGTTTTTGCCACCAGCCCTGTTTTTGTTACTTATTAGTTCAATAATTGAGACTGGAGTAAGAACTAGATGAACTGTGTATCCTCCTTTAGCTGGAAATTTAGCTCATTCTAGGCCTGGGTTAGATTGTGCTATTTTTTCTTTGCATTTAGCTAGGGTTTCTAGTATTTTAAGGTCGTTGAATTTTATAACCACTATGTTTAATATAAAAACTAAAGGTTGAGGGATGTTTTCTATGTCGTTGTTTTGTTGGACCGTGCTTGTAACTACTATTTTATTGTTGTTATCGTTACCGGTGTTGGCTGCAGGAATTACCATG
>PpraeFingalHead12
ACTAGAATAAGTGTTATTATTCGGTTGGAATTGTCTCAAGTAGGGCAGGTCATTAGAGATGGGCAGATATATAACGTGGTCGTTACAGCTCATGCTTTTGTAATAATTTTTTTCTTTGTGATACCTATGATAATTAGGAGGTTTGGTAATTGATTACTTCCGTTAATATTAGGAAGTCCGGATATAGCTTTTCCTCGGTTGAATAACATGAGTTTTTGGTTTTTGCCACCAGCCCTGTTTTTGTTACTTATTAGTTCAATAATTGAGACTGGAGTAAGAACTAGATGAACTGTGTATCCTCCTTTAGCTGGAAATTTAGCTCATTCTAGGCCTGGGTTAGATTGTGCTATTTTTTCTTTGCATTTAGCTAGGGTTTCTAGTATTTTAAGGTCGTTGAATTTTATAACCACTATGTTTAATATAAAAACTAAAGGTTGAGGGATGTTTTCTATGTCGTTGTTTTGTTGGACCGTGCTTGTAACTACTATTTTATTGTTGTTATCGTTACCGGTGTTGGCTGCAGGAATTACCATG
>PpraeFingalHead13
ACTAGAATAAGTGTTATTATTCGGTTGGAATTGTCTCAAGTAGGGCAGGTCATTAGAGATGGGCAGATATATAACGTGGTCGTTACAGCTCATGCTTTTGTAATAATTTTTTTCTTTGTGATACCTATGATAATTAGGAGGTTTGGTAATTGATTACTTCCGTTAATATTAGGAAGTCCGGATATAGCTTTTCCTCGGTTGAATAACATGAGTTTTTGGTTTTTGCCACCAGCCCTGTTTTTGTTACTTATTAGTTCAATAATTGAGACTGGAGTAAGAACTAGATGAACTGTGTATCCTCCTTTAGCTGGAAATTTAGCTCATTCTAGGCCTGGGTTAGATTGTGCTATTTTTTCTTTGCATTTAGCTAGGGTTTCTAGTATTTTAAGGTCGTTGAATTTTATAACCACTATGTTTAATATAAAAACTAAAGGTTGAGGGATGTTTTCTATGTCGTTGTTTTGTTGGACCGTGCTTGTAACTACTATTTTATTGTTGTTATCGTTACCGGTGTTGGCTGCAGGAATTACCATG
>PpraeFingalHead14
ACTAGAATAAGTGTTATTATTCGGTTGGAATTGTCTCAAGTAGGGCAGGTCATTAGAGATGGGCAGATATATAACGTGGTCGTTACAGCTCATGCTTTTGTAATAATTTTTTTCTTTGTGATACCTATGATAATTAGGAGGTTTGGGAATTGATTACTTCCGTTAATATTAGGAAGTCCGGATATAGCTTTTCCTCGGTTGAATAACATGAGTTTTTGGTTTTTGCCACCAGCCCTGTTTTTGTTACTTATTAGTTCAATAATTGAGACTGGAGTAAGAACTAGATGAACTGTGTATCCTCCTTTAGCTGGAAATTTAGCTCACTCTAGGCCTGGGTTAGATTGTGCTATTTTTTCTTTGCATTTAGCTAGGGTTTCTAGTATTTTAAGGTCGTTGAATTTTATAACCACTATGTTTAATATAAAAACTAAAGGTTGAGGGATGTTTTCTATGTCGTTGTTTTGTTGGACCGTGCTTGTAACTACTATTTTATTGTTGTTATCGTTACCGGTGTTGGCTGCAGGAATTACCATG
>PpraeFingalHead15
ACTAGAATAAGTGTTATTATTCGGTTGGAATTGTCTCAAGTAGGGCAGGTCATTAGAGATGGGCAGATATATAACGTGGTCGTTACAGCTCATGCTTTTGTAATAATTTTTTTCTTTGTGATACCTATGATAATTAGGAGGTTTGGTAATTGATTACTTCCGTTAATATTAGGAAGTCCGGATATAGCTTTTCCTCGGTTGAATAACATGAGTTTTTGGTTTTTGCCACCAGCCCTGTTTTTGTTACTTATTAGTTCAATAATTGAGACTGGAGTAAGAACTAGATGAACTGTGTATCCTCCTTTGGCTGGAAATTTAGCTCATTCTAGGCCTGGGTTAGATTGTGCTATTTTTTCTTTGCATTTAGCTAGGGTTTCTAGTATTTTAAGGTCGTTGAATTTTATAACCACTATGTTTAATATAAAAACTAAAGGTTGAGGGATGTTTTCTATGTCGTTGTTTTGTTGGACCGTGCTTGTAACTACTATTTTATTGTTGTTATCGTTACCGGTGTTGGCTGCAGGAATTACCATG
>PpraeFingalHead17
ACTAGAATAAGTGTTATTATTCGGTTGGAATTGTCCCAAGTAGGGCAGGTCATTAGAGATGGGCAGATATATAACGTGGTCGTTACAGCTCACGCTTTTGTAATAATTTTTTTCTTTGTGATACCTATGATAATTAGGAGGTTTGGGAATTGATTACTTCCATTAATATTAGGAAGTCCGGATATAGCTTTTCCTCGGTTGAATAACATGAGTTTTTGGTTTTTGCCACCAGCCCTGTTTTTGTTACTTATTAGTTCAATAATTGAGACTGGAGTAAGAACTAGATGAACTGTGTATCCTCCTTTAGCTGGAAATTTAGCTCATTCTAGGCCTGGGTTAGATTGTGCTATTTTTTCTTTGCATTTAGCTAGGGTTTCTAGTATTTTAAGGTCGTTAAATTTTATAACCACTATGTTTAATATAAAAACTAAAGGTTGAGGGATGTTTTCTATGTCGTTGTTTTGTTGGACCGTGCTTGTAACTACTATTTTATTGTTGTTATCGTTACCGGTGTTGGCTGCAGGAATTACCATG
>PpraeFingalHead18
ACTAGAATAAGTGTTATTATTCGGTTGGAATTGTCTCAAGTAGGGCAGGTCATTAGAGATGGGCAGATATATAACGTGGTCGTTACAGCTCATGCTTTTGTAATAATTTTTTTCTTTGTGATACCTATGATAATTAGGAGGTTTGGTAATTGATTACTTCCGTTAATATTAGGAAGTCCGGATATAGCTTTTCCTCGGTTGAATAACATGAGTTTTTGGTTTCTGCCACCAGCCCTGTTTTTGTTACTTATTAGTTCAATAATTGAGACTGGAGTAAGAACTAGATGAACTGTGTATCCTCCTTTGGCTGGAAATTTAGCTCACTCTAGGCCTGGGTTAGATTGTGCTATTTTTTCTTTGCATTTAGCTAGGGTTTCTAGTATTTTAAGGTCGTTGAATTTTATAACCACTATGTTTAATATAAAAACTAAAGGTTGAGGGATGTTTTCTATGTCGTTGTTTTGTTGGACCGTGCTTGTAACTACTATTTTATTGTTGTTATCGTTACCGGTGTTGGCTGCAGGAATTACCATG
>PpraeFingalHead19
ACTAGAATAAGTGTTATTATTCGGTTGGAATTGTCTCAAGTAGGGCAGGTCATTAGAGATGGGCAGATATATAACGTGGTTGTTACAGCTCATGCTTTTGTAATAATTTTTTTCTTTGTGATACCTATGATAATTAGGAGGTTTGGTAATTGATTACTTCCGTTAATATTAGGAAGTCCGGATATAGCTTTTCCTCGGTTGAATAACATGAGTTTTTGGTTTTTGCCACCAGCCCTGTTTTTGTTACTTATTAGTTCAATAATTGAGACTGGAGTAAGAACTAGATGAACTGTGTATCCTCCTTTAGCTGGAAATTTAGCTCATTCTAGGCCTGGGTTAGATTGTGCTATTTTTTCTTTGCATTTAGCTAGGGTTTCTAGTATTTTAAGGTCGTTGAATTTCATAaccactaTGTTTAATATAAAAACTAAAGGTTGAAGGATGTTTTCTATGTCGTTGTTTTGTTGGACCGTGCTTGTAACTACTATTTTATTGTTGTTATCGTTACCGGTGTTGGCTGCAGGAATTACCATG
>PpraeFingalHead20
ACTAGAATAAGTGTTATTATTCGGTTGGAATTGTCTCAAGTAGGGCAGGTCATTGGAGATGGGCAGATATATAACGTGGTCGTTACAGCTCATGCTTTTGTAATAATTTTTTTCTTTGTGATACCTATGATAATTAGGAGGTTTGGGAATTGATTACTTCCGTTAATATTAGGAAGTCCGGATATAGCTTTTCCTCGTTTGAATAACATGAGTTTTTGGCTTTTGCCACCAGCCCTGTTTTTGTTACTTATTAGTTCAATAATTGAGACTGGAGTAAGAACTAGATGAACTGTGTATCCTCCTTTAGCTGGAAATTTAGCTCATTCTAGGCCTGGGTTAGATTGTGCTATTTTTTCTTTGCATTTAGCTAGGGTTTCTAGTATTTTAAGGTCGTTGAATTTTATAACCACTATGTTTAATATAAAAACTAAAGGTTGAGGGATGTTTTCTATGTCGTTGTTTTGTTGGACCGTGCTTGTAACTACTATTTTATTGTTGTTATCGTTACCGGTGTTGGCTGCAGGAATTACCATG
>PpraeFingalHead21
ACTAGAATAAGTGTTATTATTCGGTTGGAATTGTCTCAAGTAGGGCAGGTCATTAGAGATGGGCAGATATATAACGTGGTCGTTACAGCTCATGCTTTTGTAATAATTTTTTTCTTTGTGATACCTATGATAATTAGGAGGTTTGGTAATTGATTACTTCCGTTAATATTAGGAAGTCCGGATATAGCTTTTCCTCGGTTGAATAACATGAGTTTTTGGTTTTTGCCACCAGCCCTGTTTTTGTTACTTATTAGTTCAATAATTGAGACTGGAGTAAGAACTAGATGAACTGTGTATCCTCCTTTGGCTGGAAATTTAGCTCATTCTAGGCCTGGGTTAGATTGTGCTATTTTTTCTTTGCATTTAGCTAGGGTTTCTAGTATTTTAAGGTCGTTGAATTTTATAACCACTATGTTTAATATAAAAACTAAAGGTTGAGGGATGTTTTCTATGTCGTTGTTTTGTTGGACCGTGCTTGTAACTACTATTTTATTGTTGTTATCGTTACCGGTGTTGGCTGCAGGAATTACCATG
>PpraeFingalHead22
ACTAGAATAAGTGTTATTATTCGGTTGGAATTGTCTCAAGTAGGGCAGGTCATTAGAGATGGGCAGATATATAACGTGGTCGTTACAGCTCATGCTTTTGTAATAATTTTTTTCTTTGTGATACCTATGATAATTAGGAGGTTTGGTAATTGATTACTTCCGTTAATATTAGGAAGTCCGGATATAGCTTTTCCTCGGTTGAATAACATGAGTTTCTGGTTTTTGCCACCAGCCCTGTTTTTGTTACTTATTAGTTCAATAATTGAGACTGGAGTAAGAACTAGATGAACTGTGTATCCTCCTTTGGCTGGAAATTTAGCTCATTCTAGGCCTGGGTTAGATTGTGCTATTTTTTCTTTGCATTTAGCTAGGGTTTCTAGTATTTTAAGGTCGTTGAATTTTATAACCACTATGTTTAATATAAAAACTAAAGGTTGAGGGATGTTTTCTATGTCGTTGTTTTGTTGGACTGTGCTTGTAACTACTATTTTATTGTTGTTATCGTTACCGGTGTTGGCTGCAGGAATTACCATG
>PpraeFingalHead23
ACTAGAATAAGTGTTATTATTCGGTTGGAATTGTCTCAAGTAGGGCAGGTCATTAGAGATGGGCAGATATATAACGTGGTCGTTACAGCTCATGCTTTTGTAATAATTTTTTTCTTTGTGATACCTATGATAATTAGGAGGTTTGGTAATTGATTACTTCCGTTAATATTAGGAAGTCCGGATATAGCTTTTCCTCGGTTGAATAACATGAGTTTTTGGTTTTTGCCACCAGCCCTGTTTTTGTTACTTATTAGTTCAATAATTGAGACTGGAGTAAGAACTAGATGAACTGTGTATCCTCCTTTGGCTGGAAATTTAGCTCATTCTAGGCCTGGGTTAGATTGTGCTATTTTTTCTTTGCATTTAGCTAGGGTTTCTAGTATTTTAAGGTCGTTGAATTTTATAACGACTATGTTTAATATAAAAACTAAAGGTTGAGGGATGTTTTCTATGTCGTTGTTTTGTTGGACCGTGCTTGTGACTACTATTTTATTGTTGTTATCGTTACCGGTGTTGGCTGCAGGAATTACCATG
>PpraeFingalHead24
ACTAGAATAAGTGTTATTATTCGGTTGGAATTGTCTCAAGTAGGGCAGGTCATTAGAGATGGGCAGATATATAACGTGGTCGTTACAGCTCATGCTTTTGTAATAATTTTTTTCTTTGTGATACCTATGATAATTAGGAGGTTTGGTAATTGATTACTTCCGTTAATATTAGGAAGTCCGGATATAGCTTTTCCTCGGTTGAATAACATGAGTTTTTGGTTTTTGCCACCAGCCCTGTTTTTGTTACTTATTAGTTCAATAATTGAGACTGGAGTAAGAACTAGATGAACTGTGTATCCTCCTTTAGCTGGAAATTTAGCTCATTCTAGGCCTGGGTTAGACTGTGCTATTTTTTCTTTGCATTTAGCTAGGGTTTCTAGTATTTTAAGGTCGTTGAATTTTATAACCACTATGTTTAATATAAAAACTAAAGGTTGAGGGATGTTTTCTATGTCGTTGTTTTGTTGGACCGTGCTTGTAACTACTATTTTATTGTTGTTATCGTTACCGGTGTTGGCTGCAGGAATTACCATG
>PpraeBallina1
ACTAGAATAAGTGTTATTATTCGGTTGGAATTGTCTCAAGTAGGGCAGGTCATTAGAGATGGGCAGATATATAACGTGGTTGTTACAGCTCATGCTTTTGTAATAATTTTTTTCTTTGTGATACCTATGATAATTAGGAGGTTTGGGAATTGATTACTTCCGTTAATATTAGGAAGTCCGGATATAGCTTTTCCTCGGTTGAATAACATGAGTTTTTGGTTTTTGCCACCAGCCCTGTTTTTGTTACTTATTAGTTCAATAATTGAGACTGGAGTAAGAACTAGATGAACTGTGTATCCTCCTTTAGCTGGAAATTTAGCTCATTCTAGGCCTGGGTTAGATTGTGCTATTTTTTCTTTGCACTTAGCTAGGGTTTCTAGTATTTTAAGGTCGTTGAATTTTATAACCACTATGTTTAATATAAAAACTAAAGGTTGAGGGATGTTTTCTATGTCGTTGTTTTGTTGGACTGTGCTTGTAACTACTATTTTATTGTTGTTATCGTTACCGGTGTTGGCTGCAGGAATTACCATG
>PpraeBallina2
ACTAGAATAAGTGTTATTATTCGGTTGGAATTGTCTCAAGTAGGGCAGGTCATTGGAGATGGGCAGATATATAACGTGGTCGTTACAGCTCATGCTTTTGTAATAATTTTTTTCTTTGTGATACCTATGATAATTAGGAGGTTTGGGAATTGATTACTTCCGCTAATATTAGGAAGTCCGGATATAGCTTTTCCTCGGTTGAATAACATGAGTTTTTGGTTTTTGCCACCAGCCCTGTTTTTGTTACTTATTAGTTCAATAATTGAGACTGGAGTAAGAACTAGATGAACTGTGTATCCTCCTTTAGCTGGAAATTTAGCTCATTCTAGGCCTGGGTTAGATTGTGCTATTTTTTCTTTGCATTTAGCTAGGGTTTCTAGTATTTTAAGGTCGTTGAATTTTATAACCACTATGTTTAATATAAAAACTAAAGGTTGAGGGATGTTTTCTATGTCGTTGTTTTGTTGGACCGTGCTTGTAACTACTATTTTATTGTTGTTATCGTTACCGGTGTTGGCTGCAGGAATTACCATG
>PpraeBallina3
ACTAGAATAAGTGTTATTATTCGGTTGGAATTGTCTCAAGTAGGGCAGGTCATTAGAGATGGGCAGATATATAACGTGGTAGTTACAGCTCATGCTTTTGTAATAATTTTTTTCTTTGTGATACCTATGATAATTAGGAGGTTTGGTAATTGATTACTTCCGTTAATATTAGGAAGTCCGGATATAGCTTTTCCTCGGTTGAATAACATGAGTTTTTGGTTTTTGCCACCAGCCCTGTTTTTGTTACTTATTAGTTCAATAATTGAGACTGGAGTAAGAACTAGATGAACTGTGTATCCTCCTTTGGCTGGAAATTTAGCTCATTCTAGGCCTGGGTTAGATTGTGCTATTTTTTCTTTGCATTTAGCTAGGGTTTCTAGTATTTTAAGGTCGTTGAATTTTATAACCACTATGTTTAATATAAAAACTAAAGGTTGAGGGATGTTTTCTATGTCGTTGTTTTGTTGGACCGTGCTTGTAACTACTATTTTATTGTTGTTATCATTACCGGTGTTGGCTGCAGGAATTACCATG
>PpraeBallina4
ACTAGAATAAGTGTTATTATTCGGTTGGAATTGTCTCAAGTAGGGCAGGTCATTAGAGATGGGCAGATATATAACGTGGTCGTTACAGCTCATGCTTTTGTAATAATTTTTTTCTTTGTGATACCTATGATAATTAGGAGGTTTGGGAATTGATTACTTCCGTTAATATTAGGAAGTCCGGATATAGCTTTTCCTCGGTTGAATAACATGAGTTTTTGGTTTTTGCCACCAGCCCTGTTTTTGTTACTTATTAGTTCAATAATTGAGACTGGAGTAAGAACTGGATGAACTGTGTATCCTCCTTTAGCTGGAAATTTAGCTCATTCTAGGCCTGGGTTAGATTGTGCTATTTTTTCTTTGCATTTAGCTAGGGTTTCTAGTATTTTAAGGTCGTTGAATTTTATAACCACTATGTTTAATATAAAAACTAAAGGTTGAGGGATGTTTTCTATGTCGTTGTTTTGTTGGACCGTGCTTGTAACTACTATTTTATTGTTGTTATCGTTACCGGTGTTGGCTGCAGGAATTACCATG
>PpraeBallina5
ACTAGAATAAGTGTTATTATTCGGTTGGAATTGTcTCAAGTAGGGCAGGTCATTAGAGATGGGCAGATATATAACGTGGTCGTTACAGCTCATGCTTTTGTAATAATTTTTTTCTTTGTGATACCTATGATAATTAGGAGGTTTGGTAATTGATTACTTCCTTTAATATTAGGAAGTCCGGATATAGCTTTTCCTCGGTTGAATAACATGAGTTTCTGGTTTTTGCCACCAGCCCTGTTTTTGTTACTTATTAGTTCAATAATTGAGACTGGAGTAAGAACTAGATGAACTGTGTATCCTCCTTTGGCTGGAAATTTAGCTCATTCTAGGCCTGGGTTAGATTGTGCTATTTTTTCTTTGCATTTAGCTAGGGTTTCTAGTATTTTAAGGTCGTTGAATTTTATAACCACTATGTTTAATATAAAAACTAAAGGTTGAGGGATGTTTTCTATGTCGTTGTTTTGTTGGACTGTGCTTGTAACTACTATTTTATTGTTGTTATCGTTACCGGTGTTGGCTGCAGGAATTACCATG
>PpraeBallina6
ACTAGAATAAGTGTTATTATTCGGTTGGAATTGTCTCAAGTAGGGCAGGTCATTGGAGATGGGCAGATATATAATGTGGTCGTTACAGCTCATGCTTTTGTAATAATTTTTTTCTTTGTGATACCTATGATAATTAGGAGGTTTGGGAATTGATTACTTCCGTTAATATTAGGAAGTCCGGATATAGCTTTTCCTCGGTTGAATAACATGAGTTTTTGGTTTTTGCCACCAGCCCTGTTTTTGTTACTTATTAGTTCAATAATTGAGACTGGAGTAAGAACTAGATGAACTGTGTATCCTCCTTTAGCTGGAAATTTAGCTCATTCTAGGCCTGGGTTAGATTGTGCTATTTTTTCTTTGCATTTAGCTAGGGTTTCTAGTATTTTAAGGTCGTTGAATTTTATAACCACTATGTTTAATATAAAAACTAAAGGTTGAGGGATGTTTTCTATGTCGTTGTTTTGTTGGACCGTGCTTGTAACTACTATTTTATTGTTGTTATCGTTACCGGTGTTGGCTGCAGGAATTACCATG
>PpraeBallina7
ACTAGAATAAGTGTTATTATTCGGTTGGAATTGTCTCAAGTAGGGCAGGTCATTAGAGATGGGCAGATATATAACGTGGTCGTTACAGCTCATGCTTTTGTAATAATTTTTTTCTTTGTGATACCTATGATAATTAGGAGGTTTGGTAATTGATTACTTCCGTTAATATTAGGAAGTCCGGATATAGCTTTTCCTCGGTTGAATAACATGAGTTTTTGGTTTTTGCCACCAGCCCTGTTTTTGTTACTTATTAGTTCAATAATTGAGACTGGAGTAAGAACTAGATGAACTGTGTATCCTCCTTTGGCTGGAAATTTAGCTCATTCTAGGCCTGGGTTAGATTGTGCTATTTTTTCTTTGCATTTAGCTAGGGTTTCTAGTATTTTAAGGTCGTTGAATTTTATAACCACTATGTTTAATATAAAAACTAAGGGTTGAGGGATGTTTTCTATGTCGTTGTTTTGTTGGACCGTGCTTGTAACTACTATTTTATTGTTGTTATCGTTACCAGTGTTGGCTGCAGGAATTACCATG
>PpraeBallina8
ACTAGAATAAGTGTTATTATTCGGTTGGAATTGTCTCAAGTAGGGCAGGTCATTAGAGATGGGCAGATATATAACGTGGTCGTTACAGCTCATGCTTTTGTAATAATTTTTTTCTTTGTGATACCTATGATAATTAGGAGGTTTGGTAATTGATTACTTCCGTTAATATTAGGAAGTCCGGATATAGCTTTTCCTCGGTTGAATAACATGAGTTTTTGGTTTTTGCCACCAGCCCTGTTTTTGTTACTTATTAGTTCAATAATTGAGACTGGAGTAAGAACTAGATGAACTGTGTATCCTCCTTTGGCTGGAAATTTAGCTCATTCTAGGCCTGGGTTAGATTGTGCTATTTTTTCTTTGCATTTAGCTAGGGTTTCTAGTATTTTAAGGTCGTTGAATTTTATAACGACTATGTTTAATATAAAAACTAAAGGTTGAGGGATGTTTTCTATGTCGTTGTTTTGTTGGACCGTGCTTGTAACTACTATTTTATTGTTGTTATCGTTACCGGTGTTGGCTGCAGGAATTACCATG
>PpraeBallina9
ACTAGAATAAGTGTTATTATTCGGTTGGAATTGTCTCAAGTAGGGCAGGTCATTGGAGATGGGCAGATATATAACGTGGTCGTTACAGCTCATGCTTTTGTAATAATTTTTTTCTTTGTGATACCTATGATAATTAGGAGGTTTGGGAATTGATTACTTCCGTTAATATTAGGAAGTCCGGATATAGCTTTTCCTCGGTTGAATAACATGAGTTTTTGGTTTTTGCCACCAGCCCTGTTTTTGTTACTTATTAGTTCAATAATTGAGACTGGAGTAAGAACTAGATGAACTGTGTATCCTCCTTTAGCTGGAAATTTAGCTCATTCTAGGCCTGGGTTAGATTGTGCTATTTTTTCTTTGCATTTAGCTAGGGTTTCTAGTATTTTAAGGTCGTTGAATTTTATAACCACTATGTTTAATATAAAAACTAAAGGTTGAGGGATGTTTTCTATGTCGTTGTTTTGTTGGACCGTGCTTGTAACTACTATTTTATTGTTGTTATCGTTACCGGTGTTGGCTGCAGGAATTACCATG
>PpraeBallina10
ACTAGAATAAGTGTTATTATTCGGTTGGAATTGTCTCAAGTAGGGCAGGTCATTAGAGATGGGCAGATATATAACGTGGTCGTTACAGCTCATGCTTTTGTAATAATTTTTTTCTTTGTGATACCTATGATAATTAGGAGGTTTGGGAATTGATTACTTCCGTTAATATTAGGAAGTCCGGATATAGCTTTTCCTCGGTTGAATAACATGAGTTTTTGGTTTTTGCCACCAGCCCTGTTTTTGTTACTTATTAGTTCAATAATTGAGACTGGAGTAAGAACTAGATGAACTGTGTATCCTCCTTTAGCTGGAAATTTAGCTCATTCTAGGCCTGGGTTAGATTGTGCTATTTTTTCTTTGCATTTAGCTAGGGTTTCTAGTATTTTAAGGTCGTTGAATTTTATAACCACTATGTTTAATATAAAAACTAAAGGTTGAGGGATGTTTTCTATGTCGTTGTTTTGTTGGACCGTGCTTGTAACTACTATTTTATTGTTGTTATCGTTACCGGTGTTGGCTGCAGGAATTACCATG
>PpraeBallina11
ACTAGAATAAGTGTTATTATTCGGTTGGAATTGTCTCAAGTAGGGCAGGTCATTAGAGATGGGCAGATATATAACGTGGTCGTTACAGCTCATGCTTTTGTAATAATTTTTTTCTTTGTGATACCTATGATAATTAGGAGGTTTGGTAATTGATTACTTCCGTTAATATTAGGAAGTCCGGATATAGCTTTTCCTCGGTTGAATAACATGAGTTTTTGGTTTTTGCCACCAGCCCTGTTTTTGTTACTTATTAGTTCAATAATTGAGACTGGAGTAAGAACTAGATGAACTGTGTATCCTCCTTTAGCTGGAAATTTAGCTCATTCTAGGCCTGGGTTAGATTGTGCTATTTTTTCTTTGCATTTAGCTAGGGTTTCTAGTATTTTAAGGTCGTTGAATTTTATAACCACTATGTTTAATATAAAAACTAAAGGTTGAGGGATGTTTTCTATGTCGTTGTTTTGTTGGACCGTGCTTGTAACTACTATTTTATTGTTGTTATCGTTACCGGTGTTGGCTGCAGGAATTACCATG
>PpraeBallina13
ACTAGAATAAGTGTTATTATTCGGTTGGAATTGTCTCAAGTAGGGCAGGTCATTAGAGATGGGCAGATATATAACGTGGTCGTTACAGCTCACGCTTTTGTAATAATTTTTTTCTTTGTGATACCTATGATAATTAGGAGGTTTGGGAATTGATTACTTCCATTAATATTAGGAAGTCCGGATATAGCTTTTCCTCGGTTGAATAACATGAGTTTTTGGTTTTTGCCACCAGCCCTGTTTTTGTTACTTATTAGTTCAATAATTGAGACTGGAGTAAGAACTAGATGAACTGTGTATCCTCCTTTAGCTGGAAATTTAGCTCATTCTAGGCCTGGGTTAGATTGTGCTATTTTTTCTTTGCATTTAGCTAGGGTTTCTAGTATTTTAAGGTCGTTGAATTTTATAACCACTATGTTTAATATAAAAACTAAAGGTTGAGGGATGTTTTCTATGTCGTTGTTTTGTTGGACCGTGCTTGTAACTACTATTTTATTGTTGTTATCGTTACCGGTGTTGGCTGCAGGAATTACCATG
>PpraeBallina14
ACTAGAATAAGTGTTATTATTCGGTTGGAATTGTCTCAAGTAGGGCAGGTCATTAGAGATGGGCAGATATATAACGTGGTCGTTACAGCTCATGCTTTTGTAATAATTTTTTTCTTTGTGATACCTATGATAATTAGGAGGTTTGGTAATTGATTACTTCCGTTAATATTAGGAAGTCCGGATATAGCTTTTCCTCGGTTGAATAACATGAGTTTTTGGTTTTTGCCACCAGCCCTGTTTTTGTTACTTATTAGTTCAATAATTGAGACTGGAGTAAGAACTAGATGAACTGTGTATCCTCCTTTGGCTGGAAATTTAGCTCATTCTAGGCCTGGGTTAGATTGTGCTATTTTTTCTTTGCATTTAGCTAGGGTTTCTAGTATTTTAAGGTCGTTGAATTTTATAACCACTATGTTTAATATAAAAACTAAAGGTTGAGGGATGTTTTCTATGTCGTTGTTTTGTTGGACCGTGCTTGTAACTACTATTCTATTGTTGTTATCGTTACCGGTGTTGGCTGCAGGAATTACCATG
>PpraeBallina16
ACTAGAATAAGTGTTATTATTCGGTTGGAATTGTCTCAAGTAGGGCAGGTCATTAGAGATGGGCAGATATATAACGTGGTCGTTACAGCTCATGCTTTTGTAATAATTTTTTTCTTTGTGATACCTATGATAATTAGGAGGTTTGGGAATTGATTACTTCCGTTAATATTAGGAAGTCCGGATATAGCTTTTCCTCGGTTGAATAACATGAGTTTTTGGTTTTTGCCACCAGCCCTGTTTTTGTTACTTATTAGTTCAATAATTGAGACTGGAGTAAGAACTAGATGAACTGTGTATCCTCCTTTAGCTGGAAATTTAGCTCATTCTAGGCCTGGGTTAGATTGTGCTATTTTTTCTTTGCATTTAGCTAGGGTTTCTAGTATTTTAAGGTCGTTGAATTTTATAACCACTATGTTTAATATAAAAACTAAAGGTTGAGGGATGTTTTCTATGTCGTTGTTTTGTTGGACCGTGCTTGTAACTACTATTTTATTGTTGTTATCGTTACCGGTGTTGGCTGCAGGAATTACCATG
>PpraeBallina17
ACTAGAATAAGTGTTATTATTCGGTTGGAATTGTCTCAAGTAGGGCAGGTCATTAGAGATGGGCAGATATATAACGTGGTCGTTACAGCTCATGCTTTTGTAATAATTTTTTTCTTTGTGATACCTATGATAATTAGGAGGTTTGGTAATTGATTACTTCCGTTAATATTAGGAAGTCCGGATATAGCTTTTCCTCGGTTGAATAACATGAGTTTTTGGTTTTTGCCACCAGCCCTGTTTTTGTTACTTATTAGTTCAATAATTGAGACTGGAGTAAGAACTAGATGAACCGTGTATCCTCCTTTGGCTGGAAATTTAGCTCATTCTAGGCCTGGGTTAGATTGTGCTATTTTTTCTTTGCATTTAGCTAGGGTTTCTAGTATTTTAAGGTCGTTGAATTTTATAACCACTATGTTTAATATAAAAACTAAAGGTTGAGGGATGTTTTCCATGTCGTTGTTTTGTTGGACCGTGCTTGTTACTACTATTTTATTGTTGTTATCGTTACCGGTGTTGGCTGCAGGAATTACCATG
>PpraeBallina19
ACTAGAATAAGTGTTATTATTCGGTTGGAATTGTCTCAAGTAGGGCAGGTCATTAGAGATGGGCAGATATATAACGTGGTCGTTACAGCTCATGCTTTTGTAATAATTTTTTTCTTTGTGATACCTATGATAATTAGGAGGTTTGGTAATTGATTACTTCCGTTAATATTAGGAAGTCCGGATATAGCTTTTCCTCGGTTGAATAACATGAGTTTTTGGTTTTTGCCACCAGCCCTGTTTTTGTTACTTATTAGTTCAATAATTGAGACTGGAGTAAGAACTAGATGAACTGTGTATCCTCCTTTGGCTGGAAATTTAGCTCATTCTAGGCCTGGGTTAGATTGTGCTATTTTTTCTTTGCATTTAGCTAGGGTTTCTAGTATTTTAAGGTCGTTGAATTTTATAACCACTATGTTTAATATAAAAACTAAAGGTTGAGGGATGTTTTCTATGTCGTTGTTTTGTTGGACCGTGCTTGTAACTACTATTTTATTGTTGTTATCGTTACCGGTGTTGGCTGCAGGAATTACCATG
>PpraeBallina21
ACTAGAATAAGTGTTATTATTCGGTTGGAATTGTCTCAAGTAGGGCAGGTCATTAGAGATGGGCAGATATATAACGTGGTCGTTACAGCTCATGCTTTTGTAATAATTTTTTTCTTTGTGATACCTATGATAATTAGGAGGTTTGGTAATTGATTACTTCCGTTAATATTAGGAAGTCCGGATATAGCTTTTCCTCGGTTGAATAACATGAGTTTTTGGTTTTTGCCACCAGCCCTGTTTTTGTTACTTATCAGCTCAATAATTGAGACTGGAGTAAGAACTAGATGAACTGTGTATCCTCCTTTGGCTGGAAATTTAGCTCATTCTAGGCCTGGGTTAGATTGTGCTATTTTTTCTTTGCATTTAGCTAGGGTTTCTAGTATTTTAAGGTCGTTGAATTTTATAACCACTATGTTTAATATAAAAACTAAAGGTTGAGGGATGTTTTCTATGTCGTTGTTTTGTTGGACCGTGCTTGTAACTACTATTTTATTGTTGTTATCGTTACCGGTGTTGGCTGCAGGAATTACTATG
>PpraeBallina23
ACTAGAATAAGTGTTATTATTCGGTTGGAATTGTCTCAAGTAGGGCAGGTCATTGGAGATGGGCAGATATATAACGTGGTCGTTACAGCTCATGCTTTTGTAATAATTTTTTTCTTTGTGATACCTATGATAATTAGGAGGTTTGGGAATTGATTACTTCCGTTAATATTAGGAAGTCCGGATATAGCTTTTCCTCGGTTGAATAACATGAGTTTTTGGTTTTTGCCACCAGCCTTGTTTTTGTTACTTATTAGTTCAATAATTGAGACTGGAGTAAGGACTAGATGAACTGTGTATCCTCCTTTAGCTGGAAATTTAGCTCATTCTAGGCCTGGGTTAGATTGTGCTATTTTTTCTTTGCATTTAGCTAGGGTTTCTAGTATTTTAAGGTCGTTGAATTTTATAACCACTATGTTTAATATAAAAACTAAAGGTTGAGGGATGTTTTCTATGTCGTTGTTTTGTTGGACCGTGCTTGTAACTACTATTTTATTGTTGTTATCGTTACCGGTGTTGGCTGCAGGAATTACCATG
>PpraeBallina24
ACTAGAATAAGTGTTATTATTCGGTTGGAATTGTCTCAAGTAGGGCAGGTCATTAGAGATGGGCAGATATATAACGTGGTCGTTACAGCTCATGCTTTTGTAATAATTTTTTTCTTTGTGATACCTATGATAATTAGGAGGTTTGGTAATTGATTACTTCCTTTAATATTAGGAAGTCCGGATATAGCTTTTCCTCGGTTGAATAACATGAGTTTCTGGTTTTTGCCACCAGCCCTGTTTTTGTTACTTATTAGTTCAATAATTGAGACTGGAGTAAGAACTAGATGAACTGTGTATCCTCCTTTGGCTGGAAATTTAGCTCATTCTAGGCCTGGGTTAGATTGTGCTATTTTTTCTTTGCATTTAGCTAGGGTTTCTAGTATTTTAAGGTCGTTGAATTTTATAACCACTATGTTTAATATAAAAACTAAAGGTTGAGGGATGTTTTCTATGTCGTTGTTTTGTTGGACTGTGCTTGTAACTACTATTTTATTGTTGTTATCGTTACCGGTGTTGGCTGCAGGAATTACCATG
>PpraePortMacquarie1
ACTAGAATAAGTGTTATTATTCGGTTGGAATTGTCTCAAGTAGGGCAGGTCATTAGAGATGGGCAGATATATAACGTGGTCGTTACAGCTCATGCTTTTGTAATAATTTTTTTCTTTGTGATACCTATGATAATTAGGAGGTTTGGGAATTGATTACTTCCGTTAATATTAGGAAGTCCGGATATAGCTTTTCCTCGGTTGAATAACATGAGTTTTTGGTTTTTGCCACCAGCCCTGTTTTTGTTACTTATTAGTTCAATAATTGAGACTGGAGTAAGAACTAGATGAACTGTGTATCCTCCTTTAGCTGGAAATTTAGCTCACTCTAGGCCTGGGTTAgATTGTGCTATTTTTTCTTTGCATTTAGCTAGGGTTTCTAGTATTTTAAGGTCGTTGAATTTTATAACCACTATGTTTAATATAAAAACTAAAGGTTGAGGGATGTTTTCTATGTCGTTGTTTTGTTGGACCGTGCTTGTAACTACTATTTTATTGTTGTTATCGTTACCGGTGTTGGCTGCAGGAATTACCATG
>PpraePortMacquarie2
ACTAGAATAAGTGTTATTATTCGGTTGGAATTGTCTCAAGTAGGGCAGGTCATTAGAGATGGGCAGATATATAACGTGGTCGTTACAGCTCATGCTTTTGTAATAATTTTTTTCTTTGTGATACCTATGATAATTAGGAGGTTTGGTAATTGATTACTTCCGTTAATATTAGGAAGTCCGGATATAGCTTTTCCTCGGTTGAATAACATGAGTTTTTGGTTTTTGCCACCAGCCCTGTTTTTGTTACTTATTAGTTCAATAATTGAGACTGGAGTAAGAACTAGATGAACTGTGTATCCTCCTTTGGCTGGAAATTTAGCTCATTCTAGGCCTGGGTTAGATTGTGCTATTTTTTCTTTGCACTTAGCTAGGGTTTCTAGTATTTTAAGGTCGTTGAATTTTATAACCACTATGTTTAATATAAAAACTAAAGGTTGAGGGATGTTTTCTATGTCGTTGTTTTGTTGGACCGTGCTTGTAACTACTATTTTATTGTTGTTATCGTTACCGGTGTTGGCTGCAGGAATTACCATG
>PpraePortMacquarie3
ACTAGAATAAGTGTTATTATTCGGTTGGAATTGTCTCAAGTAGGGCAGGTCATTAGAGATGGGCAGATATATAACGTGGTCGTTACAGCTCATGCTTTTGTAATAATTTTTTTCTTTGTGATACCTATGATAATTAGGAGGTTTGGGAATTGATTACTTCCGTTAATATTAGGAAGTCCGGATATAGCTTTTCCTCGGTTGAATAACATGAGTTTTTGGTTTTTGCCACCAGCCCTGTTTTTGTTACTTATTAGTTCAATAATTGAGACTGGAGTAAGAACTAGATGAACTGTGTATCCTCCTTTAGCTGGAAATTTAGCTCATTCTAGGCCTGGGTTAGATTGTGCTATTTTTTCTTTGCATTTAGCTAGGGTTTCTAGTATTTTAAGGTCGTTGAATTTTATAACCACTATGTTTAATATAAAAACTAAAGGTTGAGGGATGTTTTCTATGTCGTTGTTTTGTTGGACTGTGCTTGTAACTACTATTTTATTGTTGTTATCGTTACCGGTGTTGGCTGCAGGAATTACCATG
>PpraePortMacquarie4
ACTAGAATAAGTGTTATTATTCGGTTGGAATTGTCTCAAGTAGGGCAGGTCATTGGAGATGGGCAGATATATAACGTGGTCGTTACAGCTCATGCTTTTGTAATAATTTTTTTCTTTGTGATACCTATGATAATTAGGAGGTTTGGGAATTGATTACTTCCGTTAATATTAGGAAGTCCGGATATAGCTTTTCCTCGGTTGAATAACATGAGTTTTTGGTTTTTGCCACCAGCCCTGTTTTTGTTACTTATTAGTTCAATAATTGAGACTGGAGTAAGAACTAGATGAACTGTGTATCCTCCTTTAGCTGGAAATTTAGCTCATTCTAGGCCTGGGTTAGATTGTGCTATTTTTTCTTTGCATTTAGCTAGGGTTTCTAGTATTTTAAGGTCGTTGAATTTTATAACCACTATGTTTAATATAAAAACTAAAGGTTGAGGGATGTTTTCTATGTCGTTGTTTTGTTGGACCGTGCTTGTAACTACTATTTTATTGTTGTTATCGTTACCGGTGTTGGCTGCAGGAATTACCATG
>PpraePortMacquarie5
ACTAGAATAAGTGTTATTATTCGGTTGGAATTGTCTCAAGTAGGGCAGGTCATTAGAGACGGGCAGATATATAACGTGGTCGTTACAGCTCATGCTTTTGTAATAATTTTTTTCTTTGTGATACCTATGATAATTAGGAGGTTTGGTAATTGATTACTTCCGTTAATATTAGGAAGTCCGGATATAGCTTTTCCTCGGTTGAATAACATGAGTTTTTGGTTTTTGCCACCAGCCCTGTTTTTGTTACTTATTAGTTCAATAATTGAGACTGGAGTAAGAACTAGATGAACTGTGTATCCTCCTTTGGCTGGAAATTTAGCTCATTCTAGGCCTGGGTTAGATTGTGCTATTTTTTCTTTGCATTTAGCTAGGGTTTCTAGTATTTTAAGGTCGTTGAATTTTATAACCACTATGTTTAATATAAAAACTAAAGGTTGAGGGATGTTTTCTATGTCGTTGTTTTGTTGGACCGTGCTTGTAACTACTATTTTATTGTTGTTATCGTTACCGGTGTTGGCTGCAGGAATTACCATG
>PpraePortMacquarie8
ACTAGAATAAGTGTTATTATTCGGTTGGAATTGTCTCAAGTAGGGCAGGTCATTAGAGATGGGCAGATATATAACGTGGTCGTTACAGCTCATGCTTTTGTAATAATTTTTTTCTTTGTGATACCTATGATAATTAGGAGGTTTGGTAATTGATTACTTCCGTTAATATTAGGAAGTCCGGATATAGCTTTTCCTCGGTTGAATAACATGAGTTTTTGGTTTTTGCCACCAGCCCTGTTTTTGTTACTTATTAGTTCAATAATTGAGACTGGAGTAAGAACTAGATGAACTGTGTATCCTCCTTTAGCTGGAAATTTAGCTCATTCTAGGCCTGGGTTAGATTGTGCTATTTTTTCTTTGCATTTAGCTAGGGTTTCTAGTATTTTAAGGTCGTTGAATTTTATAACCACTATGTTTAATATAAAAACTAAAGGTTGAGGGATGTTTTCTATGTCGTTGTTTTGTTGGACCGTGCTTGTAACTACTATTTTATTGTTGTTATCGTTACCGGTGTTGGCTGCAGGAATTACCATG
>PpraePortMacquarie9
ACTAGAATAAGTGTTATTATTCGGTTGGAATTGTCTCAAGTAGGGCAGGTCATTGGAGATGGGCAGATATATAACGTGGTCGTTACAGCTCATGCTTTTGTAATAATTTTTTTCTTTGTGATACCTATGATAATTAGGAGGTTTGGGAATTGATTACTTCCGTTAATATTAGGAAGTCCGGATATAGCTTTTCCTCGGTTGAATAACATGAGTTTTTGGTTTTTGCCACCAGCCCTGTTTTTGTTACTTATTAGTTCAATAATTGAGACTGGAGTAAGAACTAGATGAACTGTGTATCCTCCTTTAGCTGGAAATTTAGCTCATTCTAGGCCTGGGTTAGATTGTGCTATTTTTTCTTTGCATTTAGCTAGGGTTTCTAGTATTTTAAGGTCGTTGAATTTTATAACCACTATGTTTAATATAAAAACTAAAGGTTGAGGGATGTTTTCTATGTCGTTGTTTTGTTGGACCGTGCTTGTAACTACTATTTTATTGTTGTTATCGTTACCGGTGTTGGCTGCAGGAATTACCATG
>PpraePortMacquarie10
ACTAGAATAAGTGTTATTATTCGGTTGGAATTGTCTCAAGTAGGGCAGGTCATTAGAGATGGGCAGATATATAACGTGGTCGTTACAGCTCATGCTTTTGTAATAATTTTTTTCTTTGTGATACCTATGATAATTAGGAGGTTTGGTAATTGATTACTTCCGTTAATATTAGGAAGTCCGGATATAGCTTTTCCTCGGTTGAATAACATGAGTTTTTGGTTTTTGCCACCAGCCCTGTTTTTGTTACTTATTAGTTCAATAATTGAGACTGGAGTAAGAACTAGATGAACTGTGTATCCTCCTTTGGCTGGAAATTTAGCTCATTCTAGGCCTGGGTTAGATTGTGCTATTTTTTCTTTGCATTTAGCTAGGGTTTCTAGTATTTTAAGGTCGTTGAATTTTATAACCACTATGTTTAATATAAAAACTAAAGGTTGAGGGATGTTTTCTATGTCGTTGTTTTGTTGGACCGTGCTTGTAACTACTATTTTATTGTTGTTATCGTTACCGGTGTTGGCTGCAGGAATTACCATG
>PpraePortMacquarie11
ACTAGAATAAGTGTTATTATTCGGTTGGAATTGTCTCAAGTAGGGCAGGTCATTAGAGATGGGCAGATATATAACGTGGTCGTTACAGCTCATGCTTTTGTAATAATTTTTTTCTTTGTGATACCTATGATAATTAGGAGGTTTGGTAATTGATTACTTCCGTTAATATTAGGAAGTCCGGATATAGCTTTTCCTCGGTTGAATAACATGAGTTTTTGGTTTTTGCCACCAGCCCTGTTTTTGTTACTTATTAGTTCAATAATTGAGACTGGAGTAAGAACTAGATGAACTGTGTATCCTCCTTTGGCTGGAAATTTAGCTCATTCTAGGCCTGGGTTAGATTGTGCTATTTTTTCTTTGCATTTAGCTAGGGTTTCTAGTATTTTAAGGTCGTTGAATTTTATAACGACTATGTTTAATATAAAAACTAAAGGTTGAGGGATGTTTTCTATGTCGTTGTTTTGTTGGACCGTGCTTGTAACTACTATTTTATTGTTGTTATCGTTACCGGTGTTGGCTGCAGGAATTACCATG
>PpraePortMacquarie12
ACTAGAATAAGTGTTATTATTCGGTTGGAATTGTCTCAAGTAGGGCAGGTCATTAGAGATGGGCAGATATATAACGTGGTCGTTACAGCTCATGCTTTTGTAATAATTTTTTTCTTTGTGATACCTATGATAATTAGGAGGTTTGGTAATTGATTACTTCCGTTAATATTAGGAAGTCCGGATATAGCTTTTCCTCGGTTGAATAACATGAGTTTTTGGTTTCTGCCACCAGCCCTGTTTTTGTTACTTATTAGTTCAATAATTGAGACTGGAGTAAGAACTAGATGAACTGTGTATCCTCCTTTGGCTGGAAATTTAGCTCATTCTAGGCCTGGGTTAGATTGTGCTATTTTTTCTTTGCATTTAGCTAGGGTTTCTAGTATTTTAAGATCCTTGAATTTTATAACCACTATGTTTAATATAAAAACTAAAGGTTGAGGGATGTTTTCTATGTCGTTGTTTTGTTGGACCGTGCTTGTAACTACTATTTTATTGTTGTTATCGTTACCAGTGTTGGCTGCAGGAATTACCATG
>PpraePortMacquarie13
ACTAGAATAAGTGTTATTATTCGGTTGGAATTGTCTCAAGTAGGGCAGGTCATTGGAGATGGGCAGATATATAACGTGGTCGTTACAGCTCATGCTTTTGTAATAATTTTTTTCTTTGTGATACCTATGATAATTAGGAGGTTTGGGAATTGATTACTTCCGTTAATATTAGGAAGTCCGGATATAGCTTTTCCTCGGTTGAATAACATGAGTTTTTGGTTTTTGCCACCAGCCCTGTTTTTGTTACTTATTAGTTCAATAATTGAGACTGGAGTAAGAACTAGATGAACTGTGTATCCTCCTTTAGCTGGAAATTTAGCTCATTCTAGGCCTGGGTTAGATTGTGCTATTTTTTCTTTGCATTTAGCTAGGGTTTCTAGTATTTTAAGGTCGTTGAATTTTATAACCACTATGTTTAATATAAAAACTAAAGGTTGAGGGATGTTTTCTATGTCGTTGTTTTGTTGGACCGTGCTTGTAACTACTATTTTATTGTTGTTATCGTTACCGGTGTTGGCTGCAGGAATTACCATG
>PpraePortMacquarie14
ACTAGAATAAGTGTTATTATTCGGTTGGAATTGTCTCAAGTAGGGCAGGTCATTAGAGATGGGCAGATATATAACGTGGTCGTTACAGCTCACGCTTTTGTAATAATTTTTTTCTTTGTGATACCTATGATAATTAGGAGGTTTGGGAATTGATTACTTCCATTAATATTAGGAAGTCCGGATATAGCTTTTCCTCGGTTGAATAACATGAGTTTTTGGTTTTTGCCACCAGCCCTGTTTTTGTTACTTATTAGTTCAATAATTGAGACTGGAGTAAGAACTAGATGAACTGTGTATCCTCCTTTAGCTGGAAATTTAGCTCATTCTAGGCCTGGGTTAGATTGTGCTATTTTTTCTTTGCATTTAGCTAGGGTTTCTAGTATTTTAAGGTCGTTGAATTTTATAACCACTATGTTTAATATAAAAACTAAAGGTTGAGGGATGTTTTCTATGTCGTTGTTTTGTTGGACCGTGCTTGTAACTACTATTTTATTGTTGTTATCGTTACCGGTGTTGGCTGCAGGAATTACCATG
>PpraePortMacquarie15
ACTAGAATAAGTGTTATTATTCGGTTGGAATTGTCTCAAGTAGGGCAGGTCATTAGAGATGGGCAGATATATAACGTGGTCGTTACAGCTCATGCTTTTGTAATAATTTTTTTCTTTGTGATACCTATGATAATTAGGAGGTTCGGTAATTGATTACTTCCGTTAATATTAGGAAGTCCGGATATAGCTTTTCCTCGGTTGAATAACATGAGTTTTTGGTTTTTGCCACCAGCCCTGTTTTTGTTACTTATTAGTTCAATAATTGAGACTGGAGTAAGAACTAGATGAACTGTGTATCCTCCTTTGGCTGGAAATTTAGCTCATTCTAGGCCTGGGTTAGATTGTGCTATTTTTTCTTTGCATTTAGCTAGGGTTTCTAGTATTTTAAGGTCGTTGAATTTTATAACCACTATGTTTAATATAAAAACTAAAGGTTGAGGGATGTTTTCTATGTCGTTGTTTTGTTGGACCGTGCTTGTAACTACTATTTTATTGTTGTTATCGTTACCGGTGTTGGCTGCAGGAATTACGATG
>PpraePortMacquarie16
ACTAGAATAAGTGTTATTATTCGGTTGGAATTGTCTCAAGTAGGGCAGGTCATTAGAGATGGGCAGATATATAACGTGGTCGTTACAGCTCATGCTTTTGTAATAATTTTTTTCTTTGTGATACCCATGATAATTAGGAGGTTTGGTAATTGATTACTTCCGTTAATATTAGGAAGTCCGGATATAGCTTTTCCTCGGTTGAATAACATGAGTTTTTGGTTTTTGCCACCAGCCCTGTTTTTGTTACTTATTAGTTCAATAATTGAGACTGGAGTAAGAACTAGATGAACTGTGTATCCTCCTTTGGCTGGAAATTTAGCTCATTCTAGGCCTGGGTTAGATTGTGCTATTTTTTCTTTGCATTTAGCTAGGGTTTCTAGTATTTTAAGGTCGTTGAATTTTATGACCACTATGTTTAATATAAAAACTAAAGGTTGAGGGATGTTTTCTATGTCGTTGTTTTGTTGGACCGTGCTTGTAACTACTATTTTATTGTTGTTATCGTTACCGGTGTTGGCTGCAGGAATTACCATG
>PpraePortMacquarie17
ACTAGAATAAGTGTTATTATTCGGTTGGAATTGTCTCAAGTAGGGCAGGTCATTAGAGATGGGCAGATATATAACGTGGTCGTTACAGCTCATGCTTTTGTAATAATTTTTTTCTTTGTGATACCTATGATAATTAGGAGGTTTGGTAATTGATTACTTCCGTTAATATTAGGAAGTCCGGATATAGCTTTTCCTCGGTTGAATAACATGAGTTTTTGGTTTTTACCACCAGCCCTGTTTTTGTTACTTATTAGCTCAATAATTGAGACTGGAGTAAGAACTAGATGAACTGTGTATCCTCCTTTGGCTGGAAATTTAGCTCATTCTAGGCCTGGGTTAGATTGTGCTATTTTTTCTTTGCATTTAGCTAGGGTTTCTAGTATTTTAAGGTCGTTGAATTTTATAACCACTATGTTTAATATAAAAACTAAAGGTTGAGGGATGTTTTCTATGTCGTTGTTTTGTTGGACCGTGCTTGTAACTACTATTTTATTGTTGTTATCGTTACCGGTGTTGGCTGCAGGAATTACCATG
>PpraePortMacquarie19
ACTAGAATAAGTGTTATTATTCGGTTGGAATTGTCTCAAGTAGGGCAGGTCATTAGAGATGGGCAGATATATAACGTGGTCGTTACAGCTCATGCTTTTGTAATAATTTTTTTCTTTGTGATACCTATGATAATTAGGAGGTTTGGTAATTGATTACTTCCGTTAATATTAGGAAGTCCGGATATAGCTTTTCCTCGGTTGAATAACATGAGTTTTTGGTTTTTGCCACCAGCCCTGTTTTTGTTACTTATTAGTTCAATAATTGAGACTGGAGTAAGAACTAGATGAACTGTGTATCCTCCTTTAGCTGGAAATTTAGCTCATTCTAGGCCTGGGTTAGATTGTGCTATTTTTTCTTTGCATTTAGCTAGGGTTTCTAGTATTTTAAGGTCGTTGAATTTTATAACCACTATGTTTAATATAAAAACTAAAGGTTGAGGGATGTTTTCTATGTCGTTGTTTTGTTGGACCGTGCTTGTAACTACTATTTTATTGTTGTTATCGTTACCGGTGTTGGCTGCAGGAATTACCATG
>PpraePortMacquarie20
ACTAGAATAAGTGTTATTATTCGGTTGGAATTGTCTCAAGTAGGGCAGGTCATTAGAGATGGGCAGATATATAACGTGGTCGTTACAGCTCATGCTTTTGTAATAATTTTTTTCTTTGTGATACCTATGATAATTAGGAGGTTTGGTAATTGATTACTTCCGTTAATATTAGGAAGTCCGGATATAGCTTTTCCTCGGTTGAATAACATGAGTTTTTGGTTTTTGCCACCAGCCCTGTTTTTGTTACTTATTAGTTCAATAATTGAGACTGGAGTAAGAACTAGATGAACTGTGTATCCTCCTTTGGCTGGAAATTTAGCTCATTCTAGGCCTGGGTTAGATTGTGCTATTTTTTCTTTGCATTTAGCTAGGGTTTCTAGTATTTTAAGGTCGTTGAATTTTATAACCACTATGTTTAATATAAAAACTAAAGGTTGAGGGATGTTTTCTATGTCGTTGTTTTGTTGGACCGTGCTTGTAACTACTATTTTATTGTTGTTATCGTTACCGGTGTTGGCTGCAGGAATTACCATG
>PpraePortMacquarie21
ACTAGAATAAGTGTTATTATTCGGTTGGAATTGTCTCAAGTAGGGCAGGTCATTGGAGATGGGCAGATATATAACGTGGTCGTTACAGCTCATGCTTTTGTAATAATTTTTTTCTTTGTGATACCTATGATAATTAGGAGGTTTGGGAATTGATTACTTCCGTTAATATTAGGAAGTCCGGATATAGCTTTTCCTCGGTTGAATAACATGAGTTTTTGGTTTTTGCCACCAGCCCTGTTTTTGTTACTTATTAGTTCAATAATTGAGACTGGAGTAAGAACTAGATGAACTGTGTATCCTCCCTTAGCTGGAAATTTAGCTCATTCTAGGCCTGGGTTAGATTGTGCTATTTTTTCTTTGCATTTAGCTAGGGTTTCTAGTATTTTAAGGTCGTTGAATTTTATAACCACTATGTTTAATATAAAAACTAAAGGTTGAGGGATGTTTTCTATGTCGTTGTTTTGTTGGACCGTGCTTGTAACTACTATTTTATTGTTGTTATCGTTACCGGTGTTGGCTGCAGGAATTACCATG
>PpraePortMacquarie22
ACTAGAATAAGTGTTATTATTCGGTTGGAATTGTCTCAAGTAGGGCAGGTCATTAGAGATGGGCAGATATATAACGTGGTCGTTACAGCTCATGCTTTTGTAATAATTTTTTTCTTTGTGATACCTATGATAATTAGGAGGTTTGGGAATTGATTACTTCCGTTAATATTAGGAAGTCCGGATATAGCTTTTCCTCGGTTGAATAACATGAGTTTTTGGTTTTTGCCACCAGCCCTGTTTTTGTTACTTATTAGTTCAATAATTGAGACTGGAGTAAGAACTAGATGAACTGTGTATCCTCCTTTAGCTGGAAATTTAGCTCATTCTAGGCCTGGGTTAGATTGTGCTATTTTTTCTTTGCATTTAGCTAGGGTTTCTAGTATTTTAAGGTCGTTGAATTTTATAACCACTATGTTTAATATAAAAACTAAAGGTTGAGGGATGTTTTCTATGTCGTTGTTTTGTTGGACCGTGCTTGTAACTACTATTTTATTGTTGTTATCGTTACCGGTGTTGGCTGCAGGAATTACCATG
>PpraePortMacquarie23
ACTAGAATAAGTGTTATTATTCGGTTGGAATTGTCTCAAGTAGGGCAGGTCATTAGAGATGGGCAGATATATAACGTAGTCGTTACAGCTCATGCTTTTGTAATAATTTTTTTCTTTGTGATACCTATGATAATTAGGAGGTTTGGTAATTGATTACTTCCGTTAATATTAGGAAGTCCGGATATAGCTTTTCCTCGGTTGAATAACATGAGTTTTTGGTTTTTGCCACCAGCTCTGTTTTTGTTACTTATTAGTTCAATAATTGAGACTGGAGTAAGAACTAGATGAACTGTGTATCCTCCTTTGGCTGGAAATTTAGCTCATTCTAGGCCTGGGTTAGATTGTGCTATTTTTTCTTTGCATTTAGCTAGGGTTTCTAGTATTTTAAGGTCGTTGAATTTTATAACGACTATGTTTAATATAAAAACTAAAGGTTGAGGGATGTTTTCTATGTCGTTGTTTTGTTGGACCGTGCTTGTAACTACTATTTTATTGTTGTTATCGTTACCGGTGTTGGCTGCAGGAATTACCATG
>PpraePortMacquarie24
ACTAGAATAAGTGTTATTATTCGGTTGGAATTGTCTCAAGTAGGGCAGGTCATTAGAGATGGGCAGATATATAACGTGGTCGTTACAGCTCATGCTTTTGTAATAATTTTTTTCTTTGTGATACCTATGATAATTAGGAGGTTTGGTAATTGATTACTTCCGTTAATATTAGGAAGTCCGGATATAGCTTTTCCTCGGTTGAATAACATGAGTTTTTGGTTTTTGCCACCAGCCCTGTTTTTGTTACTTATTAGTTCAATAATTGAGACTGGAGTAAGAACTAGATGAACTGTGTATCCTCCTTTAGCTGGAAATTTAGCTCATTCTAGGCCTGGGTTAGATTGTGCTATTTTTTCTTTGCATTTAGCTAGGGTTTCTAGTATTTTAAGGTCGTTGAATTTTATAACCACTATGTTTAATATAAAAACTAAAGGTTGAGGGATGTTTTCTATGTCGTTGTTTTGTTGGACCGTGCTTGTAACTACTATTTTATTGTTGTTATCGTTACCGGTGTTGGCTGCAGGAATTACCATG
>PpraeBlackHead1
ACTAGAATAAGTGTTATTATTCGGTTGGAATTGTCTCAAGTAGGGCAGGTCATTAGAGATGGGCAGATATATAACGTGGTCGTTACAGCTCATGCTTTTGTAATAATTTTTTTCTTTGTGATACCTATGATAATTAGGAGGTTTGGTAATTGATTACTTCCGTTAATATTAGGAAGTCCGGATATAGCTTTTCCTCGGTTGAATAACATGAGTTTTTGGTTTTTGCCACCAGCCCTGTTTTTGTTACTTATTAGTTCAATAATTGAGACTGGAGTAAGAACTAGATGAACTGTGTATCCTCCTTTAGCTGGAAATTTAGCTCATTCTAGGCCTGGGTTAGATTGTGCTATTTTTTCTTTGCATTTAGCTAGGGTTTCTAGTATTTTAAGGTCGTTGAATTTTATAACCACTATGTTTAATATAAAAACTAAAGGTTGAGGGATGTTTTCTATGTCGTTGTTTTGTTGGACCGTGCTTGTAACTACTATTTTATTGTTGTTATCGTTACCGGTGTTGGCTGCAGGAATTACCATG
>PpraeBlackHead2
ACTAGAATAAGTGTTATTATTCGGTTGGAATTGTCTCAAGTAGGGCAGGTCATTAGAGATGGGCAGATATATAACGTGGTCGTTACAGCTCATGCTTTTGTAATAATTTTTTTCTTTGTGATACCTATGATAATTAGGAGGTTTGGGAATTGATTACTTCCGTTAATATTAGGAAGTCCGGATATAGCTTTTCCTCGGTTGAATAACATGAGTTTTTGGTTTTTGCCACCAGCCCTGTTTTTGTTACTTATTAGCTCAATAATTGAGACTGGAGTAAGAACTAGATGAACTGTGTATCCTCCTTTAGCTGGAAATTTAGCTCATTCTAGGCCTGGGTTAGATTGTGCTATTTTTTCTTTGCATTTAGCTAGGGTTTCTAGTATTTTAAGGTCGTTGAATTTTATAACCACTATGTTTAATATAAAAACTAAAGGTTGAGGGATGTTTTCTATGTCGTTGTTTTGTTGGACCGTGCTTGTAACTACTATTTTATTGTTGTTATCGTTACCGGTGTTGGCTGCAGGAATTACCATG
>PpraeBlackHead3
ACTAGAATAAGTGTTATTATTCGGTTGGAATTGTCTCAAGTAGGGCAGGTCATTAGAGATGGGCAGATATATAACGTGGTCGTTACAGCTCATGCTTTTGTAATAATTTTTTTCTTTGTGATACCTATGATAATTAGGAGGTTTGGTAATTGATTACTTCCGTTAATATTAGGAAGTCCGGATATAGCTTTTCCTCGGTTGAATAACATGAGTTTTTGGTTTTTGCCACCAGCCCTGTTTTTGTTACTTATTAGTTCAATAATTGAGACTGGAGTAAGAACTAGATGAACTGTGTATCCTCCTTTGGCTGGAAATTTAGCTCATTCTAGGCCTGGGTTAGATTGTGCTATTTTTTCTTTGCATTTAGCTAGGGTTTCTAGTATTTTAAGGTCGTTGAATTTTATAACCACTATGTTTAATATAAAAACTAAAGGTTGAGGGATGTTTTCTATGTCGTTGTTTTGTTGGACCGTGCTTGTAACTACTATTTTATTGTTGTTATCGTTACCGGTGTTGGCTGCAGGAATTACCATG
>PpraeBlackHead4
ACTAGAATAAGTGTTATTATTCGGTTGGAATTGTCTCAAGTAGGGCAGGTCATTAGAGATGGGCAGATATATAACGTGGTCGTTACAGCTCATGCTTTTGTAATAATTTTTTTCTTTGTGATACCTATGATAATTAGGAGGTTTGGTAATTGATTACTTCCGTTAATATTAGGAAGTCCGGATATAGCTTTTCCTCGGTTGAATAACATGAGTTTTTGGTTTTTGCCACCAGCCCTGTTTTTGTTACTTATTAGTTCAATAATTGAGACTGGAGTAAGAACTAGATGAACTGTGTATCCTCCTTTGGCTGGAAATTTAGCTCATTCTAGGCCTGGGTTAGATTGTGCTATTTTTTCTTTGCATTTAGCTAGGGTTTCTAGTATTTTAAGGTCGTTGAATTTTATAACCACTATGTTTAATATAAAAACTAAAGGTTGAGGGATGTTTTCTATGTCGTTGTTTTGTTGGACCGTGCTTGTAACTACTATTTTATTGTTGTTATCGTTACCGGTGTTGGCTGCAGGAATTACCATG
>PpraeBlackHead5
ACTAGAATAAGTGTTATTATTCGGTTGGAATTGTCTCAAGTAGGGCAGGTCATTAGAGATGGGCAGATATATAACGTGGTCGTTACAGCTCATGCTTTTGTAATAATTTTTTTCTTTGTGATACCTATGATAATTAGGAGGTTTGGTAATTGATTACTTCCGTTAATATTAGGAAGTCCGGATATAGCTTTTCCTCGGTTGAATAACATGAGTTTTTGGTTTTTGCCACCAGCCCTGTTTTTGTTACTTATTAGTTCAATAATTGAGACTGGAGTAAGAACTAGATGAACTGTGTATCCTCCTTTAGCTGGAAATTTAGCTCATTCTAGGCCTGGGTTAGATTGTGCTATTTTTTCTTTGCATTTAGCTAGGGTTTCTAGTATTTTAAGGTCGTTGAATTTTATAACTACTATGTTTAATATAAAAACTAAAGGTTGAGGGATGTTTTCTATGTCGTTGTTTTGTTGGACCGTGCTTGTAACTACTATTTTATTGTTGTTATCGTTACCGGTGTTGGCTGCAGGAATTACCATG
>PpraeBlackHead6
ACTAGAATAAGTGTTATTATTCGGTTGGAATTGTCTCAAGTAGGGCAGGTCATTAGAGATGGGCAGATATATAACGTGGTTGTTACAGCTCATGCTTTTGTAATAATTTTTTTCTTTGTGATACCTATGATAATTAGGAGGTTTGGTAATTGATTACTTCCGTTAATATTAGGAAGTCCGGATATAGCTTTTCCTCGGTTGAATAACATGAGTTTTTGGTTTTTGCCACCAGCCCTGTTTTTGTTACTTATTAGTTCAATAATTGAGACTGGAGTAAGAACTAGATGAACTGTGTATCCTCCTTTAGCTGGAAATTTAGCTCATTCTAGGCCTGGGTTAGATTGTGCTATTTTTTCTTTGCATTTAGCTAGGGTTTCTAGTATTTTAAGGTCGTTGAATTTCATAACCACTATGTTTAATATAAAAACTAAAGGTTGAGGGATGTTTTCTATGTCGTTGTTTTGTTGGACCGTGCTTGTAACTACTATTTTATTGTTGTTATCGTTACCGGTGTTGGCTGCAGGAATTACCATG
>PpraeBlackHead7
ACTAGAATAAGTGTTATTATTCGGTTGGAATTGTCTCAAGTAGGGCAGGTTATTAGAGATGGGCAGATATATAACGTGGTCGTTACAGCTCATGCTTTTGTAATAATTTTTTTCTTTGTGATACCTATGATAATTAGGAGGTTTGGTAATTGATTACTTCCGTTAATATTAGGAAGTCCGGATATAGCTTTTCCTCGGTTGAATAACATGAGTTTTTGGTTTTTGCCACCAGCCCTGTTTTTGTTACTTATTAGTTCAATAATTGAGACTGGAGTAAGAACTAGATGAACTGTGTATCCTCCTTTGGCTGGAAATTTAGCTCATTCTAGGCCTGGGTTAGATTGTGCTATTTTTTCTTTGCATTTAGCTAGGGTTTCTAGTATTTTAAGGTCGTTGAATTTTATAACCACTATGTTTAATATAAAAACTAAAGGTTGAGGGATGTTTTCTATGTCGTTGTTTTGCTGGACCGTGCTTGTAACTACTATTTTATTGTTGTTATCGTTACCGGTGTTGGCTGCAGGAATTACCATG
>PpraeBlackHead9
ACTAGAATAAGTGTTATTATTCGGTTGGAATTGTCTCAAGTAGGGCAGGTCATTAGAGATGGGCAGATATATAACGTGGTTGTTACAGCTCATGCTTTTGTAATAATTTTTTTCTTTGTGATACCTATGATAATTAGGAGGTTTGGTAATTGATTACTTCCGTTAATATTAGGAAGTCCGGATATAGCTTTTCCTCGGTTGAATAACATGAGTTTTTGGTTTTTGCCCCCAGCCCTGTTTTTGTTACTTATTAGTTCAATAATTGAGACTGGAGTAAGAACTAGATGAACTGTGTATCCTCCTTTGGCTGGAAATTTAGCTCATTCTAGGCCTGGGTTAGATTGTGCTATTTTTTCTTTGCATTTAGCTAGGGTTTCTAGTATTTTAAGGTCGTTGAATTTTATAACCACTATGTTTAATATAAAAACTAAAGGTTGAGGGATGTTTTCTATGTCGTTGTTTTGTTGGACCGTGCTTGTAACTACTATTTTATTGTTGTTATCGTTACCGGTGTTGGCTGCAGGAATTACCATG
>PpraeBlackHead10
ACTAGAATAAGTGTTATTATTCGGTTGGAATTGTCTCAAGTAGGGCAGGTCATTAGAGATGGGCAGATATATAACGTGGTCGTTACAGCTCATGCTTTTGTAATAATTTTTTTCTTTGTGATACCTATGATAATTAGGAGGTTTGGGAATTGATTACTTCCGTTAATATTAGGAAGTCCGGATATAGCTTTTCCTCGGTTGAATAACATGAGTTTTTGGTTTTTGCCACCAGCCCTGTTTTTGTTACTTATTAGTTCAATAATTGAGACTGGAGTAAGAACTAGATGAACTGTGTATCCTCCTTTAGCTGGAAATTTAGCTCATTCTAGGCCTGGGTTAGATTGTGCTATTTTTTCTTTGCATTTAGCTAGGGTTTCTAGTATTTTAAGGTCGTTGAATTTTATAACCACTATGTTTAATATAAAAACTAAAGGTTGAGGGATGTTTTCTATGTCGTTGTTTTGTTGGACCGTGCTTGTAACTACTATTTTATTGTTGTTATCGTTACCGGTGTTGGCTGCAGGAATTACCATG
>PpraeBlackHead11
ACTAGAATAAGTGTTATTATTCGGTTGGAATTGTCTCAAGTAGGGCAGGTCATTAGAGATGGGCAGATATATAACGTGGTCGTTACAGCTCATGCTTTTGTAATAATTTTTTTCTTTGTGATACCTATGATAATTAGGAGGTTTGGTAATTGATTACTTCCGTTAATATTAGGAAGTCCGGATATAGCTTTTCCTCGGTTGAATAACATGAGTTTTTGGTTTTTGCCACCAGCCCTGTTTTTGTTACTTATTAGTTCAATAATTGAGACTGGAGTAAGAACTAGATGAACTGTGTATCCTCCTTTGGCTGGAAATTTAGCTCATTCTAGGCCTGGGTTAGATTGTGCTATTTTTTCTTTGCATTTAGCTAGGGTTTCTAGTATTTTAAGGTCGTTGAATTTTATAACCACTATGTTTAATATAAAAACTAAAGGTTGAGGGATGTTTTCTATGTCGTTGTTTTGTTGGACCGTGCTTGTAACTACTATTTTATTGTTGTTATCGTTACCGGTGTTGGCTGCAGGAATTACCATG
>PpraeBlackHead12
ACTAGAATAAGTGTTATTATTCGGTTGGAATTGTCTCAAGTAGGGCAGGTCATTAGAGATGGGCAGATATATAACGTGGTCGTTACAGCTCATGCTTTTGTAATAATTTTTTTCTTTGTGATACCTATGATAATTAGGAGGTTTGGTAATTGATTACTTCCGTTAATATTAGGAAGTCCGGATATAGCTTTTCCCCGGTTGAATAACATGAGTTTTTGGTTTTTGCCACCAGCCCTGTTTTTGTTACTTATTAGTTCAATAATTGAGACTGGAGTAAGAACTAGATGAACTGTGTATCCTCCTTTGGCTGGAAATTTAGCTCATTCTAGGCCTGGGTTAGATTGTGCTATTTTTTCTTTGCATTTAGCTAGGGTTTCTAGTATTTTAAGGTCGTTGAATTTTATAACCACTATGTTTAATATAAAAACTAAAGGTTGAGGGATGTTTTCTATGTCGTTGTTTTGTTGGACCGTGCTTGTAACTACTATTTTATTGTTGTTATCGTTACCGGTGTTGGCTGCAGGAATTACCATG
>PpraeBlackHead13
ACTAGAATAAGTGTTATTATTCGGTTGGAATTGTCTCAAGTAGGGCAGGTCATTAGAGATGGGCAGATATATAACGTGGTCGTTACAGCTCATGCTTTTGTAATAATTTTTTTCTTTGTGATACCTATGATAATTGGGAGGTTTGGGAATTGATTACTTCCGTTAATATTAGGAAGTCCGGATATAGCTTTTCCTCGGTTGAATAACATGAGTTTTTGGTTTTTGCCACCAGCCCTGTTTTTGTTACTTATTAGTTCAATAATTGAGACTGGAGTAAGAACTAGATGAACTGTGTATCCTCCTTTAGCTGGAAATTTAGCTCATTCTAGGCCTGGGTTAGATTGTGCTATTTTTTCTTTGCATTTAGCTAGGGTTTCTAGTATTTTAAGGTCGTTGAATTTTATAACCACTATGTTTAATATAAAAACTAAAGGTTGAGGGATGTTTTCTATGTCGTTGTTTTGTTGGACCGTGCTTGTAACTACTATTTTATTGTTGTTATCGTTACCGGTGTTGGCTGCAGGAATTACCATG
>PpraeBlackHead14
ACTAGAATAAGTGTTATTATTCGGTTGGAATTGTCTCAAGTAGGGCAGGTCATTAGAGATGGGCAGATATATAACGTGGTCGTTACAGCTCATGCTTTTGTAATAATTTTTTTCTTTGTGATACCTATGATAATTAGGAGGTTTGGTAATTGATTACTTCCGTTAATATTAGGAAGTCCGGATATAGCTTTTCCTCGGTTGAATAACATGAGTTTTTGGTTTTTGCCACCAGCCCTGTTTTTGTTACTTATTAGTTCAATAATTGAGACTGGAGTAAGAACTAGATGAACTGTGTATCCTCCTTTGGCTGGAAATTTAGCTCATTCTAGGCCTGGGTTAGATTGTGCTATTTTTTCTTTGCATTTAGCTAGGGTTTCTAGTATTTTAAGGTCGTTGAATTTTATAACCACTATGTTTAATATAAAAACTAAAGGTTGAGGGATGTTTTCTATGTCGTTGTTTTGTTGGACCGTGCTTGTAACTACTATTTTATTGTTGTTATCGTTACCGGTGTTGGCTGCAGGAATTACCATG
>PpraeBlackHead15
ACTAGAATAAGTGTTATTATTCGGTTGGAATTGTCTCAAGTAGGGCAGGTCATTGGAGATGGGCAGATATATAACGTGGTCGTTACAGCTCATGCTTTTGTAATAATTTTTTTCTTTGTGATACCTATGATAATTAGGAGGTTTGGGAATTGATTACTTCCGTTAATATTAGGAAGTCCGGATATAGCTTTTCCTCGGTTGAATAACATGAGTTTTTGGTTTTTGCCACCAGCCCTGTTTTTGTTGCTTATTAGTTCAATAATTGAGACTGGAGTAAGAACTAGATGAACTGTGTATCCTCCTTTAGCTGGAAATTTAGCTCATTCTAGGCCTGGGTTAGATTGTGCTATTTTTTCTTTGCATTTAGCTAGGGTTTCTAGTATTTTAAGGTCGTTGAATTTTATAACCACTATGTTTAATATAAAAACTAAAGGTTGAGGGATGTTTTCTATGTCGTTGTTTTGTTGGACCGTGCTTGTAACTACTATTTTATTGTTGTTATCGTTACCGGTGTTGGCTGCAGGAATTACTATG
>PpraeBlackHead17
ACTAGAATAAGTGTTATTATTCGGTTGGAATTGTCTCAAGTAGGGCAGGTCATTAGAGATGGGCAGATATATAACGTGGTCGTTACAGCTCATGCTTTTGTAATAATTTTTTTCTTTGTGATACCTATGATAATTAGGAGGTTTGGGAATTGATTACTTCCGTTAATATTAGGAAGTCCGGATATAGCTTTTCCTCGGTTGAATAACATGAGTTTTTGGTTTTTGCCACCAGCCCTGTTTTTGTTACTTATTAGTTCAATGATTGAGACTGGAGTAAGAACTAGATGAACTGTGTATCCTCCTCTAGCTGGAAATTTAGCTCATTCTAGGCCTGGGTTAGATTGTGCTATTTTTTCTTTGCATTTAGCTAGGGTTTCTAGTATTTTAAGGTCGTTGAATTTTATAACCACTATGTTTAATATAAAAACTAAAGGTTGAGGGATGTTTTCTATGTCGTTGTTTTGTTGGACCGTGCTTGTAACTACTATTTTATTGTTGTTATCGTTACCGGTGTTGGCTGCAGGAATTACCATG
>PpraeBlackHead18
ACTAGAATAAGTGTTATTATTCGGTTGGAATTGTCTCAaGTAGGGCAGGTCATTAGAGATGGGCAGATATATAACGTGGTCGTTACAGCTCATGCTTTTGTAATAATTTTTTTCTTTGTGATACCTATGATAATTAGGAGGTTTGGGAATTGATTACTTCCGTTAATATTAGGAAGTCCGGATATAGCTTTTCCTCGGTTGAATAACATGAGTTTTTGGTTTTTGCCACCAGCCCTGTTTTTGTTACTTATTAGTTCAATAATTGAGACTGGAGTAAGAACTAGATGAACTGTGTATCCTCCTTTAGCTGGAAATTTAGCTCATTCTAGGCCTGGTTTAGATTGTGCTATTTTTTCTTTGCATTTAGCTAGGGTTTCTAGTATTTTAAGGTCGTTGAATTTTATAACCACTATGTTTAATATAAAAACTAAAGGTTGAGGGATGTTTTCTATGTCgTTGTTTTGTTGGACCGTGCTTGTAACTACTATTTTATTGTTGTTATCGTTACCGGTGTTGGCTGCaGGAATTACCaTG
>PpraeBlackHead19
ACTAGAATAAGTGTTATTATTCGGTTGGAATTGTCTCAAGTAGGGCAGGTCATTAGAGATGGGCAGATATATAACGTGGTCGTTACAGCTCATGCTTTTGTAATAATTTTTTTCTTTGTGATACCTATGATAATTAGGAGGTTTGGGAATTGATTACTTCCGTTAATATTAGGAAGTCCGGATATAGCTTTTCCTCGGTTGAATAACATGAGTTTTTGGTTTTTGCCACCAGCCCTGTTTTTGTTACTTATTAGTTCAATAATTGAGACTGGAGTAAGAACTAGATGAACTGTGTATCCTCCTTTAGCTGGAAATTTAGCTCATTCTAGGCCTGGGTTAGATTGTGCTATTTTTTCTTTGCATTTAGCTAGGGTTTCTAGTATTTTAAGGTCGTTGAATTTTATAACCACTATGTTTAATATAAAAACTAAAGGTTGAGGGATGTTTTCTATGTCGTTGTTTTGTTGGACCGTGCTTGTAACTACTATTTTATTGTTGTTATCGTTACCGGTGTTGGCTGCAGGAATTACCATG
>PpraeBlackHead22
ACTAGAATAAGTGTTATTATTCGGTTGGAATTGTCTCAAGTAGGGCAGGTCATTAGAGATGGGCAGATATATAACGTGGTCGTTACAGCTCATGCTTTTGTAATAATTTTTTTCTTTGTGATACCTATGATAATTAGGAGGTTTGGTAATTGATTACTTCCGTTAATATTAGGAAGTCCGGATATAGCTTTTCCTCGGTTGAATAACATGAGTTTTTGGTTTTTGCCACCAGCCCTGTTTTTGTTACTTATTAGTTCAATAATTGAGACTGGAGTAAGAACTAGATGAACTGTGTATCCTCCTTTGGCTGGAAATTTAGCTCATTCTAGGCCTGGGTTAGATTGTGCTATTTTTTCTTTGCATTTAGCTAGGGTTTCTAGTATTTTAAGGTCGTTGAATTTTATAACCACTATGTTTAATATAAAAACTAAAGGTTGAGGGATGTTTTCTATGTCGTTGTTTTGTTGGACCGTGCTTGTAACTACTATTTTATTGTTGTTATCGTTACCGGTGTTGGCTGCAGGAATTACCATG
>PpraeBlackHead23
ACTAGAATAAGTGTTATTATTCGGTTGGAATTGTCTCAAGTAGGGCAGGTCATTGGAGATGGGCAGATATATAACGTGGTCGTTACAGCTCATGCTTTTGTAATAATTTTTTTCTTTGTGATACCTATGATAATTAGGAGGTTTGGTAATTGATTACTTCCGTTAATATTAGGAAGTCCGGATATAGCTTTTCCTCGGTTGAATAACATGAGTTTTTGGTTTTTGCCACCAGCCCTGTTTTTGTTACTTATTAGTTCAATAATTGAGACTGGAGTAAGAACTAGATGAACTGTGTATCCTCCTTTAGCTGGAAATTTAGCTCATTCTAGGCCTGGGTTAGATTGTGCTATTTTTTCTTTGCATTTAGCTAGGGTTTCTAGTATTTTAAGGTCGTTGAATTTTATAACCACTATGTTTAATATAAAAACTAAAGGTTGAGGGATGTTTTCTATGTCGTTGTTTTGTTGGACCGTGCTTGTAACTACTATTTTATTGTTGTTATCGTTACCGGTGTTGGCTGCAGGAATTACCATG
>PpraeBlackHead24
ACTAGAATAAGTGTTATTATTCGGTTGGAATTGTCTCAAGTAGGGCAGGTCATTAGAGATGGGCAGATATATAACGTGGTCGTTACAGCTCATGCTTTTGTAATAATTTTTTTCTTTGTGATACCTATGATAATTAGGAGGTTTGGTAATTGATTACTTCCGTTAATATTAGGAAGTCCGGATATAGCTTTTCCTCGGTTGAATAACATGAGTTTTTGGTTTTTGCCACCAGCCCTGTTTTTGTTACTTATTAGTTCAATAATTGAGACTGGAGTAAGAACTAGATGAACTGTGTATCCTCCTTTGGCTGGAAATTTAGCTCATTCTAGGCCTGGGTTAGATTGTGCTATTTTTTCTTTGCATTTAGCTAGGGTTTCTAGTATTTTAAGGTCGTTGAATTTTATAACCACTATGTTTAATATAAAAACTAAAGGTTGAGGGATGTTTTCTATGTCGTTGTTTTGTTGGACCGTGCTTGTAACTACTATTTTATTGTTGTTATCGTTACCGGTGTTGGCTGCAGGAATTACCATG
>PpraeKiama1
ACTAGAATAAGTGTTATTATTCGGTTGGAATTGTCTCAAGTAGGGCAGGTCATTAGAGATGGGCAGATATATAACGTGGTCGTTACAGCTCATGCTTTTGTAATAATTTTTTTCTTTGTGATACCTATGATAATTAGGAGGTTTGGTAATTGATTACTTCCGTTAATATTAGGAAGTCCGGATATAGCTTTTCCTCGGTTGAATAACATGAGTTTTTGGTTTTTGCCACCAGCCCTGTTTTTGTTACTTATTAGTTCAATAATTGAGACTGGAGTAAGAACTAGATGAACTGTGTATCCTCCTTTGGCTGGAAATTTAGCTCATTCTAGGCCTGGGTTAGATTGTGCTATTTTTTCTTTGCATTTAGCTAGGGTTTCTAGTATTTTAAGGTCGTTGAATTTTATAACCACTATGTTTAATATAAAAACTAAAGGTTGAGGGATGTTTTCTATGTCGTTGTTTTGTTGGACCGTGCTTGTAACTACTATTTTATTGTTGTTATCGTTACCGGTGTTGGCTGCAGGAATTACCATG
>PpraeKiama2
ACTAGAATAAGTGTTATTATTCGGTTGGAATTGTCTCAAGTAGGGCAGGTCATTAGAGATGGGCAGATATATAACGTGGTCGTTACAGCTCACGCTTTTGTAATAATTTTTTTCTTTGTGATACCTATGATAATTAGGAGGTTTGGGAATTGATTACTTCCATTAATATTAGGAAGTCCGGATATAGCTTTTCCTCGGTTGAATAACATGAGTTTTTGGTTTTTGCCACCAGCCCTGTTTTTGTTACTTATTAGTTCAATAATTGAGACTGGAGTAAGAACTAGATGAACTGTGTATCCTCCTTTAGCTGGAAATTTAGCTCATTCTAGGCCTGGGTTAGATTGTGCTATTTTTTCTTTGCATTTAGCTAGGGTTTCTAGTATTTTAAGGTCGTTGAATTTTATAACCACTATGTTTAATATAAAAACTAAAGGTTGAGGGATGTTTTCTATGTCGTTGTTTTGTTGGACCGTGCTTGTAACTACTATTTTATTGTTGTTATCGTTACCGGTGTTGGCTGCAGGAATTACCATG
>PpraeKiama4
ACTAGAATAAGTGTTATTATTCGGTTGGAATTGTCTCAAGTAGGGCAGGTCATTAGAGATGGGCAGATATATAACGTGGTCGTTACAGCTCATGCTTTTGTAATAATTTTTTTCTTTGTGATACCTATGATAATTAGGAGGTTTGGTAATTGATTACTTCCGTTAATATTAGGAAGTCCGGATATAGCTTTTCCTCGGTTGAATAACATGAGTTTTTGGTTTTTGCCACCAGCCCTGTTTTTGTTACTTATTAGTTCAATAATTGAGACTGGAGTAAGAACTAGATGAACTGTGTATCCTCCTTTGGCTGGAAATTTAGCTCATTCTAGGCCTGGGTTAGATTGTGCTATTTTTTCTTTGCATTTAGCTAGGGTTTCTAGTATTTTAAGGTCGTTGAATTTTATAACCACTATGTTTAATATAAAAACTAAAGGTTGAGGGATGTTTTCTATGTCGTTGTTTTGTTGGACCGTGCTTGTAACTACTATTTTATTGTTGTTATCGTTACCGGTGTTGGCTGCAGGAATTACCATG
>PpraeKiama5
ACTAGAATAAGTGTTATTATTCGGTTGGAATTGTCTCAAGTAGGGCAGGTCATTAGAGATGGGCAGATATATAACGTGGTCGTTACAGCTCATGCTTTTGTAATAATTTTTTTCTTTGTGATACCTATGATAATTAGGAGGTTTGGTAATTGATTACTTCCGTTAATATTAGGAAGTCCGGATATAGCTTTTCCTCGGTTGAATAACATGAGTTTTTGGTTTTTGCCACCAGCCCTGTTTTTGTTACTTATTAGTTCAATAATTGAGACTGGAGTAAGAACTAGATGAACTGTGTATCCTCCTTTGGCTGGAAATTTAGCTCATTCTAGGCCTGGGTTAGATTGTGCTATTTTTTCTTTGCATTTAGCTAGGGTTTCTAGTATTTTAAGGTCGTTGAATTTTATAACCACTATGTTTAATATAAAAACTAAAGGTTGAGGGATGTTTTCTATGTCGTTGTTTTGTTGGACCGTGCTTGTAACTACTATTTTATTGTTGTTATCGTTACCGGTGTTGGCTGCAGGAATTACCATG
>PpraeKiama6
ACTAGAATAAGTGTTATTATTCGGTTGGAATTGTCTCAAGTAGGGCAGGTCATTAGAGATGGGCAGATATATAACGTGGTCGTTACAGCTCATGCTTTTGTAATAATTTTTTTCTTTGTGATACCTATGATAATTAGGAGGTTTGGTAATTGATTACTTCCGTTAATATTAGGAAGTCCGGATATAGCTTTTCCTCGGTTGAATAACATGAGTTTTTGGTTTTTGCCACCAGCCCTGTTTTTGTTGCTTATTAGTTCAATAATTGAGACTGGAGTAAGAACTAGATGAACTGTGTATCCTCCTTTGGCTGGAAATTTAGCTCACTCTAGGCCTGGGTTAGATTGTGCTATTTTTTCTTTGCATTTAGCTAGGGTTTCTAGTATTTTAAGGTCGTTGAATTTTATAACCACTATGTTTAATATAAAAACTAAAGGTTGAGGGATGTTTTCTATGTCGTTGTTTTGTTGGACCGTGCTTGTAACTACTATTTTATTGTTGTTATCGTTACCGGTGTTGGCTGCAGGAATTACCATG
>PpraeKiama7
ACTAGAATAAGTGTTATTATTCGGTTGGAATTGTCTCAAGTAGGGCAGGTCATTAGAGATGGGCAGATATATAACGTGGTCGTTACAGCTCATGCTTTTGTAATAATTTTTTTCTTTGTGATACCTATGATAATTAGGAGGTTTGGTAATTGATTACTTCCGTTAATATTAGGAAGTCCGGATATAGCTTTTCCTCGGTTGAATAACATGAGTTTTTGGTTTTTGCCACCAGCCCTGTTTTTGTTACTTATTAGTTCAATAATTGAGACTGGAGTAAGAACAAGATGAACTGTGTATCCTCCTTTGGCTGGAAATTTAGCTCACTCTAGGCCTGGGTTAGATTGTGCTATTTTTTCTTTGCATTTAGCTAGGGTTTCTAGTATTTTAAGGTCGTTGAATTTTATAACTACTATGTTTAATATAAAAACTAAAGGTTGAGGGATGTTTTCTATGTCGTTGTTTTGTTGGACCGTGCTTGTAACTACTATTTTATTGTTGTTATCGTTACCGGTGTTGGCTGCAGGAATTACCATG
>PpraeKiama8
ACTAGAATAAGTGTTATTATTCGGTTGGAATTGTCTCAAGTAGGGCAGGTCATTAGAGATGGGCAGATATATAACGTGGTCGTTACAGCTCATGCTTTTGTAATAATTTTTTTCTTTGTGATACCTATGATAATTAGGAGGTTTGGGAATTGATTACTTCCGTTAATATTAGGAAGTCCGGATATAGCTTTTCCTCGGTTGAATAACATGAGTTTTTGGTTTTTGCCACCAGCCCTGTTTTTGTTACTTATTAGCTCAATAATTGAGACTGGAGTAAGAACTAGATGAACTGTGTATCCTCCTTTAGCTGGAAATTTAGCTCATTCTAGGCCTGGGTTAGATTGTGCTATTTTTTCTTTGCATTTAGCTAGGGTTTCTAGTATTTTAAGGTCGTTGAATTTTATAACCACTATGTTTAATATAAAAACTAAAGGTTGAGGGATGTTTTCTATGTCGTTGTTTTGTTGGACTGTGCTTGTAACTACTATTTTATTGTTGTTATCGTTACCGGTGTTGGCTGCAGGAATTACCATG
>PpraeKiama10
ACTAGAATAAGTGTTATTATTCGGTTGGAATTGTCTCAAGTAGGGCAGGTCATTAGAGATGGGCAGATATATAATGTGGTCGTTACAGCTCATGCTTTTGTAATAATTTTTTTCTTTGTGATACCTATGATAATTAGGAGGTTTGGTAATTGATTACTTCCGTTAATATTAGGAAGTCCGGATATAGCTTTTCCTCGGTTGAATAACATGAGTTTTTGGTTTTTGCCACCAGCCCTGTTTTTGTTACTTATTAGTTCAATAATTGAGACTGGAGTAAGAACTAGATGAACTGTGTATCCTCCTTTGGCTGGAAATTTAGCTCATTCTAGGCCTGGGTTAGATTGTGCTATTTTTTCTTTGCATTTAGCTAGGGTTTCTAGTATTTTAAGGTCGTTGAATTTTATAACCACTATGTTTAATATAAAAACTAAAGGTTGAGGGATGTTTTCTATGTCGTTGTTTTGTTGGACCGTGCTTGTAACTACTATTTTATTGTTGTTATCGTTACCGGTGTTGGCTGCAGGAATTACCATG
>PpraeKiama11
ACTAGAATAAGTGTTATTATTCGGTTGGAATTGTCTCAAGTAGGGCAGGTTATTAGAGATGGGCAGATATATAACGTGGTCGTTACAGCTCATGCTTTTGTAATAATTTTTTTCTTTGTGATACCTATGATAATTAGGAGGTTTGGTAATTGATTACTTCCGTTAATATTAGGAAGTCCGGATATAGCTTTTCCTCGGTTGAATAACATGAGTTTTTGGTTTTTGCCACCAGCCCTGTTTTTGTTACTTATTAGTTCAATAATTGAGACTGGAGTAAGAACTAGATGAACTGTGTATCCTCCTTTGGCTGGAAATTTAGCTCATTCTAGGCCTGGGTTAGATTGTGCTATTTTTTCTTTGCATTTAGCTAGGGTTTCTAGTATTTTAAGGTCGTTGAATTTTATAACCACTATGTTTAATATAAAAACTAAAGGTTGAGGGATGTTTTCTATGTCGTTGTTTTGTTGGACCGTGCTTGTAACTACTATTTTATTGTTGTTATCGTTACCGGTGTTGGCTGCAGGAATTACCATG
>PpraeKiama12
ACTAGAATAAGTGTTATTATTCGGTTGGAATTGTCTCAAGTAGGGCAGGTCATTGGAGATGGGCAGATATATAACGTGGTCGTTACAGCTCATGCTTTTGTAATAATTTTTTTCTTTGTGATACCTATGATAATTAGGAGGTTTGGGAATTGATTACTTCCGTTAATATTAGGAAGTCCGGATATAGCTTTTCCTCGGTTGAATAACATGAGTTTTTGGTTTTTGCCACCAGCCCTGTTTTTGTTACTTATTAGTTCAATAATTGAGACTGGAGTAAGAACTAGATGAACTGTGTATCCTCCTTTAGCTGGAAATTTAGCTCATTCTAGGCCTGGGTTAGATTGTGCTATTTTTTCTTTGCATTTAGCTAGGGTTTCTAGTATTTTAAGGTCGTTGAATTTTATAACCACTATGTTTAATATAAAAACTAAAGGTTGAGGGATGTTTTCTATGTCGTTGTTTTGTTGGACCGTGTTTGTAACTACTATTTTATTGTTGTTATCGTTACCGGTGTTGGCTGCAGGAATTACCATG
>PpraeKiama13
ACTAGAATAAGTGTTATTATTCGGTTGGAATTGTCTCAAGTAGGGCAGGTCATTAGAGATGGGCAGATATATAACGTGGTCGTTACAGCTCATGCTTTTGTAATAATTTTTTTCTTTGTGATACCTATGATAATTAGGAGGTTTGGTAATTGATTACTTCCGTTAATATTAGGAAGTCCGGATATAGCTTTTCCTCGGTTGAATAACATGAGTTTTTGGTTTTTGCCACCAGCCCTGTTTTTGTTACTTATTAGTTCAATAATTGAGACTGGAGTAAGAACTAGATGAACTGTGTATCCTCCTTTGGCTGGAAATTTAGCTCATTCTAGGCCTGGGTTAGATTGTGCTATTTTTTCTTTGCATTTAGCTAGGGTTTCTAGTATTTTAAGGTCGTTGAATTTTATAACCACTATGTTTAATATAAAAACTAAAGGTTGAGGGATGTTTTCTATGTCGTTGTTTTGTTGGACCGTGCTTGTAACTACTATTTTATTGTTGTTATCGTTACCGGTGTTGGCAGCAGGAATTACCATG
>PpraeKiama14
ACTAGAATAAGTGTTATTATTCGGTTGGAATTGTCTCAAGTAGGGCAGGTCATTGGAGATGGGCAGATATATAACGTGGTCGTTACAGCTCATGCTTTTGTAATAATTTTTTTCTTTGTGATACCTATGATAATTAGGAGGTTTGGGAATTGATTACTTCCGTTAATATTAGGAAGTCCGGATATAGCTTTTCCTCGGTTGAATAACATGAGTTTTTGGTTTTTGCCACCAGCCCTGTTTTTGTTACTTATTAGTTCAATAATTGAGACTGGAGTAAGAACTAGATGAACTGTGTATCCTCCTTTAGCTGGAAATTTAGCTCATTCTAGGCCTGGGTTAGATTGTGCTATTTTTTCTTTGCATTTAGCTAGGGTTTCTAGTATTTTAAGGTCGTTGAATTTTATAACCACTATGTTTAATATAAAAACTAAAGGTTGAGGGATGTTTTCTATGTCGTTGTTTTGTTGGACCGTGCTTGTAACTACTATTTTATTGTTGTTATCGTTACCGGTGTTGGCTGCAGGAATTACCATG
>PpraeKiama15
ACTAGAATAAGTGTTATTATTCGGTTGGAATTGTCTCAAGTAGGGCAGGTCATTAGAGATGGGCAGATATATAACGTGGTCGTTACAGCTCATGCTTTTGTAATAATTTTTTTCTTTGTGATACCTATGATAATTAGGAGGTTTGGTAATTGATTACTTCCGTTAATATTAGGAAGTCCGGATATAGCTTTTCCTCGGTTGAATAACATGAGTTTTTGGTTTTTGCCACCAGCCCTGTTTTTGTTACTTATTAGTTCAATAATTGAGACTGGAGTAAGAACTAGATGAACTGTGTATCCTCCTTTGGCTGGAAATTTAGCTCATTCTAGGCCTGGGTTAGATTGTGCTATTTTTTCTTTGCATTTAGCTAGGGTTTCTAGTATTTTAAGGTCGTTGAATTTTATAACCACTATGTTTAATATAAAAACTAAAGGTTGAGGGATGTTTTCTATGTCGTTGTTTTGTTGGACCGTGCTTGTAACTACTATTTTATTGTTGTTATCGTTACCAGTGTTGGCTGCAGGAATTACCATG
>PpraeKiama16
ACTAGAATAAGTGTTATTATTCGGTTGGAATTGTCTCAAGTAGGGCAGGTCATTAGAGATGGGCAAATATATAACGTGGTCGTTACAGCTCATGCTTTTGTAATAATTTTTTTCTTTGTGATACCTATGATAATTAGGAGGTTTGGTAATTGATTACTTCCGTTAATATTAGGAAGTCCGGATATAGCTTTTCCTCGGTTGAATAACATGAGTTTTTGGTTTTTGCCACCAGCCCTGTTTTTGTTACTTATTAGTTCAATAATTGAGACTGGAGTAAGAACTAGATGAACTGTGTATCCTCCTTTGGCTGGAAATTTAGCTCATTCTAGGCCTGGGTTAGATTGTGCTATTTTTTCTTTGCATTTAGCTAGGGTTTCTAGTATTTTAAGGTCGTTGAATTTTATAACCACTATGTTTAATATAAAAACTAAAGGTTGAGGGATGTTTTCTATGTCGTTGTTTTGTTGGACCGTGCTTGTAACTACTATTTTATTGTTGTTATCGTTACCGGTGTTGGCTGCAGGAATTACCATG
>PpraeUlladulla1
ACTAGAATAAGTGTTATTATTCGGTTGGAATTGTCTCAAGTAGGGCAGGTCATTAGAGATGGGCAGATATATAACGTGGTCGTTACAGCTCATGCTTTTGTAATAATTTTTTTCTTTGTGATACCTATGATAATTAGGAGGTTTGGTAATTGATTACTTCCGTTAATATTAGGAAGTCCGGATATAGCTTTTCCTCGGTTGAATAACATGAGTTTTTGGTTTTTGCCACCAGCCCTGTTTTTGTTACTTATTAGTTCAATAATTGAGACTGGAGTAAGAACTAGATGAACTGTGTATCCTCCTTTGGCTGGAAATTTAGCTCATTCTAGGCCTGGGTTAGATTGTGCTATTTTTTCTTTGCATTTAGCTAGGGTTTCTAGTATTTTAAGGTCGTTGAATTTTATAACCACTATGTTTAATATAAAAACTAAAGGTTGAGGGATGTTTTCTATGTCGTTGTTTTGTTGGACCGTGCTTGTAACTACTATTTTATTGTTGTTATCGTTACCAGTGTTGGCTGCAGGAATTACCATG
>PpraeUlladulla3
ACTAGAATAAGTGTTATTATTCGGTTGGAATTGTCTCAAGTAGGGCAGGTCATTAGAGATGGGCAGATATATAACGTGGTCGTTACAGCTCATGCTTTTGTAATAATTTTTTTCTTTGTGATACCTATGATAATTAGGAGGTTTGGTAATTGATTACTTCCGTTAATATTAGGAAGTCCGGATATAGCTTTTCCTCGGTTGAATAACATGAGTTTTTGGTTTTTGCCACCAGCCCTGTTTTTGTTACTTATTAGTTCAATAATTGAGACTGGAGTAAGAACTAGATGAACTGTGTATCCTCCTTTGGCTGGAAATTTAGCTCATTCTAGGCCTGGGTTAGATTGTGCTATTTTTTCTTTGCATTTAGCTAGGGTTTCTAGTATTTTAAGGTCGTTGAATTTTATAACCACTATGTTTAATATAAAAACTAAAGGTTGAGGGATGTTTTCTATGTCGTTGTTTTGTTGGACCGTGCTTGTAACTACTATTTTATTGTTGTTATCGTTACCGGTGTTGGCTGCAGGAATTACCATG
>PpraeUlladulla4
ACTAGAATAAGTGTTATTATTCGGTTGGAATTGTCTCAAGTAGGGCAGGTCATTAGAGATGGGCAGATATATAACGTGGTCGTTACAGCTCATGCTTTTGTAATAATTTTTTTCTTTGTGATACCTATGATAATTAGGAGGTTTGGGAATTGATTACTTCCGTTAATATTAGGAAGTCCGGATATAGCTTTTCCTCGGTTGAATAACATGAGTTTTTGGTTTTTGCCACCAGCCCTGTTTTTGTTACTTATTAGTTCAATAATTGAGACTGGAGTAAGAACTAGATGAACTGTGTATCCTCCTTTAGCTGGAAATTTAGCTCATTCTAGGCCTGGGTTAGATTGTGCTATTTTTTCTTTGCATTTAGCTAGGGTTTCTAGTATTTTAAGGTCGTTGAATTTTATAACCACTATGTTTAATATAAAAACTAAAGGTTGAGGGATGTTTTCTATGTCGTTGTTTTGTTGGACCGTGCTTGTAACTACTATTTTATTGTTGTTATCGTTACCGGTGTTGGCTGCAGGAATTACCATG
>PpraeUlladulla5
ACTAGAATAAGTGTTATTATTCGGTTGGAATTGTCTCAAGTAGGGCAGGTCATTAGAGATGGGCAGATATATAACGTGGTCGTTACAGCTCATGCTTTTGTAATAATTTTTTTCTTTGTGATACCTATGATAATTAGGAGGTTTGGTAATTGATTACTTCCGTTAATATTAGGAAGTCCGGATATAGCTTTTCCTCGGTTGAATAACATGAGTTTTTGGTTTTTGCCACCAGCCCTGTTTTTGTTACTTATTAGTTCAATAATTGAGACTGGAGTAAGAACTAGATGAACTGTGTATCCTCCTTTGGCTGGAAATTTAGCTCATTCTAGGCCTGGGTTAGATTGTGCTATTTTTTCTTTGCATTTAGCTAGGGTTTCTAGTATTTTAAGGTCGTTGAATTTTATAACCACTATGTTTAATATAAAAACTAAAGGTTGAGGGATGTTTTCTATGTCGTTGTTTTGTTGGACCGTGCTTGTAACTACTATTTTATTGTTGTTATCGTTACCGGTGTTGGCTGCAGGAATTACCATG
>PpraeUlladulla6
ACTAGAATAAGTGTTATTATTCGGTTGGAATTGTCTCAAGTAGGGCAGGTCATTAGAGATGGGCAGATATATAACGTGGTCGTTACAGCTCATGCTTTTGTAATAATTTTTTTCTTTGTGATACCTATGATAATTAGGAGGTTTGGTAATTGATTACTTCCGTTAATATTAGGAAGTCCGGATATAGCTTTTCCTCGGTTGAATAACATGAGTTTTTGGTTTTTGCCACCAGCCCTGTTTTTGTTACTTATTAGTTCAATAATTGAGACTGGAGTAAGAACTAGATGAACTGTGTATCCTCCTTTGGCTGGAAATTTAGCTCATTCTAGGCCTGGGTTAGATTGTGCTATTTTTTCTTTGCATTTAGCTAGGGTTTCTAGTATTTTAAGGTCGTTGAATTTTATAACCACTATGTTTAATATAAAAACTAAAGGTTGAGGGATGTTTTCTATGTCGTTGTTTTGTTGGACCGTGCTTGTAACTACTATTTTATTGTTGTTATCGTTACCAGTGTTGGCTGCAGGAATTACCATG
>PpraeUlladulla7
ACTAGAATAAGTGTTATTATTCGGTTGGAATTATCTCAAGTAGGGCAGGTCATTAGAGATGGGCAGATATATAACGTGGTCGTTACAGCTCATGCTTTTGTAATAATTTTTTTCTTTGTGATACCTATGATAATTAGGAGGTTTGGTAATTGATTACTTCCGTTAATATTAGGAAGTCCGGATATAGCTTTTCCTCGGTTGAATAACATGAGTTTTTGGTTTTTGCCACCAGCCCTGTTTTTGTTACTTATTAGTTCAATAATTGAGACTGGGGTAAGAACTAGATGAACTGTGTATCCTCCTTTAGCTGGAAATTTAGCTCATTCTAGGCCTGGGTTAGATTGTGCTATTTTTTCTTTGCATTTAGCTAGGGTTTCTAGTATTTTAAGGTCGTTGAATTTTATAACCACTATGTTTAATATAAAAACTAAAGGTTGAGGGATGTTTTCTATGTCGTTGTTTTGTTGGACCGTGCTTGTAACTACTATTTTATTGTTGTTATCGTTACCGGTGTTGGCTGCAGGAATTACCATG
>PpraeUlladulla8
ACTAGAATAAGTGTTATTATTCGGTTGGAATTGTCTCAAGTAGGGCAGGTCATTAGAGATGGGCAGATATATAACGTGGTCGTTACAGCTCATGCTTTTGTAATAATTTTTTTCTTTGTGATACCTATGATAATTAGGAGGTTTGGTAATTGATTACTTCCGTTAATATTAGGAAGTCCGGATATAGCTTTTCCTCGGTTGAATAACATGAGTTTTTGGTTTTTGCCACCAGCCCTGTTTTTGTTACTTATTAGTTCAATAATTGAGACTGGAGTAAGAACTAGATGAACTGTGTATCCTCCTTTAGCTGGAAATTTAGCTCATTCTAGGCCTGGGTTAGATTGTGCTATTTTTTCTTTGCATTTAGCTAGGGTTTCTAGTATTTTAAGGTCGTTGAATTTTATAACCACTATGTTTAATATAAAAACTAAAGGTTGAGGGATGTTTTCTATGTCGTTGTTTTGTTGGACCGTGCTTGTAACTACTATTTTATTGTTGTTATCGTTACCGGTGTTGGCTGCAGGAATTACCATA
>PpraeUlladulla9
ACTAGAATAAGTGTTATTATTCGGTTGGAATTGTCTCAAGTAGGGCAGGTCATTAGAGATGGGCAGATATATAACGTGGTCGTTACAGCTCATGCTTTTGTAATAATTTTTTTCTTTGTGATACCTATGATAATTAGGAGGTTTGGTAATTGATTACTTCCGTTAATATTAGGAAGTCCGGATATAGCTTTTCCTCGGTTGAATAACATGAGTTTTTGGTTTTTGCCACCAGCCCTGTTTTTGTTACTTATTAGTTCAATAATTGAGACTGGAGTAAGAACTAGATGAACTGTGTATCCTCCTTTGGCTGGAAATTTAGCTCATTCTAGGCCTGGGTTAGATTGTGCTATTTTTTCTTTGCATTTAGCTAGGGTTTCTAGTATTTTAAGGTCGTTGAATTTTATAACCACTATGTTTAATATAAAAACTAAAGGTTGAGGGATGTTTTCTATGTCGTTGTTTTGTTGGACTGTGCTTGTAACTACTATTTTATTGTTGTTATCGTTACCGGTGTTGGCTGCAGGAATTACCATG
>PpraeUlladulla10
ACTAGAATAAGTGTTATTATTCGGTTGGAATTGTCTCAAGTAGGGCAGGTCATTAGAGATGGGCAGATATATAACGTGGTCGTTACAGCTCATGCTTTTGTAATAATTTTTTTCTTTGTGATACCTATGATAATTAGGAGGTTTGGTAATTGATTACTTCCCTTAATATTAGGAAGTCCGGATATAGCTTTTCCTCGGTTGAATAACATGAGTTTTTGGTTTTTGCCACCAGCCCTGTTTTTGTTACTTATTAGTTCAATAATTGAGACTGGAGTAAGAACTAGATGAACTGTGTATCCTCCTTTGGCTGGAAATTTAGCTCATTCTAGGCCTGGGTTAGATTGTGCTATTTTTTCTTTGCATTTAGCTAGGGTTTCTAGTATTTTAAGGTCGTTGAATTTTATAACCACTATGTTTAATATAAAAACTAAAGGTTGAGGGATGTTTTCTATGTCGTTGTTTTGTTGGACCGTGCTTGTAACTACTATTTTATTGTTGTTATCGTTACCGGTGTTGGCTGCAGGAATTACCATG
>PpraeUlladulla12
ACTAGAATAAGTGTTATTATTCGGTTGGAATTGTCTCAAGTAGGGCAGGTCATTAGAGATGGGCAGATATATAACGTGGTCGTTACAGCTCATGCTTTTGTAATAATTTTTTTCTTTGTGATACCTATGATAATTAGGAGGTTTGGTAATTGATTACTTCCGTTAATATTAGGAAGTCCGGATATAGCTTTTCCTCGGTTGAATAACATGAGTTTTTGGTTTTTGCCACCAGCCCTGTTTTTGTTACTTATTAGTTCAATAATTGAGACTGGAGTAAGAACTAGATGAACTGTGTATCCTCCTTTAGCTGGAAATTTAGCTCATTCTAGGCCTGGGTTAGATTGTGCTATTTTTTCTTTGCATTTAGCTAGGGTTTCTAGTATTTTAAGGTCGTTGAATTTTATAACCACTATGTTTAATATAAAAACTAAAGGTTGAGGGATGTTTTCTATGTCGTTGTTTTGTTGGACCGTGCTTGTAACTACTATTTTATTGTTGTTATCGTTACCGGTGTTGGCTGCAGGAATTACCATG
>PpraeUlladulla13
ACTAGAATAAGTGTTATTATTCGGTTGGAATTGTCTCAAGTAGGGCAGGTCATTAGAGATGGGCAGATATATAACGTGGTCGTTACAGCTCATGCTTTTGTAATAATTTTTTTCTTTGTGATACCTATGATAATTAGGAGGTTTGGTAATTGATTACTTCCGTTAATATTAGGAAGTCCGGATATAGCTTTTCCTCGGTTGAATAACATGAGTTTTTGGTTTTTGCCACCAGCCCTGTTTTTGTTACTTATTAGTTCAATAATTGAGACTGGAGTAAGAACTAGATGAACTGTGTATCCTCCTTTAGCTGGAAATTTAGCTCATTCTAGGCCTGGGTTAGATTGTGCTATTTTTTCTTTGCATTTAGCTAGGGTTTCTAGTATTTTAAGGTCGTTGAATTTTATAACCACTATGTTTAATATAAAAACTAAAGGTTGAGGGATGTTTTCTATGTCGTTGTTTTGTTGGACCGTGCTTGTAACTACTATTTTATTGTTGTTATCGTTACCGGTGTTGGCTGCAGGAATTACCATG
>PpraeUlladulla14
ACTAGAATAAGTGTTATTATTCGGTTGGAATTGTCTCAAGTAGGGCAGGTCATTAGAGATGGGCAGATATATAACGTGGTCGTTACAGCTCATGCTTTTGTAATAATTTTTTTCTTTGTGATACCTATGATAATTAGGAGGTTTGGTAATTGATTACTTCCGTTAATATTAGGAAGTCCGGATATAGCTTTTCCTCGGTTGAATAACATGAGTTTTTGGTTTTTGCCACCAGCCCTGTTTTTGTTACTTATTAGTTCAATAATTGAGACTGGAGTAAGAACTAGATGAACTGTGTATCCTCCTTTGGCTGGAAATTTAGCTCATTCTAGGCCTGGGTTAGATTGTGCTATTTTTTCTTTGCATTTAGCTAGGGTTTCTAGTATTTTAAGGTCGTTGAATTTTATAACCACTATGTTTAATATAAAAACTAAAGGTTGAGGGATGTTTTCTATGTCGTTGTTTTGTTGGACCGTGCTTGTAACTACTATTTTATTGTTGTTATCGTTACCGGTGTTGGCTGCAGGAATTACCATG
>PpraeUlladulla15
ACTAGAATAAGTGTTATTATTCGGTTGGAATTGTCTCAAGTAGGGCAGGTCATTAGAGATGGGCAGATATATAACGTGGTCGTTACAGCTCATGCTTTTGTAATAATTTTTTTCTTTGTGATACCTATGATAATTAGGAGGTTTGGCAATTGATTACTTCCGTTAATATTAGGAAGTCCGGATATAGCTTTTCCTCGGTTGAATAACATGAGTTTTTGGTTTTTGCCACCAGCCCTGTTTTTGTTACTTATTAGTTCGATAATTGAGACTGGAGTAAGAACTAGATGAACTGTGTATCCTCCTTTGGCTGGAAATTTAGCTCATTCTAGGCCTGGGTTAGATTGTGCTATTTTTTCTTTGCATTTAGCTAGGGTTTCTAGTATTTTAAGGTCGTTGAATTTTATAACCACTATGTTTAATATAAAAACTAAAGGTTGAGGGATGTTTTCTATGTCGTTGTTTTGTTGGACCGTGCTTGTAACTACTATTTTATTGTTGTTATCGTTACCGGTGTTGGCTGCAGGAATTACCATG
>PpraeUlladulla16
ACTAGAATAAGTGTTATTATTCGGTTGGAATTGTCTCAAGTAGGGCAGGTCATTAGAGATGGGCAGATATATAACGTGGTCGTTACAGCTCATGCTTTTGTAATAATTTTTTTCTTTGTGATACCTATGATAATTAGGAGGTTTGGTAATTGATTACTTCCGCTAATATTAGGAAGTCCGGATATAGCTTTTCCTCGGTTGAATAACATGAGTTTTTGGTTTTTGCCACCAGCCCTGTTTTTGTTACTTATTAGTTCAATAATTGAGACTGGAGTAAGAACTAGATGAACTGTGTATCCTCCTTTAGCTGGAAATTTAGCTCATTCTAGGCCTGGGTTAGATTGTGCTATTTTTTCTTTGCATTTAGCTAGGGTTTCTAGTATTTTAAGGTCGTTGAATTTTATAACCACTATGTTTAATATAAAAACTAAAGGTTGAGGGATGTTTTCTATGTCGTTGTTTTGTTGGACCGTGCTTGTAACTACTATTTTATTGTTGTTATCGTTACCGGTGTTGGCTGCAGGAATTACCATG
>PpraeUlladulla17
ACTAGAATAAGTGTTATTATTCGGTTGGAATTGTCTCAAGTAGGGCAGGTCATTAGAGATGGGCAGATATATAACGTGGTCGTTACAGCTCATGCTTTTGTAATAATTTTTTTCTTTGTGATACCTATGATAATTAGGAGGTTTGGTAATTGATTACTTCCGCTAATATTAGGAAGTCCGGATATAGCTTTTCCTCGGTTGAATAACATGAGTTTTTGGTTTTTGCCACCAGCCCTGTTTTTGTTACTTATTAGTTCAATAATTGAGACTGGAGTAAGAACTAGATGAACTGTGTATCCTCCTTTAGCTGGAAATTTAGCTCATTCTAGGCCTGGGTTAGATTGTGCTATTTTTTCTTTGCATTTAGCTAGGGTTTCTAGTATTTTAAGGTCGTTGAATTTTATAACCACTATGTTTAATATAAAAACTAAAGGTTGAGGGATGTTTTCTATGTCGTTGTTTTGTTGGACCGTGCTTGTAACTACTATTTTATTGTTGTTATCGTTACCGGTGTTGGCTGCAGGAATTACCATG
>PpraeUlladulla18
ACTAGAATAAGCGTTATTATTCGGTTGGAATTGTCTCAAGTAGGGCAGGTCATTAGAGATGGGCAGATATATAACGTGGTCGTTACAGCTCATGCTTTTGTAATAATTTTTTTCTTTGTGATACCTATGATAATTAGGAGGTTTGGGAATTGATTACTTCCGTTAATATTAGGAAGTCCGGATATAGCCTTTCCTCGGTTGAATAACATGAGTTTTTGGTTTTTGCCACCAGCCCTGTTTTTGTTACTTATTAGTTCAATAATTGAGACTGGAGTAAGAACTAGATGAACTGTGTATCCTCCTTTAGCTGGAAATTTAGCTCATTCTAGGCCTGGGTTAGATTGTGCTATTTTTTCTTTGCATTTAGCTAGAGTTTCTAGTATTTTAAGGTCGTTGAATTTTATGACCACTATGTTTAATATAAAAACTAAAGGTTGAGGGATGTTTTCTATGTCGTTGTTTTGTTGGACTGTGCTTGTAACTACTATTTTATTGTTGTTATCGTTACCGGTGTTGGCTGCAGGAATTACCATG
>PpraeUlladulla19
ACTAGAATAAGTGTTATTATTCGGTTGGAATTGTCTCAAGTAGGGCAGGTCATTAGAGATGGGCAGATATATAACGTGGTCGTTACAGCTCATGCTTTTGTAATAATTTTTTTCTTTGTGATACCTATGATAATTAGGAGGTTTGGTAATTGATTACTTCCGTTAATATTAGGAAGTCCGGATATAGCTTTTCCTCGGTTGAATAACATGAGTTTTTGGTTTTTGCCACCAGCCCTGTTTTTGTTACTTATTAGTTCAATAATTGAGACTGGAGTAAGAACTAGATGAACTGTGTATCCTCCTTTGGCTGGAAATTTAGCTCATTCTAGGCCTGGGTTAGATTGTGCTATTTTTTCTTTGCATTTAGCTAGGGTTTCTAGTATTTTAAGGTCGTTGAATTTTATAACCACTATGTTTAATATAAAAACTAAAGGTTGAGGGATGTTTTCTATGTCGTTGTTTTGTTGGACCGTGCTTGTAACTACTATTTTATTGTTGTTATCGTTACCGGTGTTGGCTGCAGGAATTACCATG
>PpraeEden2
ACTAGAATAAGTGTTATTATTCGGTTGGAATTGTCTCAAGTAGGGCAGGTCATTAGAGATGGGCAGATATATAACGTGGTCGTTACAGCTCACGCTTTTGTAATAATTTTTTTCTTTGTGATACCTATGATAATTAGGAGGTTTGGGAATTGATTACTTCCATTAATATTAGGAAGTCCGGATATAGCTTTTCCTCGGTTGAATAACATGAGTTTTTGGTTTTTGCCACCAGCCCTGTTTTTGTTACTTATTAGTTCAATAATTGAGACTGGAGTAAGAACTAGATGAACTGTGTATCCTCCTTTAGCTGGAAATTTAGCTCATTCTAGGCCTGGGTTAGATTGTGCTATTTTTTCCTTGCATTTAGCTAGGGTTTCTAGTATTTTAAGGTCGTTGAATTTTATAACCACTATGTTTAATATAAAAACTAAAGGTTGAGGGATGTTTTCTATGTCGTTGTTTTGTTGGACCGTGCTTGTAACTACTATTTTATTGTTGTTATCGTTACCGGTGTTGGCTGCAGGAATTACCATG
>PpraeEden3
ACTAGAATAAGTGTTATTATTCGGTTGGAATTGTCTCAAGTAGGACAGGTCATTAGAGATGGGCAGATATATAACGTGGTCGTTACAGCTCATGCTTTTGTAATAATTTTTTTCTTTGTGATACCTATGATAATTAGGAGGTTTGGTAATTGATTACTTCCGTTAATATTAGGAAGTCCGGATATAGCTTTTCCTCGGTTGAATAACATGAGTTTTTGGTTTTTGCCACCAGCCCTGTTTTTGTTACTTATTAGTTCAATAATTGAGACTGGAGTAAGAACTAGATGAACTGTGTATCCTCCTTTAGCTGGAAATTTAGCTCATTCTAGGCCTGGGTTAGATTGTGCTATTTTTTCTTTGCATTTAGCTAGGGTTTCTAGTATTTTAAGGTCGTTGAATTTTATAACCACTATGTTTAATATAAAAACTAAAGGTTGAGGGATGTTTTCTATGTCGTTGTTTTGTTGGACCGTGCTTGTAACTACTATTTTATTGTTGTTATCGTTACCGGTGTTGGCTGCAGGAATTACCATG
>PpraeEden5
ACTAGAATAAGTGTTATTATTCGGTTGGAATTGTCTCAAGTAGGGCAGGTCATTAGAGATGGGCAGATATATAACGTGGTCGTTACAGCTCATGCTTTTGTAATAATTTTTTTCTTTGTGATACCTATGATAATTAGGAGGTTTGGTAATTGATTACTTCCGTTAATATTAGGAAGTCCGGATATAGCTTTTCCTCGGTTGAATAACATGAGTTTTTGGTTTTTGCCACCAGCCCTGTTTTTGTTACTTATTAGTTCAATAATTGAGACTGGAGTAAGAACTAGATGAACTGTGTATCCTCCTTTGGCTGGAAATTTAGCTCATTCTAGGCCTGGGTTAGATTGTGCTATTTTTTCTTTGCATTTAGCTAGGGTTTCTAGTATTTTAAGGTCGTTGAATTTTATAACCACTATGTTTAATATAAAAACTAAAGGTTGAGGGATGTTTTCTATGTCGTTGTTTTGTTGGACCGTGCTTGTAACTACTATTTTATTGTTGTTATCGTTACCGGTGTTGGCTGCAGGAATTACCATG
>PpraeEden6
ACTAGAATAAGTGTTATTATTCGGTTGGAATTGTCTCAAGTAGGGCAGGTCATTAGAGATGGGCAGATATATAACGTGGTCGTTACAGCTCATGCTTTTGTAATAATTTTTTTCTTTGTGATACCTATGATAATTAGGAGGTTTGGTAATTGATTACTTCCGTTAATATTAGGAAGTCCGGATATAGCTTTTCCTCGGTTGAATAACATGAGTTTTTGGTTTTTGCCACCAGCCCTGTTTTTGTTACTTATTAGTTCAATAATTGAGACTGGAGTAAGAACTAGATGAACTGTGTATCCTCCTTTAGCTGGAAATTTAGCTCATTCTAGGCCTGGGTTAGATTGTGCTATTTTTTCTTTGCATTTAGCTAGGGTTTCTAGTATTTTAAGGTCGTTGAATTTTATAACCACTATGTTTAATATAAAAACTAAAGGTTGAGGGATGTTTTCTATGTCGTTGTTTTGTTGGACCGTGCTTGTAACTACTATTTTATTGTTGTTATCGTTACCGGTGTTGGCTGCAGGAATTACCATG
>PpraeEden7
ACTAGAATAAGTGTTATTATTCGGTTGGAATTGTCTCAAGTAGGGCAGGTCATTAGAGATGGGCAGATATATAACGTGGTCGTTACAGCTCACGCTTTTGTAATAATTTTTTTCTTTGTGATACCTATGATAATTAGGAGGTTTGGGAATTGATTACTTCCATTAATATTAGGAAGTCCGGATATAGCTTTTCCTCGGTTGAATAACATGAGTTTTTGGTTTTTGCCACCAGCCCTGTTTTTGTTACTTATTAGTTCAATAATTGAGACTGGAGTAAGAACTAGATGAACTGTGTATCCTCCTTTAGCTGGAAATTTAGCTCATTCTAGGCCTGGGTTAGATTGTGCTATTTTTTCTTTGCATTTAGCTAGGGTTTCTAGTATTTTAAGGTCGTTGAATTTTATAACCACTATGTTTAATATAAAAACTAAAGGTTGAGGGATGTTTTCTATGTCGTTGTTTTGTTGGACCGTGCTTGTAACTACTATTTTATTGTTGTTATCGTTACCGGTGTTGGCTGCAGGAATTACCATG
>PpraeEden8
ACTAGAATAAGTGTTATTATTCGGTTGGAATTGTCTCAAGTAGGGCAGGTCATTAGAGATGGGCAGATATATAACGTGGTCGTTACAGCTCATGCTTTTGTAATAATTTTTTTCTTTGTGATACCTATGATAATTAGGAGGTTTGGTAATTGATTACTTCCGTTAATATTAGGAAGTCCGGATATAGCTTTTCCTCGGTTGAATAACATGAGTTTTTGGTTTTTGCCACCAGCCCTGTTTTTGTTACTTATTAGTTCAATAATTGAGACTGGAGTAAGAACTAGATGAACTGTGTACCCTCCTTTAGCTGGAAATTTAGCTCATTCTAGGCCTGGGTTAGATTGTGCTATTTTTTCTTTGCATTTAGCTAGGGTTTCTAGTATTTTAAGGTCGTTGAATTTCATAACCACTATGTTTAATATAAAAACTAAAGGTTGAGGGATGTTTTCTATGTCGTTGTTTTGTTGGACCGTGCTTGTAACTACTATTTTATTGTTGTTATCGTTACCGGTGTTGGCTGCAGGAATTACCATG
>PpraeEden11
ACTAGAATAAGTGTTATTATTCGGTTGGAATTGTCTCAAGTAGGGCAGGTCATTAGAGATGGGCAGATATATAACGTGGTCGTTACAGCTCATGCTTTTGTAATAATTTTTTTCTTTGTGATACCTATGATAATTAGGAGGTTTGGTAATTGATTACTTCCGTTAATATTAGGAAGTCCGGATATAGCTTTTCCTCGGTTGAATAACATGAGTTTTTGGTTTTTGCCACCAGCCCTGTTTTTGTTACTTATTAGTTCAATAATTGAGACTGGAGTAAGAACTAGATGAACTGTGTATCCTCCTTTAGCTGGAAATTTAGCTCATTCTAGGCCTGGGTTAGATTGTGCTATTTTTTCTTTGCATTTAGCTAGGGTTTCTAGTATTTTAAGGTCGTTGAATTTTATAACCACTATGTTTAATATAAAAACTAAAGGTTGAGGGATGTTTTCTATGTCGTTGTTCTGTTGGACCGTGCTTGTAACTACTATTTTATTGTTGTTATCGTTACCGGTGTTGGCTGCAGGAATTACCATG
>PpraeEden12
ACTAGAATAAGTGTTATTATTCGGTTAGAATTGTCTCAAGTAGGGCAGGTCATTAGAGATGGGCAGATATATAACGTGGTCGTTACAGCTCATGCTTTTGTAATAATTTTTTTCTTTGTGATACCTATGATAATTAGGAGGTTTGGGAATTGATTACTTCCGTTAATATTAGGAAGTCCGGATATAGCTTTTCCTCGGTTGAATAACATGAGTTTTTGGTTTTTGCCACCAGCCCTGTTTTTGTTACTTATTAGTTCAATAATTGAGACTGGAGTAAGAACTAGATGAACTGTGTATCCTCCTTTAGCTGGAAATTTAGCTCATTCTAGGCCTGGGTTAGATTGTGCTATTTTTTCTTTGCATTTAGCTAGGGTTTCTAGTATTTTAAGGTCGTTGAATTTTATAACCACTATGTTTAATATAAAAACTAAAGGTTGAGGGATGTTTTCTATGTCGTTGTTTTGTTGGACCGTGCTTGTAACTACTATTTTATTGTTGTTATCGTTACCGGTGTTGGCTGCAGGAATTACCATG
>PpraeEden13
ACTAGAATAAGTGTTATTATTCGGTTGGAATTGTCTCAAGTAGGGCAGGTCATTAGAGATGGGCAGATATATAACGTGGTCGTTACAGCTCATGCTTTTGTAATAATTTTTTTCTTTGTGATACCTATGATAATTAGGAGGTTTGGTAATTGATTACTTCCGTTAATATTAGGAAGTCCGGATATAGCTTTTCCTCGGTTGAATAACATGAGTTTTTGGTTTTTGCCACCAGCCCTGTTTTTGTTACTTATTAGTTCAATAATTGAGACTGGAGTAAGAACTAGATGAACTGTGTATCCTCCTTTAGCTGGAAATTTAGCTCATTCTAGGCCTGGGTTAGATTGTGCTATTTTTTCTTTGCATTTAGCTAGGGTTTCTAGTATTTTAAGGTCGTTGAATTTTATAACCACTATGTTTAATATAAAAACTAAAGGTTGAGGGATGTTTTCTATGTCGTTGTTTTGTTGGACCGTGCTTGTAACTACTATTTTATTGTTGTTATCGTTACCGGTGTTGGCTGCAGGAATTACCATG
>PpraeEden14
ACTAGAATAAGTGTTATTATTCGGTTGGAATTGTCTCAAGTAGGGCAGGTCATTGGAGATGGGCAGATATATAACGTGGTCGTTACAGCTCATGCTTTTGTAATAATTTTTTTCTTTGTGATACCTATGATAATTAGGAGGTTTGGGAATTGATTACTTCCGTTAATATTAGGAAGTCCGGATATAGCTTTTCCTCGGTTGAATAACATGAGTTTTTGGTTTTTACCACCAGCCCTGTTTTTGTTACTTATTAGTTCAATAATTGAGACTGGAGTAAGAACTAGATGAACTGTGTATCCTCCTTTAGCTGGAAATTTAGCTCATTCTAGGCCTGGGTTAGATTGTGCTATTTTTTCTTTGCATTTAGCTAGGGTTTCTAGTATTTTAAGGTCGTTGAATTTTATAACCACTATGTTTAATATAAAAACTAAAGGTTGAGGGATGTTTTCTATGTCGTTGTTTTGTTGGACCGTGCTTGTAACTACTATTTTATTGTTGTTATCGTTACCGGTGTTGGCTGCAGGAATTACCATG
>PpraeEden15
ACTAGAATAAGTGTTATTATTCGGTTGGAATTGTCTCAAGTAGGGCAGGTCATTAGAGATGGGCAGATATATAACGTGGTCGTTACAGCTCATGCTTTTGTAATAATTTTTTTCTTTGTGATACCTATGATAATTAGGAGGTTTGGTAATTGATTACTTCCGTTAATATTAGGAAGTCCGGATATAGCTTTTCCTCGGTTGAATAACATGAGTTTTTGGTTTTTGCCACCAGCCCTGTTTTTGTTACTTATTAGTTCAATAATTGAGACTGGAGTAAGAACTAGATGAACTGTGTATCCTCCTTTGGCTGGAAATTTAGCTCATTCTAGGCCTGGGTTAGATTGTGCTATTTTTTCTTTGCATTTAGCTAGGGTTTCTAGTATTTTAAGGTCGTTGAATTTTATAACCACTATGTTTAATATAAAAACTAAAGGTTGAGGGATGTTTTCTATGTCGTTGTTTTGTTGGACCGTGCTTGTAACTACTATTTTATTGTTGTTATCGTTACCGGTGTTGGCTGCAGGAATTACCATG
>PpraeEden16
ACTAGAATAAGTGTTATTATTCGGTTGGAATTGTCTCAAGTAGGGCAGGTCATTAGAGATGGGCAGATATATAACGTGGTCGTTACAGCTCATGCTTTTGTAATAATTTTTTTCTTTGTGATACCTATGATAATTAGGAGGTTTGGTAATTGATTACTTCCGTTAATATTAGGAAGTCCGGATATAGCTTTTCCTCGGTTGAATAACATGAGTTTTTGGTTTTTGCCACCAGCCCTGTTTTTGTTACTTATTAGTTCAATAATTGAGACTGGAGTAAGAACTAGATGAACTGTGTATCCTCCTTTGGCTGGAAATTTAGCTCATTCTAGGCCTGGGTTAGATTGTGCTATTTTTTCTTTGCATTTAGCTAGGGTTTCTAGTATTTTAAGGTCGTTGAATTTTATAACCACTATGTTTAATATAAAAACTAAAGGTTGAGGGATGTTTTCTATGTCGTTGTTTTGTTGGACCGTGCTTGTAACTACTATTTTATTGTTGTTATCGTTACCGGTGTTGGCTGCAGGAATTACCATG
>PpraeEden18
ACTAGAATAAGTGTTATTATTCGGTTGGAATTGTCTCAAGTAGGGCAGGTCATTAGAGATGGGCAGATATATAACGTGGTCGTTACAGCTCATGCTTTTGTAATAATTTTTTTCTTTGTGATACCTATGATAATTAGGAGGTTTGGTAATTGATTACTTCCGTTAATATTAGGAAGTCCGGATATAGCTTTTCCTCGGTTGAATAACATGAGTTTTTGGTTTTTGCCACCAGCCCTGTTTTTGTTACTTATTAGTTCAATAATTGAGACTGGAGTAAGAACTAGATGAACTGTGTATCCTCCTTTAGCTGGAAATTTAGCTCATTCTAGGCCTGGGTTAGATTGTGCTATTTTTTCTTTGCATTTAGCTAGGGTTTCTAGTATTTTAAGGTCGTTGAATTTTATAACCACTATGTTTAATATAAAAACTAAAGGTTGAGGGATGTTTTCTATGTCGTTGTTTTGTTGGACCGTGCTTGTAACTACTATTTTATTGTTGTTATCGTTACCGGTGTTGGCTGCAGGAATTACCATG
>PpraeEden20
ACTAGAATAAGTGTTATTATTCGGTTGGAATTGTCTCAAGTAGGGCAGGTCATTAGAGATGGGCAGATATATAACGTGGTCGTTACAGCTCATGCTTTTGTAATAATTTTTTTCTTTGTGATACCTATGATAATTAGGAGGTTTGGTAATTGATTACTTCCGTTAATATTAGGAAGTCCGGATATAGCTTTTCCTCGGTTGAACAACATGAGTTTTTGGTTTTTGCCACCAGCCCTGTTTTTGTTACTTATTAGTTCAATAATTGAGACTGGAGTAAGAACTAGATGAACTGTGTATCCTCCTTTGGCTGGAAATTTAGCTCATTCTAGGCCTGGGTTAGATTGTGCTATTTTTTCTTTGCATTTAGCTAGGGTTTCTAGTATTTTAAGGTCGTTGAATTTTATAACCACTATGTTTAATATAAAAACTAAAGGTTGAGGGATGTTTTCTATGTCGTTGTTTTGTTGGACCGTGCTTGTAACTACTATTTTATTGTTGTTATCGTTACCGGTGTTGGCTGCAGGAATTACCATG
>PpraeEden21
ACTAGAATAAGTGTTATTATTCGGTTGGAATTGTCTCAAGTAGGGCAGGTCATTAGAGATGGGCAGATATATAACGTGGTCGTTACAGCTCATGCTTTTGTAATAATTTTTTTCTTTGTGATACCTATGATAATTAGGAGGTTTGGTAATTGATTACTTCCGTTAATATTAGGAAGTCCGGATATAGCTTTTCCTCGGTTGAATAACATGAGTTTTTGGTTTTTGCCACCAGCCCTGTTTTTGTTACTTATTAGTTCAATAATTGAGACTGGAGTAAGAACTAGATGAACTGTGTATCCTCCTTTAGCTGGAAATTTAGCTCATTCTAGGCCTGGGTTAGATTGTGCTATTTTTTCTTTGCATTTAGCTAGGGTTTCTAGTATTTTAAGGTCGTTGAATTTTATAACCACTATGTTTAATATAAAAACTAAAGGTTGAGGGATGTTTTCTATGTCGTTGTTTTGTTGGACCGTGCTTGTAACTACTATTTTATTGTTGTTATCGTTACCGGTGTTGGCTGCAGGAATTACCATG
>PpraeEden22
ACTAGAATAAGTGTTATTATTCGGTTGGAATTGTCTCAAGTAGGGCAGGTCATTAGAGATGGGCAGATATATAACGTGGTCGTTACAGCTCATGCTTTTGTAATAATTTTTTTCTTTGTGATACCTATGATAATTAGGAGGTTTGGTAATTGATTACTTCCGTTAATATTAGGAAGTCCGGATATAGCTTTTCCTCGGTTGAATAACATGAGTTTTTGGTTTTTGCCACCAGCCCTGTTTTTGTTACTTATTAGTTCAATAATTGAGACTGGAGTAAGAACTAGATGAACTGTGTATCCTCCTTTGGCTGGAAATTTAGCTCATTCTAGGCCTGGGTTAGATTGTGCTATTTTTTCTTTGCATTTAGCTAGGGTTTCTAGTATTTTAAGGTCGTTGAACTTTATAACCACTATGTTTAATATAAAAACTAAAGGTTGAGGGATGTTTTCTATGTCGTTGTTTTGTTGGACCGTGCTTGTAACTACTATTTTATTGTTGTTATCGTTACCAGTGTTGGCTGCAGGAATTACCATG
>PpraeMallacoota1
ACTAGAATAAGTGTTATTATTCGGTTGGAATTGTCTCAAGTAGGGCAGGTCATTAGAGATGGGCAGATATATAACGTGGTCGTTACAGCTCATGCTTTTGTAATAATTTTTTTCTTTGTGATACCTATGATAATTAGGAGGTTTGGTAATTGATTACTTCCGTTAATATTAGGAAGTCCGGATATAGCTTTTCCTCGGTTGAATAACATGAGTTTTTGGTTTTTGCCACCAGCCCTGTTTTTGTTACTTATTAGTTCAATAATTGAGACTGGAGTAAGAACTAGATGAACTGTGTATCCTCCTTTAGCTGGAAATTTAGCTCATTCTAGGCCTGGGTTAGATTGTGCTATTTTTTCTTTGCATTTAGCTAGGGTTTCTAGTATTTTAAGGTCGTTGAATTTTATAACCACTATGTTTAATATAAAAACTAAAGGTTGAGGGATGTTTTCTATGTCGTTGTTTTGTTGGACCGTGCTTGTAACTACTATTTTATTGTTGTTATCGTTACCGGTGTTGGCTGCAGGAATTACCATG
>PpraeMallacoota2
ACTAGAATAAGTGTTATTATTCGGTTGGAATTGTCTCAAGTAGGGCAGGTCATTAGAGATGGGCAGATATATAACGTGGTCGTTACAGCTCATGCTTTTGTAATAATTTTTTTCTTTGTGATACCTATGATAATTAGGAGGTTTGGTAATTGATTACTTCCGTTAATATTAGGAAGTCCGGATATAGCTTTTCCTCGGTTGAATAACATGAGTTTTTGGTTTTTGCCACCAGCCCTGTTTTTGTTACTTATTAGTTCAATAATTGAGACTGGAGTAAGAACTAGATGAACTGTGTATCCTCCTTTGGCTGGAAATTTAGCTCATTCTAGGCCTGGGTTAGATTGTGCTATTTTTTCTTTGCATTTAGCTAGGGTTTCTAGTATTTTAAGGTCGTTGAATTTTATAACCACTATGTTTAATATAAAAACTAAAGGTTGAGGGATGTTTTCTATGTCGTTGTTTTGTTGGACCGTGCTTGTAACTACTATTTTATTGTTGTTATCGTTACCGGTGTTGGCTGCAGGAATTACCATG
>PpraeMallacoota3
ACTAGAATAAGTGTTATTATTCGGTTGGAATTGTCTCAAGTAGGGCAGGTCATTAGAGATGGGCAGATATATAACGTGGTCGTTACAGCTCACGCTTTTGTAATAATTTTTTTCTTTGTGATACCTATGATAATTAGGGGGTTTGGGAATTGATTACTTCCATTAATATTAGGAAGTCCGGATATAGCTTTTCCTCGGTTGAATAACATGAGTTTTTGGTTTTTGCCACCAGCCCTGTTTTTGTTACTTATTAGTTCAATAATTGAGACTGGAGTAAGAACTAGATGAACTGTGTATCCTCCTTTAGCTGGAAATTTAGCTCATTCTAGGCCTGGGTTAGATTGTGCTATTTTTTCTTTGCATTTAGCTAGGGTTTCTAGTATTTTAAGGTCGTTGAATTTTATAACCACTATGTTTAATATAAAAACTAAAGGTTGAGGGATGTTTTCTATGTCGTTGTTTTGTTGGACCGTGCTTGTAACTACTATTTTATTGTTGTTATCGTTACCGGTGTTGGCTGCAGGAATTACCATG
>PpraeMallacoota4
ACTAGAATAAGTGTTATTATTCGGTTGGAATTGTCTCAAGTAGGGCAGGTCATTAGAGATGGGCAGATATATAACGTGGTCGTTACAGCTCATGCTTTTGTAATAATTTTTTTCTTTGTGATACCTATGATAATTAGGAGGTTTGGTAATTGATTACTTCCGTTAATATTAGGAAGTCCGGATATAGCTTTTCCTCGGTTGAATAACATGAGTTTTTGGTTTTTGCCACCAGCCCTGTTTTTGTTACTTATTAGTTCAATAATTGAGACTGGAGTAAGAACTAGATGAACTGTGTATCCTCCTTTGGCTGGAAATTTAGCTCATTCTAGGCCTGGGTTAGATTGTGCTATTTTTTCTTTGCATTTAGCTAGGGTTTCTAGTATTTTAAGGTCTTTGAATTTTATAACCACTATGTTTAATATAAAAACTAAAGGTTGAGGGATGTTTTCTATGTCGTTGTTTTGTTGGACCGTGCTTGTAACTACTATTTTATTGTTGTTATCGTTACCGGTGTTGGCTGCAGGAATTACCATG
>PpraeMallacoota5
ACTAGAATAAGTGTTATTATTCGGTTGGAATTGTCTCAAGTAGGGCAGGTCATTAGAGATGGGCAGATATATAACGTGGTCGTTACAGCTCATGCTTTTGTAATAATTTTTTTCTTTGTGATACCTATGATAATTAGGAGGTTTGGTAATTGATTACTTCCGTTAATATTAGGAAGTCCGGATATAGCTTTTCCTCGGTTGAATAACATGAGTTTTTGGTTTTTGCCACCAGCCCTGTTTTTGTTACTTATTAGTTCAATAATTGAGACTGGAGTAAGAACTAGATGAACTGTGTATCCTCCTTTAGCTGGAAATTTAGCTCATTCTAGGCCTGGGTTAGATTGTGCTATTTTTTCTTTGCATTTAGCTAGGGTTTCTAGTATTTTAAGGTCGTTGAATTTCATAACCACTATGTTTAATATAAAAACTAAAGGTTGAGGGATGTTTTCTATGTCGTTGTTTTGTTGGACCGTGCTTGTAACTACTATTTTATTGTTGTTATCGTTACCGGTGTTGGCTGCAGGAATTACCATG
>PpraeMallacoota6
ACTAGAATAAGTGTTATTATTCGGTTGGAATTGTCTCAAGTAGGGCAGGTTATTAGAGATGGGCAGATATATAACGTGGTCGTTACAGCTCATGCTTTTGTAATAATTTTTTTCTTTGTGATACCTATGATAATTAGGAGGTTTGGTAATTGATTACTTCCGTTAATATTAGGAAGTCCGGATATAGCTTTTCCTCGGTTGAATAACATGAGTTTTTGGTTTTTGCCACCAGCCCTGTTTTTGTTACTTATTAGTTCAATAATTGAGACTGGAGTAAGAACTAGATGAACTGTGTATCCTCCTTTGGCTGGAAATTTAGCTCATTCTAGGCCTGGGTTAGATTGTGCTATTTTTTCTTTGCATTTAGCTAGGGTTTCTAGTATTTTAAGGTCGTTGAATTTTATAACCACTATGTTTAATATAAAAACTAAAGGTTGAGGGATGTTTTCTATGTCGTTGTTTTGTTGGACCGTGCTTGTAACTACTATTTTATTGTTGTTATCGTTACCGGTGTTGGCTGCAGGAATTACCATG
>PpraeMallacoota7
ACTAGAATAAGTGTTATTATTCGGTTGGAATTGTCTCAAGTAGGGCAGGTGATTAGAGATGGGCAGATATATAACGTGGTCGTTACAGCTCATGCTTTTGTAATAATTTTTTTCTTTGTGATACCTATGATAATTAGGAGGTTTGGCAATTGATTACTTCCGTTAATATTAGGAAGTCCGGATATAGCTTTTCCTCGGTTGAATAACATGAGTTTTTGGTTTTTGCCACCAGCCCTGTTTTTGTTACTTATTAGTTCAATAATTGAGACTGGAGTAAGAACTAGATGAACTGTGTATCCTCCTTTGGCTGGAAATTTAGCTCATTCTAGGCCTGGGTTAGATTGTGCTATTTTTTCTTTGCATTTAGCTAGGGTTTCTAGTATTTTAAGGTCGTTGAATTTTATAACCACTATGTTTAATATAAAAACTAAAGGTTGAGGGATGTTTTCTATGTCGTTGTTTTGTTGGACCGTGCTTGTAACTACTATTTTATTGTTGTTATCGTTACCGGTGTTGGCTGCAGGAATTACCATG
>PpraeMallacoota8
ACTAGAATAAGTGTTATTATTCGGTTGGAATTGTCTCAAGTAGGGCAGGTCATTAGAGATGGGCAGATATATAACGTGGTCGTTACAGCTCACGCTTTTGTAATAATTTTTTTCTTTGTGATACCTATGATAATTAGGAGGTTTGGGAATTGATTACTTCCATTAATATTAGGAAGTCCGGATATAGCTTTTCCTCGGTTGAATAACATGAGTTTTTGGTTTTTGCCACCAGCCCTGTTTTTGTTACTTATTAGTTCAATAATTGAGACTGGAGTAAGAACTAGATGAACTGTGTATCCTCCTTTAGCTGGAAATTTAGCTCATTCTAGGCCTGGGTTAGATTGTGCTATTTTTTCTTTGCATTTGGCTAGGGTATCTAGTATTTTAAGGTCGTTGAATTTTATAACCACTATGTTTAATATAAAAACTAAAGGTTGAGGGATGTTTTCTATGTCGTTGTTTTGTTGGACCGTGCTTGTAACTACTATTTTATTGTTGTTATCGTTACCGGTGTTGGCTGCAGGAATTACCATG
>PpraeMallacoota9
ACTAGAATAAGTGTTATTATTCGGTTGGAATTGTCTCAAGTAGGGCAGGTTATTAGAGATGGGCAGATATATAACGTGGTCGTTACAGCTCATGCTTTTGTAATAATTTTTTTCTTTGTGATACCTATGATAATTAGGAGGTTTGGTAATTGATTACTTCCGTTAATATTAGGGAGTCCGGATATAGCTTTTCCTCGGTTGAATAACATGAGTTTTTGGTTTTTGCCACCAGCCCTGTTTTTGTTACTTATTAGTTCAATAATTGAGACTGGAGTAAGAACTAGATGAACTGTGTATCCTCCTTTGGCTGGAAATTTAGCTCATTCTAGGCCTGGGTTAGATTGTGCTATTTTTTCTTTGCATTTAGCTAGGGTTTCTAGTATTTTAAGGTCGTTGAATTTTATAACCACTATGTTTAATATAAAAACTAAAGGTTGAGGGATGTTTTCTATGTCGTTGTTTTGTTGGACCGTGCTTGTAACTACTATTTTATTGTTGTTATCGTTACCGGTGTTGGCTGCAGGAATTACCATG
>PpraeMallacoota10
ACTAGAATAAGTGTTATTATTCGGTTGGAATTGTCTCAAGTAGGGCAGGTTATTAGAGATGGGCAGATATATAACGTGGTCGTTACAGCTCATGCTTTTGTAATAATTTTTTTCTTTGTGATACCTATGATAATTAGGAGGTTTGGTAATTGATTACTTCCGTTAATATTAGGAAGTCCGGATATAGCTTTTCCTCGGTTGAATAACATGAGTTTTTGGTTTTTGCCACCAGCCTTGTTTTTGTTACTTATTAGTTCAATAATTGAGACTGGAGTAAGAACTAGATGAACTGTGTATCCTCCTTTGGCTGGAAATTTAGCTCATTCTAGGCCTGGGTTAGATTGTGCTATTTTTTCTTTGCATTTAGCTAGGGTTTCTAGTATTTTAAGGTCGTTGAATTTTATAACCACTATGTTTAATATAAAAACTAAAGGTTGAGGGATGTTTTCTATGTCGTTGTTTTGTTGGACCGTGCTTGTAACTACTATTTTATTGTTGTTATCGTTACCGGTGTTGGCTGCAGGAATTACCATG
>PpraeMallacoota12
ACTAGAATAAGTGTTATTATTCGGTTGGAATTGTCTCAAGTAGGGCAGGTCATTAGAGATGGGCAGATATATAACGTGGTCGTTACAGCTCATGCTTTTGTAATAATTTTTTTCTTTGTGATACCTATGATAATTAGGAGGTTTGGTAATTGATTACTTCCGTTAATATTAGGGAGTCCGGATATAGCTTTTCCTCGGTTGAATAACATGAGTTTTTGGTTTTTGCCACCAGCCCTGTTTTTGTTACTTATTAGTTCAATAATTGAGACTGGAGTAAGAACTAGATGAACTGTGTATCCTCCTTTGGCTGGAAATTTAGCTCATTCTAGGCCTGGGTTAGATTGTGCTATTTTTTCTTTGCATTTAGCTAGGGTTTCTAGTATTTTAAGGTCGTTGAATTTTATAACCACTATGTTTAATATAAAAACTAAAGGTTGAGGGATGTTTTCTATGTCGTTGTTTTGTTGGACCGTGCTTGTAACTACTATTTTATTGTTGTTATCGTTACCGGTGTTGGCTGCAGGAATTACCATG
>PpraeMallacoota13
ACTAGAATAAGTGTTATTATTCGGTTGGAATTGTCTCAAGTAGGGCAGGTCATTAGAGATGGGCAGATATATAATGTGGTCGTTACAGCTCATGCTTTTGTAATAATTTTTTTCTTTGTGATACCTATGATAATTAGGAGGTTTGGTAATTGATTACTTCCGTTAATATTAGGAAGTCCGGATATAGCTTTTCCTCGGTTGAATAACATGAGTTTTTGGTTTTTGCCACCAGCCCTGTTTTTGTTACTTATTAGTTCAATAATTGAGACTGGAGTAAGAACTAGATGAACTGTGTATCCTCCTTTGGCTGGAAATTTAGCTCATTCTAGGCCTGGGTTAGATTGTGCTATTTTTTCTTTGCATTTAGCTAGGGTTTCTAGTATTTTAAGGTCGTTGAATTTTATAACCACTATGTTTAATATAAAAACTAAAGGTTGAGGGATGTTTTCTATGTCGTTGTTTTGTTGGACCGTGCTTGTAACTACTATTTTATTGTTGTTATCGTTACCGGTGTTGGCTGCAGGAATTACCATG
>PpraeMallacoota14
ACTAGAATAAGTGTTATTATTCGGTTGGAATTGTCTCAAGTAGGGCAGGTCATTAGAGATGGGCAGATATATAACGTGGTCGTTACAGCTCATGCTTTTGTAATAATTTTTTTCTTTGTGATACCTATGATAATTAGGAGGTTTGGTAATTGATTACTTCCGTTAATATTAGGAAGTCCGGATATAGCTTTTCCTCGGTTGAATAACATGAGTTTTTGGTTTTTGCCACCAGCCCTGTTTTTGTTACTTATTAGTTCAATAATTGAGACTGGAGTAAGAACTAGATGAACTGTGTATCCTCCTTTGGCTGGAAATTTAGCTCATTCTAGGCCTGGGTTAGATTGTGCTATTTTTTCTTTGCATTTAGCTAGGGTTTCTAGTATTTTAAGGTCGTTGAATTTTATAACCACTATGTTTAATATAAAAACTAAAGGTTGAGGGATGTTTTCTATGTCGTTGTTTTGTTGGACCGTGCTTGTAACTACTATTTTATTGTTGTTATCGTTACCGGTGTTGGCTGCAGGAATTACCATG
>PpraeMallacoota15
ACTAGAATAAGTGTTATTATTCGGTTGGAATTGTCTCAAGTAGGGCAGGTCATTAGAGATGGGCAGATATATAACGTGGTCGTTACAGCTCATGCTTTTGTAATAATTTTTTTCTTTGTGATACCTATGATAATTAGGAGGTTTGGTAATTGATTACTTCCGTTAATATTAGGAAGTCCGGATATAGCTTTTCCTCGGTTGAATAACATGAGTTTTTGGTTTTTGCCACCAGCCCTGTTTTTGTTACTTATTAGTTCAATAATTGAGACTGGAGTAAGAACTAGATGAACTGTGTATCCTCCTTTGGCTGGAAATTTAGCTCATTCTAGGCCTGGGTTAGATTGTGCTATTTTTTCTTTGCATTTAGCTAGGGTTTCTAGTATTTTAAGGTCGTTGAATTTTATAACCACTATGTTTAATATAAAAACTAAAGGTTGAGGGATGTTTTCTATGTCGTTGTTTTGTTGGACCGTGCTTGTAACTACTATTTTATTGTTGTTATCGTTACCGGTGTTGGCTGCAGGAATTACCATG
>PpraeMallacoota17
ACTAGAATAAGTGTTATTATTCGGTTGGAATTGTCTCAAGTAGGGCAGGTCATTAGAGATGGGCAGATATATAACGTGGTTGTTACAGCTCATGCTTTTGTAATAATTTTTTTCTTTGTGATACCTATGATAATTAGGAGGTTTGGTAATTGATTACTTCCGTTAATATTAGGAAGTCCGGATATAGCTTTTCCTCGGTTGAATAACATGAGTTTTTGGTTTTTGCCACCAGCCCTGTTTTTGTTACTTATTAGTTCAATAATTGAGACTGGAGTAAGAACTAGATGAACTGTGTATCCTCCTTTAGCTGGAAATTTAGCTCATTCTAGGCCTGGGTTAGATTGTGCTATTTTTTCTTTGCATTTAGCTAGGGTTTCTAGTATTTTAAGGTCGTTGAATTTCATAACCACTATGTTTAATATAAAAACTAAAGGTTGAGGGATGTTTTCTATGTCGTTGTTTTGTTGGACCGTGCTTGTAACTACTATTTTATTGTTGTTATCGTTACCGGTGTTGGCTGCAGGAATTACCATG
>PpraeMallacoota21
ACTAGAATAAGTGTTATTATTCGGTTGGAATTGTCTCAAGTAGGGCAGGTCATTAGAGATGGGCAGATATATAACGTGGTCGTTACAGCTCATGCTTTTGTAATAATTTTTTTCTTTGTGATACCTATGATAATTAGGAGGTTTGGGAATTGATTACTTCCGTTAATATTAGGAAGTCCGGATATAGCTTTTCCTCGGTTGAATAACATGAGTTTTTGGTTTTTGCCACCAGCCCTGTTTTTGTTACTTATTAGTTCAATAATTGAGACTGGAGTAAGAACTAGATGAACTGTGTATCCTCCTTTAGCTGGAAATTTAGCTCATTCTAGGCCTGGGTTAGATTGTGCTATTTTTTCTTTGCATTTAGCTAGGGTTTCTAGTATTTTAAGGTCGTTGAATTTTATAACCACTATGTTTAATATAAAAACTAAAGGTTGAGGGATGTTTTCTATGTCGTTGTTTTGTTGGACCGTGCTTGTAACTACTATTTTATTGTTGTTATCGTTACCGGTGTTGGCTGCAGGAATTACCATG
>PpraeMallacoota22
ACTAGAATAAGTGTTATTATTCGGTTGGAATTGTCTCAAGTAGGGCAGGTCATTAGAGATGGGCAGATATATAACGTGGTCGTTACAGCTCATGCTTTTGTAATAATTTTTTTCTTTGTGATACCTATGATAATTAGGAGGTTTGGGAATTGATTACTTCCGTTAATATTAGGAAGTCCGGATATAGCTTTTCCTCGGTTGAATAACATGAGTTTTTGGTTTTTGCCACCAGCCCTGTTTTTGTTACTTATTAGTTCAATAATTGAGACTGGAGTAAGAACTAGATGAACTGTGTATCCTCCTTTAGCTGGAAATTTAGCTCATTCTAGGCCTGGGTTAGATTGTGCTATTTTTTCTTTGCATTTAGCTAGGGTTTCTAGTATTTTAAGGTCGTTGAATTTTATAACCACTATGTTTAATATAAAAACTAAAGGTTGAGGGATGTTTTCTATGTCGTTGTTTTGTTGGACCGTGCTTGTAACTACTATTTTATTGTTGTTATCGTTACCGGTGTTGGCTGCAGGAATTACCATG
>PpraeMallacoota23
ACTAGAATAAGTGTTATTATTCGGTTGGAATTGTCTCAAGTAGGGCAGGTCATTGGAGATGGGCAGATATATAACGTGGTCGTTACAGCTCATGCTTTTGTAATAATTTTTTTCTTTGTGATACCTATGATAATTAGGAGGTTTGGGAATTGATTACTTCCGTTAATATTAGGAAGTCCGGATATAGCTTTTCCTCGGTTGAATAACATGAGTTTTTGGTTTTTGCCACCAGCCCTGTTTTTGTTACTTATTAGTTCAATAATTGAGACTGGAGTAAGAACTAGATGAACTGTGTATCCTCCTTTAGCTGGAAATTTAGCTCATTCTAGGCCTGGGTTAGATTGTGCTATTTTTTCTTTGCATTTAGCTAGGGTTTCTAGTATTTTAAGGTCGTTGAATTTTATAACCACTATGTTTAATATAAAAACTAAAGGTTGAGGGATGTTTTCTATGTCGTTGTTTTGTTGGACCGTGCTTGTAACTACTATTTTATTGTTGTTATCGTTACCGGTGTTGGCTGCAGGAATTACCATG
>PpraeCapeConran2
ACTAGAATAAGTGTTATTATTCGGTTGGAATTGTCTCAAGTAGGGCAGGTCATTAGAGATGGGCAGATATATAACGTGGTCGTTACAGCTCATGCTTTTGTAATAATTTTTTTCTTTGTGATACCTATGATAATTAGGAGGTTTGGTAATTGATTACTTCCGTTAATATTAGGAAGTCCGGATATAGCTTTTCCTCGGTTGAATAACATGAGTTTTTGGTTTTTGCCACCAGCCCTGTTTTTGTTACTTATTAGTTCAATAATTGAGACTGGAGTAAGAACTAGATGAACTGTGTATCCTCCTTTAGCTGGAAATTTAGCTCATTCTAGGCCTGGGTTAGATTGTGCTATTTTTTCTTTGCATTTAGCTAGGGTTTCTAGTATTTTAAGGTCGTTGAATTTTATAACCACTATGTTTAATATAAAAACTAAAGGTTGAGGGATGTTTTCTATGTCGTTGTTTTGTTGGACCGTGCTTGTAACTACTATTTTATTGTTGTTATCGTTACCGGTGTTGGCTGCAGGAATTACCATG
>PpraeCapeConran4
ACTAGAATAAGTGTTATTATTCGGTTGGAATTGTCTCAAGTAGGGCAGGTCATTGGAGATGGGCAGATATATAACGTGGTCGTTACAGCTCATGCTTTTGTAATAATTTTTTTCTTTGTGATACCTATGATAATTAGGAGGTTTGGGAATTGATTACTTCCGCTAATATTAGGAAGTCCGGATATAGCTTTTCCTCGGTTGAATAACATGAGTTTTTGGTTTTTGCCACCAGCCCTGTTTTTGTTACTTATTAGTTCAATAATTGAGACTGGAGTAAGAACTAGATGAACTGTGTATCCTCCTTTAGCTGGAAATTTAGCTCATTCTAGGCCTGGGTTAGATTGTGCTATTTTTTCTTTGCATTTAGCTAGGGTTTCTAGTATTTTAAGGTCGTTGAATTTTATAACCACTATGTTTAATATAAAAACTAAAGGTTGAGGGATGTTTTCTATGTCGTTGTTTTGTTGGACCGTGCTTGTAACTACTATTTTATTGTTGTTATCGTTACCGGTGTTGGCTGCAGGAATTACCATG
>PpraeCapeConran5
ACTAGAATAAGTGTTATTATTCGGTTGGAATTGTCTCAAGTAGGGCAGGTCATTGGAGATGGGCAGATATATAACGTGGTCGTTACAGCTCATGCTTTTGTAATAATTTTTTTCTTTGTGATACCTATGATAATTAGGAGGTTTGGGAATTGATTACTTCCGCTAATATTAGGAAGTCCGGATATAGCTTTTCCTCGGTTGAATAACATGAGTTTTTGGTTTTTGCCACCAGCCCTGTTTTTGTTACTTATTAGTTCAATAATTGAGACTGGAGTAAGAACTAGATGAACTGTGTATCCTCCTTTAGCTGGAAATTTAGCTCATTCTAGGCCTGGGTTAGATTGTGCTATTTTTTCTTTGCATTTAGCTAGGGTTTCTAGTATTTTAAGGTCGTTGAATTTTATAACCACTATGTTTAATATAAAAACTAAAGGTTGAGGGATGTTTTCTATGTCGTTGTTTTGTTGGACCGTGCTTGTAACTACTATTTTATTGTTGTTATCGTTACCGGTGTTGGCTGCAGGAATTACCATG
>PpraeCapeConran7
ACTAGAATAAGTGTTATTATTCGGTTGGAATTGTCTCAAGTAGGGCAGGTCATTAGAGATGGGCAGATATATAACGTGGTCGTTACAGCTCATGCTTTTGTAATAATTTTTTTCTTTGTGATACCTATGATAATTAGGAGGTTTGGTAATTGATTACTTCCGTTAATATTAGGAAGTCCGGATATAGCTTTTCCTCGGTTGAATAACATGAGTTTTTGGTTTTTGCCACCAGCCCTGTTTTTGTTACTTATTAGTTCAATAATTGAGACTGGAGTAAGAACTAGATGAACTGTGTATCCTCCTTTGGCTGGTAATTTAGCTCATTCTAGGCCTGGGTTAGATTGTGCTATTTTTTCTTTGCATTTAGCTAGGGTTTCTAGTATTTTAAGGTCGTTGAATTTTATAACCACTATGTTTAATATAAAAACTAAAGGTTGAGGGATGTTTTCTATGTCGTTGTTTTGTTGGACCGTGCTTGTAACTACTATTTTATTGTTGTTATCGTTACCAGTGTTGGCTGCAGGAATTACCATG
>PpraeCapeConran9
ACTAGAATAAGTGTTATTATTCGGTTGGAATTGTCTCAAGTAGGACAGGTCATTAGAGATGGGCAGATATATAACGTGGTCGTTACAGCTCATGCTTTTGTAATAATTTTTTTCTTTGTGATACCCATGATAATTAGGAGGTTTGGTAATTGATTACTTCCGTTAATATTAGGAAGTCCGGATATAGCTTTTCCTCGGTTGAATAACATGAGTTTTTGGTTTTTGCCACCAGCCCTGTTTTTGTTACTTATTAGTTCAATAATTGAGACTGGAGTAAGAACTAGATGAACTGTGTATCCTCCTTTAGCTGGAAATTTAGCTCATTCTAGGCCTGGGTTAGATTGTGCTATTTTTTCTTTGCATTTAGCTAGGGTTTCTAGTATTTTAAGGTCGTTGAATTTTATAACCACTATGTTTAATATAAAAACTAAAGGTTGAGGGATGTTTTCTATGTCGTTGTTTTGTTGGACCGTGCTTGTAACTACTATTTTATTGTTGTTATCGTTACCGGTGTTGGCTGCAGGAATTACCATG
>PpraeCapeConran10
ACTAGAATAAGTGTTATTATTCGGTTGGAATTGTCTCAAGTAGGGCAGGTCATTAGAGATGGGCAGATATATAACGTGGTCGTTACAGCTCATGCTTTTGTAATAATTTTTTTCTTTGTGATACCTATGATAATTAGGAGGTTTGGTAATTGATTACTTCCGTTAATATTAGGAAGTCCGGATATAGCTTTTCCTCGGTTGAATAACATGAGTTTTTGGTTTTTGCCACCAGCCCTGTTTTTGTTACTTATTAGCTCAATAATTGAGACTGGAGTAAGAACTAGGTGAACTGTGTATCCTCCTTTGGCTGGAAATTTAGCTCATTCTAGGCCTGGGTTAGATTGTGCTATTTTTTCTTTGCATTTAGCTAGGGTTTCTAGTATTTTAAGGTCGTTGAATTTTATAACCACTATGTTTAATATAAAAACTAAAGGTTGAGGGATGTTTTCTATGTCGTTGTTTTGTTGGACCGTGCTTGTAACTACTATTTTATTGTTGTTATCGTTACCGGTGTTGGCTGCAGGAATTACCATG
>PpraeCapeConran11
ACTAGAATAAGTGTTATTATTCGGTTGGAATTGTCTCAAGTAGGGCAGGTAATTGGAGATGGGCAGATATATAACGTGGTCGTTACAGCTCATGCTTTTGTAATAATTTTTTTCTTTGTGATACCTATGATAATTAGGAGGTTTGGGAATTGATTACTTCCGTTAATATTAGGAAGTCCGGATATAGCTTTTCCTCGGTTGAATAACATGAGTTTTTGGTTTTTGCCACCAGCCCTGTTTTTGTTACTTATTAGTTCAATAATTGAGACTGGAGTAAGAACTAGATGAACTGTGTATCCTCCTTTAGCTGGAAATTTAGCTCATTCTAGGCCTGGGTTAGATTGTGCTATTTTTTCTTTGCATTTAGCTAGGGTTTCTAGTATTTTAAGGTCGTTGAATTTTATAACCACTATGTTTAATATAAAAACTAAAGGTTGAGGGATGTTTTCTATGTCGTTGTTTTGTTGGACCGTGCTTGTAACTACTATTTTATTGTTGTTATCGTTACCGGTGTTGGCTGCAGGAATTACCATG
>PpraeCapeConran12
ACTAGAATAAGTGTTATTATTCGGTTGGAATTGTCTCAAGTAGGGCAGGTCATTAGAGATGGGCAGATATATAACGTGGTCGTTACAGCTCATGCTTTTGTAATAATTTTTTTCTTTGTGATACCTATGATAATTAGGAGGTTTGGTAATTGATTACTTCCGTTAATATTAGGAAGTCCGGATATAGCTTTTCCTCGGTTGAATAACATGAGTTTTTGGTTTTTGCCACCAGCCCTGTTTTTGTTACTTATTAGTTCAATAATTGAGACTGGAGTAAGAACTAGATGAACTGTGTATCCTCCTTTGGCTGGAAATTTAGCTCATTCTAGGCCTGGGTTAGATTGTGCTATTTTTTCTTTGCATTTAGCTAGGGTTTCTAGTATTTTAAGGTCGTTGAATTTTATAACCACTATGTTTAATATAAAAACTAAAGGTTGAGGGATGTTTTCTATGTCGTTGTTTTGTTGGACCGTGCTTGTAACTACTATTTTATTGTTGTTATCCTTACCGGTGTTGGCTGCAGGaattaccatg
>PpraeCapeConran16
ACTAGAATAAGTGTTATTATTCGGTTGGAATTGTCTCAAGTAGGGCAGGTCATTAGAGATGGGCAGATATATAACGTGGTCGTTACAGCTCATGCTTTTGTAATAATTTTTTTCTTTGTGATACCTATGATAATTAGGAGGTTTGGTAATTGATTACTTCCGTTAATATTAGGAAGTCCGGATATAGCTTTTCCTCGGTTGAATAACATGAGTTTTTGGTTTTTGCCACCAGCCCTGTTTTTGTTACTTATTAGTTCAATAATTGAGACTGGAGTAAGAACTAGATGAACTGTGTATCCTCCTTTGGCTGGAAATTTAGCTCATTCTAGGCCTGGGTTAGATTGTGCTATTTTTTCTTTGCATTTAGCTAGGGTTTCTAGTATTTTAAGGTCTTTGAATTTTATAACCACTATGTTCAATATAAAGACTAAAGGTTGAGGGATGTTTTCTATGTCGTTGTTTTGTTGGACCGTGCTTGTAACTACTATTTTATTGTTGTTATCGTTACCGGTGTTGGCTGCAGGAATTACCATG
>PpraeCapeConran17
ACTAGAATAAGTGTTATTATTCGGTTGGAATTGTCTCAAGTAGGGCAGGTCATTAGAGATGGGCAGATATATAACGTGGTCGTTACAGCTCATGCTTTTGTAATAATTTTTTTCTTTGTGATACCTATGATAATTAGGAGGTTTGGTAATTGATTACTTCCGTTAATATTAGGAAGTCCGGATATAGCTTTTCCTCGGTTGAATAACATGAGTTTTTGGTTTTTGCCACCAGCCCTGTTTTTGTTACTTATTAGTTCAATAATTGAGACTGGAGTAAGAACTAGATGAACTGTGTATCCTCCTTTGGCTGGAAATTTAGCTCATTCTAGGCCTGGGTTAGATTGTGCTATTTTTTCTTTGCATTTAGCTAGGGTTTCTAGTATTTTAAGGTCGTTGAATTTTATAACCACTATGTTTAATATAAAAACTAAAGGTTGAGGGATGTTTTCTATGTCGTTGTTTTGTTGGACCGTGCTTGTAACTACTATTTTATTGTTGTTATCGTTACCGGTGTTGGCTGCAGGAATTACCATG
>PpraeCapeConran22
ACTAGAATAAGTGTTATTATTCGGTTGGAATTGTCTCAAGTAGGGCAGGTCATTAGAGATGGGCAGATATATAACGTGGTCGTTACAGCTCATGCTTTTGTAATAATTTTTTTCTTTGTGATACCTATGATAATTAGGAGGTTTGGTAATTGATTACTTCCGTTAATATTAGGAAGTCCGGATATAGCTTTTCCTCGGTTGAATAACATGAGTTTTTGGTTTTTGCCACCAGCCCTGTTTTTGTTACTTATTAGTTCAATAATTGAGACTGGAGTAAGAACTAGATGAACTGTGTATCCTCCTTTAGCTGGAAATTTAGCTCATTCTAGGCCTGGGTTAGATTGTGCTATTTTTTCTTTGCATTTAGCTAGGGTTTCTAGTATTTTAAGGTCGTTGAATTTCATAACCACTATGTTTAATATAAAAACTAAAGGTTGAGGGATGTTTTCTATGTCGTTGTTTTGTTGGACCGTGCTTGTAACTACTATTTTATTGTTGTTATCGTTACCGGTGTTGGCTGCAGGAATTACCATG
>PpraeCapeConran23
ACTAGAATAAGTGTTATTATTCGGTTGGAATTGTCTCAAGTAGGGCAGGTCATTAGAGATGGGCAGATATATAACGTGGTCGTTACAGCTCATGCTTTTGTAATAATTTTTTTCTTTGTGATACCTATGATAATTAGGAGGTTTGGTAATTGATTACTTCCGTTAATATTAGGAAGTCCGGATATAGCTTTTCCTCGGTTGAATAACATGAGTTTTTGGTTTTTGCCACCAGCCCTGTTTTTGTTACTTATTAGTTCAATAATTGAGACTGGAGTAAGAACTAGATGAACTGTGTATCCTCCTTTAGCTGGAAATTTAGCTCATTCTAGGCCTGGGTTAGATTGTGCTATTTTTTCTTTGCATTTAGCTAGGGTTTCTAGTATTTTAAGGTCGTTGAATTTCATAACCACTATGTTTAATATAAAAACTAAAGGTTGAGGGATGTTTTCTATGTCGTTGTTTTGTTGGACCGTGCTTGTAACTACTATTTTATTGTTGTTATCGTTACCGGTGTTGGCTGCAGGAATTACCATG
>PpraeCapeConran24
ACTAGAATAAGTGTTATTATTCGGTTGGAATTGTCTCAAGTAGGGCAGGTCATTAGAGATGGGCAGATATATAACGTGGTCGTTACAGCTCATGCTTTTGTAATAATTTTTTTCTTTGTGATACCTATGATAATTAGGAGGTTTGGTAATTGATTACTTCCGTTAATATTAGGAAGTCCGGATATAGCTTTTCCTCGGTTGAATAACATGAGTTTTTGGTTTTTGCCACCAGCCCTGTTTTTGTTACTTATTAGTTCAATAATTGAGACTGGAGTAAGAACTAGATGAACTGTGTATCCTCCTTTAGCTGGAAATTTAGCTCATTCTAGGCCTGGGTTAGATTGTGCTATTTTTTCTTTGCATTTAGCTAGGGTTTCTAGTATTTTAAGGTCGTTGAATTTTATAACCACTATGTTTAATATAAAAACTAAAGGTTGAGGGATGTTTTCTATGTCGTTGTTTTGTTGGACCGTGCTTGTAACTACTATTTTATTGTTGTTATCGTTACCGGTGTTGGCTGCAGGAATTACCATG
>PpraeCapeConran25
ACTAGAATAAGTGTTATTATTCGGTTGGAATTGTCTCAAGTAGGGCAGGTCATTAGAGATGGGCAGATATATAACGTGGTCGTTACAGCTCATGCTTTTGTAATAATTTTTTTCTTTGTGATACCTATGATAATTAGGAGGTTTGGTAATTGATTACTTCCGTTAATATTAGGAAGTCCGGATATAGCTTTTCCTCGGTTGAATAACATGAGTTTTTGGTTTTTGCCACCAGCCCTGTTTTTGTTACTTATTAGTTCAATAATTGAGACTGGAGTAAGAACTAGATGAACTGTGTATCCTCCTTTGGCTGGAAATTTAGCTCATTCTAGGCCTGGGTTAGATTGTGCTATTTTTTCTTTGCATTTAGCTAGGGTTTCTAGTATTTTAAGGTCGTTGAATTTTATAACCACTATGTTTAATATAAAAACTAAAGGTTGAGGGATGTTTTCTATGTCGTTGTTTTGTTGGACCGTGCTTGTAACTACTATTTTATTGTTGTTATCGTTACCGGTGTTGGCTGCAGGAATTACCATG
>PpraeCapeConran26
ACTAGAATAAGTGTTATTATTCGGTTGGAATTGTCTCAAGTAGGGCAGGTCATTAGAGATGGGCAGATATATAACGTGGTCGTTACAGCTCATGCTTTTGTAATAATTTTTTTCTTTGTGATACCTATGATAATTAGGAGGTTTGGTAATTGATTACTTCCGTTAATATTAGGAAGTCCGGATATAGCTTTTCCTCGGTTGAATAACATGAGTTTTTGGTTTTTGCCACCAGCCCTGTTTTTGTTACTTATTAGTTCAATAATTGAGACTGGAGTAAGAACTAGATGAACTGTGTATCCTCCTTTGGCTGGAAATTTAGCTCATTCTAGGCCTGGGTTAGATTGTGCTATTTTTTCTTTGCATTTAGCTAGGGTTTCTAGTATTTTAAGGTCGTTGAATTTTATAACCACTATGTTTAATATAAAAACTAAAGGTTGAGGGATGTTTTCTATGTCGTTGTTTTGTTGGACCGTGCTTGTAACTACTATTTTATTGTTGTTATCGTTACCGGTGTTGGCTGCAGGAATTACCATG
>PpraeCapeConran27
ACTAGAATAAGTGTTATTATTCGGTTGGAATTGTCTCAAGTAGGGCAGGTCATTAGAGATGGGCAGATATATAACGTGGTCGTTACAGCTCATGCTTTTGTAATAATTTTTTTCTTTGTGATACCTATGATAATTGGGAGGTTTGGTAATTGATTACTTCCGTTAATATTAGGAAGTCCGGATATAGCTTTTCCTCGGTTGAATAACATGAGTTTTTGGTTTTTGCCACCAGCCCTGTTTTTGTTACTTATTAGTTCAATAATTGAGACTGGAGTAAGAACTAGATGAACTGTGTATCCTCCTTTAGCTGGAAATTTAGCTCATTCTAGGCCTGGGTTAGATTGTGCTATTTTTTCTTTGCATTTAGCTAGGGTTTCTAGTATTTTAAGGTCGTTGAATTTTATAACCACTATGTTTAATATAAAAACTAAAGGTTGAGGGATGTTTTCTATGTCGTTGTTTTGTTGGACCGTGCTTGTAACTACTATTTTATTGTTGTTATCGTTACCGGTGTTGGCTGCAGGAATTACCATG
>PpraeCapeConran28
ACTAGAATAAGTGTTATTATTCGGTTGGAATTGTCTCAAGTAGGGCAGGTCATTAGAGATGGGCAGATATATAACGTGGTCGTTACAGCTCATGCTTTTGTAATAATTTTTTTCTTTGTGATACCTATGATAATTAGGAGGTTTGGTAATTGATTACTTCCGCTAATATTAGGAAGTCCGGATATAGCTTTTCCTCGGTTGAATAACATGAGTTTTTGGTTTTTGCCACCAGCCCTGTTTTTGTTACTTATTAGTTCAATAATTGAGACTGGAGTAAGAACTAGATGAACTGTGTATCCTCCTTTAGCTGGAAATTTAGCTCATTCTAGGCCTGGGTTAGATTGTGCTATTTTTTCTTTGCATTTAGCTAGGGTTTCTAGTATTTTAAGGTCGTTGAATTTTATAACCACTATGTTTAATATAAAAACTAAAGGTTGAGGGATGTTTTCTATGTCGTTGTTTTGTTGGACCGTGCTTGTAACTACTATTTTATTGTTGTTATCGTTACCGGTGTTGGCTGCAGGAATTACCATG
>PpraeCapeConran29
ACTAGAATAAGTGTTATTATTCGGTTGGAATTGTCTCAAGTAGGGCAGGTCATTAGAGATGGGCAGATATATAACGTGGTCGTTACAGCTCATGCTTTTGTAATAATTTTTTTCTTTGTGATACCTATGATAATTAGGAGGTTCGGTAATTGATTACTTCCGTTAATATTAGGAAGTCCGGATATAGCTTTTCCTCGGTTGAATAACATGAGTTTTTGGTTTTTGCCACCAGCCCTGTTTTTGTTACTTATTAGTTCAATAATTGAGACTGGAGTAAGAACTAGATGAACTGTGTATCCTCCTTTGGCTGGAAATTTAGCTCATTCTAGGCCTGGGTTAGATTGTGCTATTTTTTCTTTGCATTTAGCTAGGGTTTCTAGTATTTTAAGGTCGTTGAATTTTATAACCACTATGTTTAATATAAAAACTAAAGGTTGAGGGATGTTTTCTATGTCGTTGTTTTGTTGGACCGTGCTTGTAACTACTATTTTATTGTTGTTATCGTTACCGGTGTTGGCTGCAGGAATTACCATG
>PpraeCapeConran30
ACTAGAATAAGTGTTATTATTCGGTTGGAATTGTCTCAAGTAGGGCAGGTCATTAGAGATGGGCAGATATATAATGTGGTCGTTACAGCTCATGCTTTTGTAATAATTTTTTTCTTTGTGATACCTATGATAATTAGGAGGTTTGGTAATTGATTACTTCCGTTAATATTAGGAAGTCCGGATATAGCTTTTCCTCGGTTGAATAACATGAGTTTTTGGTTTTTGCCACCAGCCCTGTTTTTGTTACTTATTAGTTCAATAATTGAGACTGGAGTAAGAACTAGATGAACTGTGTATCCTCCTTTGGCTGGAAATTTAGCTCATTCTAGGCCTGGGTTAGATTGTGCTATTTTTTCTTTGCATTTAGCTAGGGTTTCTAGTATTTTAAGGTCGTTGAATTTTATAACCACTATGTTTAATATAAAAACTAAAGGTTGAGGGATGTTTTCTATGTCGTTGTTTTGTTGGACCGTGCTTGTAACTACTATTTTATTGTTGTTATCGTTACCGGTGTTGGCTGCAGGAATTACCATG
>PpraeCapeConran31
ACTAGAATAAGTGTTATTATTCGGTTGGAATTGTCTCAAGTAGGACAGGTCATTAGAGATGGGCAGATATATAACGTGGTCGTTACAGCTCATGCTTTTGTAATAATTTTTTTCTTTGTGATACCTATGATAATTAGGAGGTTTGGTAATTGATTACTTCCGTTAATATTAGGAAGTCCGGATATAGCTTTTCCTCGGTTGAATAACATGAGTTTTTGGTTTTTGCCACCAGCCCTGTTTTTGTTACTTATTAGTTCAATAATTGAGACTGGAGTAAGAACTAGATGAACTGTGTATCCTCCTTTAGCTGGAAATTTAGCTCATTCTAGGCCTGGGTTAGATTGTGCTATTTTTTCTTTGCATTTAGCTAGGGTTTCTAGTATTTTAAGGTCGTTGAATTTTATAACCACTATGTTTAATATAAAAACTAAAGGTTGAGGGATGTTTTCTATGTCGTTGTTTTGTTGGACCGTGCTTGTAACTACTATTTTATTGTTGTTATCGTTACCGGTGTTGGCTGCAGGAATTACCATG
>PpraeCapeConran32
ACTAGAATAAGTGTTATTATTCGGTTGGAATTGTCTCAAGTAGGGCAGGTTATTAGAGATGGGCAGATATATAACGTGGTCGTTACAGCTCATGCTTTTGTAATAATTTTTTTCTTTGTGATACCTATGATAATTAGGAGGTTTGGTAATTGATTACTTCCGTTAATATTAGGAAGTCCGGATATAGCTTTTCCTCGGTTGAATAACATGAGTTTTTGGTTTTTGCCACCAGCCCTGTTTTTGTTACTTATTAGTTCAATAATTGAGACTGGAGTAAGAACTAGATGAACTGTGTATCCTCCTTTGGCTGGAAATTTAGCTCATTCTAGGCCTGGGTTAGATTGTGCTATTTTTTCTTTGCATTTAGCTAGGGTTTCTAGTATTTTAAGGTCGTTGAATTTTATAACCACTATGTTTAATATAAAAACTAAAGGTTGAGGGATGTTTTCTATGTCGTTGTTTTGTTGGACCGTGCTTGTAACTACTATTTTATTGTTGTTATCGTTACCGGTGTTGGCTGCAGGAATTACCATG
>PpraeWalkerville1
ACTAGAATAAGTGTTATTATTCGGTTGGAATTGTCTCAAGTAGGGCAGGTCATTAGAGATGGGCAGATATATAACGTGGTCGTTACAGCTCATGCTTTTGTAATAATTTTTTTCTTTGTGATACCTATGATAATTAGGAGGTTTGGTAATTGATTACTTCCGTTAATATTAGGAAGTCCGGATATAGCTTTTCCTCGGTTGAATAACATGAGTTTTTGGTTTTTGCCACCAGCCCTGTTTTTGTTACTTATTAGTTCAATAATTGAGACTGGAGTAAGAACTAGATGAACTGTGTATCCTCCTTTAGCTGGAAATTTAGCTCATTCTAGGCCTGGGTTAGATTGTGCTATTTTTTCTTTGCATTTAGCTAGGGTTTCTAGTATTTTAAGGTCGTTGAATTTTATAACCACTATGTTTAATATAAAAACTAAAGGTTGAGGGATGTTTTCTATGTCGTTGTTTTGTTGGACCGTGCTTGTAACTACTATTTTATTGTTGTTATCGTTACCGGTGTTGGCTGCAGGAATTACCATG
>PpraeWalkerville2
ACTAGAATAAGTGTTATTATTCGGTTGGAATTGTCTCAAGTAGGGCAGGTCATTAGAGATGGGCAGATATATAACGTGGTCGTTACAGCTCATGCTTTTGTAATAATTTTTTTCTTTGTGATACCTATGATAATTAGGAGGTTTGGGAATTGATTACTTCCGTTAATATTAGGAAGTCCGGATATAGCTTTTCCTCGGTTGAATAACATGAGTTTTTGGTTTTTGCCACCAGCCCTGTTTTTGTTACTTATTAGTTCAATAATTGAGACTGGAGTAAGAACTAGATGAACTGTGTATCCTCCTTTAGCTGGAAATTTAGCTCATTCTAGGCCTGGGTTAGATTGTGCTATTTTTTCTTTGCATTTAGCTAGGGTTTCTAGTATTTTAAGGTCGTTGAATTTTATAACCACTATGTTTAATATAAAAACTAAAGGTTGAGGGATGTTTTCTATGTCGTTGTTTTGTTGGACCGTGCTTGTAACTACTATTTTATTGTTGTTATCGTTACCGGTGTTGGCTGCAGGAATTACCATG
>PpraeWalkerville3
ACTAGAATAAGTGTTATTATTCGGTTGGAATTGTCTCAAGTAGGACAGGTCATTAGAGATGGGCAGATATATAACGTGGTCGTTACAGCTCATGCTTTTGTAATAATTTTTTTCTTTGTGATACCTATGATAATTAGGAGGTTTGGTAATTGATTACTTCCGTTAATATTAGGAAGTCCGGATATAGCTTTTCCTCGGTTGAATAACATGAGTTTTTGGTTTTTGCCACCAGCCCTGTTTTTGTTACTTATTAGTTCAATAATTGAGACTGGAGTAAGAACTAGATGAACTGTGTATCCTCCTTTAGCTGGAAATTTAGCTCATTCTAGGCCTGGGTTAGATTGTGCTATTTTTTCTTTGCATTTAGCTAGGGTTTCTAGTATTTTAAGGTCGTTGAATTTTATAACCACTATGTTTAATATAAAAACTAAAGGTTGAGGGATGTTTTCTATGTCGTTGTTTTGTTGGACCGTGCTTGTAACTACTATTTTATTGTTGTTATCGTTACCGGTGTTGGCTGCAGGAATTACCATG
>PpraeWalkerville4
ACTAGAATAAGTGTTATTATTCGGTTGGAATTGTCTCAAGTAGGGCAGGTCATTAGAGATGGGCAGATATATAACGTGGTCGTTACAGCTCATGCTTTTGTAATAATTTTTTTCTTTGTGATACCTATGATAATTAGGAGGTTTGGTAATTGATTACTTCCGTTAATATTAGGAAGTCCGGATATAGCTTTTCCTCGGTTGAATAACATGAGTTTTTGGTTTTTGCCACCAGCCCTGTTTTTGTTACTTATTAGTTCAATAATTGAGACTGGAGTAAGAACTAGATGAACTGTGTATCCTCCTTTGGCTGGAAATTTAGCCCATTCTAGGCCTGGGTTAGATTGTGCTATTTTTTCTTTGCATTTAGCTAGGGTTTCTAGTATTTTAAGGTCGTTGAATTTTATAACCACTATGTTTAATATAAAAACTAAAGGTTGAGGGATGTTTTCTATGTCGTTGTTTTGTTGGACCGTGCTTGTAACTACTATTTTATTGTTGTTATCGTTACCGGTGTTGGCTGCAAGAATTACCATG
>PpraeWalkerville5
ACTAGAATAAGTGTTATTATTCGGTTGGAATTGTCTCAAGTAGGGCAGGTCATTAGAGATGGGCAGATATATAACGTGGTCGTTACAGCTCATGCTTTTGTAATAATTTTTTTCTTTGTGATACCTATGATAATTAGGAGGTTTGGTAATTGATTACTTCCGTTAATATTAGGAAGTCCGGATATAGCTTTTCCTCGGTTGAATAACATGAGTTTCTGGTTTTTGCCACCAGCCCTGTTTTTGTTACTTATTAGTTCAATAATTGAGACTGGAGTAAGAACTAGATGAACTGTGTATCCTCCTTTGGCTGGAAATTTAGCTCATTCTAGGCCTGGGTTAGATTGTGCTATTTTTTCTTTGCATTTAGCTAGGGTTTCTAGTATTTTAAGGTCGTTGAATTTTATAACCACTATGTTTAATATAAAAACTAAAGGTTGAGGGATGTTTTCTATGTCGTTGTTTTGTTGGACTGTGCTTGTAACTACTATTTTATTGTTGTTATCGTTACCGGTGTTGGCTGCAGGAATTACCATG
>PpraeKilcunda1
ACTAGAATAAGTGTTATTATTCGGTTGGAATTGTCTCAAGTAGGGCAGGTCATTAGAGATGGGCAGATATATAACGTGGTCGTTACAGCTCATGCTTTTGTAATAATTTTTTTCTTTGTGATACCTATGATAATTAGGAGGTTCGGGAATTGATTACTTCCGTTAATATTAGGAAGTCCGGATATAGCTTTTCCTCGGTTGAATAACATGAGTTTTTGGTTTTTGCCACCAGCCCTGTTTTTGTTACTTATTAGTTCAATAATTGAGACTGGAGTAAGAACTAGATGAACTGTGTATCCTCCTTTAGCTGGAAATTTAGCTCATTCTAGGCCTGGGTTAGATTGTGCTATTTTTTCTTTGCATTTAGCTAGGGTTTCTAGTATTTTAAGGTCGTTGAATTTTATAACCACTATGTTTAATATAAAAACTAAAGGTTGAGGGATGTTTTCTATGTCGTTGTTTTGTTGGACTGTGCTTGTAACTACTATTTTATTGTTGTTATCGTTACCGGTGTTGGCTGCAGGAATTACCATG
>PpraeKilcunda2
ACTAGAATAAGTGTTATTATTCGGTTGGAATTGTCTCAAGTAGGGCAGGTCATTAGAGATGGGCAGATATATAACGTGGTCGTTACAGCTCATGCTTTTGTAATAATTTTTTTCTTTGTGATACCTATGATAATTAGGAGGTTTGGTAATTGATTACTTCCGTTAATATTAGGAAGTCCGGATATAGCTTTTCCTCGGTTGAATAACATGAGTTTTTGGTTTTTGCCACCAGCCCTGTTTTTGTTACTTATTAGTTCAATAATTGAGACTGGAGTAAGAACTAGATGAACTGTGTATCCTCCTTTAGCTGGAAATTTAGCTCATTCTAGGCCTGGGTTAGATTGTGCTATTTTTTCTTTGCATTTAGCTAGGGTTTCTAGTATTTTAAGGTCGTTGAATTTTATAACCACTATGTTTAATATAAAAACTAAAGGTTGAGGGATGTTTTCTATGTCGTTGTTTTGTTGGACCGTGCTTGTAACTACTATTTTATTGTTGTTATCGTTACCGGTGTTGGCTGCAGGAATTACCATG
>PpraeKilcunda3
ACTAGAATAAGTGTTATTATTCGGTTGGAATTGTCTCAAGTAGGGCAGGTCATTAGAGATGGGCAGATATATAACGTGGTCGTTACAGCTCATGCTTTTGTAATAATTTTTTTCTTTGTGATACCTATGATAATTAGGAGGTTTGGTAATTGATTACTTCCGTTAATATTAGGAAGTCCGGATATAGCTTTTCCTCGGTTGAATAACATGAGTTTTTGGTTTTTGCCACCAGCCCTGTTTTTGTTACTTATTAGTTCAATAATTGAGACTGGAGTAAGAACTAGATGAACTGTGTATCCTCCTTTGGCTGGAAATTTAGCTCATTCTAGGCCTGGGTTAGATTGTGCTATTTTTTCTTTGCACTTAGCTAGGGTTTCTAGTATTTTAAGGTCTTTGAATTTTATAACCACTATGTTTAATATAAAAACTAAAGGTTGAGGGATGTTTTCTATGTCGTTGTTTTGTTGGACCGTGCTTGTAACTACTATTTTATTGTTGTTATCGTTACCGGTGTTGGCTGCAGGAATTACCATG
>PpraeKilcunda4
ACTAGAATAAGTGTTATTATTCGGTTGGAATTGTCTCAAGTAGGGCAGGTCATTAGAGATGGGCAGATATATAACGTGGTCGTTACAGCTCATGCTTTTGTAATAATTTTTTTCTTTGTGATACCTATGATAATTAGGAGGTTCGGGAATTGATTACTTCCGTTAATATTAGGAAGTCCGGATATAGCTTTTCCTCGGTTGAATAACATGAGTTTTTGGTTTTTGCCACCAGCCCTGTTTTTGTTACTTATTAGTTCAATAATTGAGACTGGAGTAAGAACTAGATGAACTGTGTATCCTCCTTTAGCTGGAAATTTAGCTCATTCTAGGCCTGGGTTAGATTGTGCTATTTTTTCTTTGCATTTAGCTAGGGTTTCTAGTATTTTAAGGTCGTTGAATTTTATAACCACTATGTTTAATATAAAAACTAAAGGTTGAGGGATGTTTTCTATGTCGTTGTTTTGTTGGACTGTGCTTGTAACTACTATTTTATTGTTGTTATCGTTACCGGTGTTGGCTGCAGGAATTACCATG
>PpraeKilcunda6
ACTAGAATAAGTGTTATTATTCGGTTGGAATTGTCTCAAGTAGGGCAGGTCATTAGAGATGGGCAGATATATAACGTGGTCGTTACAGCTCATGCTTTTGTAATAATTTTTTTCTTTGTGATACCTATGATAATTAGGAGGTTTGGTAATTGATTACTTCCGTTAATATTAGGAAGTCCGGATATAGCTTTTCCTCGGTTGAATAACATGAGTTTTTGGTTTTTGCCACCAGCCCTGTTTTTGTTACTTATTAGTTCAATAATTGAGACTGGAGTAAGAACTAGATGAACTGTGTATCCTCCTTTAGCTGGAAATTTAGCTCATTCTAGGCCTGGGTTAGATTGTGCTATTTTTTCTTTGCATTTAGCTAGGGTTTCTAGTATTTTAAGGTCGTTGAATTTTATAACCACTATGTTTAATATAAAAACTAAAGGTTGAGGGATGTTTTCTATGTCGTTGTTTTGTTGGACCGTGCTTGTAACTACTATTTTATTGTTGTTATCGTTACCGGTGTTGGCTGCAGGAATTACCATG
>PpraeKilcunda7
ACTAGAATAAGTGTTATTATTCGGTTGGAATTGTCTCAAGTAGGGCAGGTCATTAGAGATGGGCAGATATATAACGTGGTCGTTACAGCTCATGCTTTTGTAATAATTTTTTTCTTTGTGATACCTATGATAATTAGGAGGTTTGGTAATTGATTACTTCCGTTAATATTAGGAAGTCCGGATATAGCTTTTCCTCGGTTGAATAACATGAGTTTTTGGTTTTTGCCACCAGCCCTGTTTTTGTTACTTATTAGTTCAATAATTGAGACTGGAGTAAGAACTAGATGAACTGTGTATCCTCCTTTAGCTGGAAATTTAGCTCATTCTAGGCCTGGGTTAGATTGTGCTATTTTTTCTTTGCATTTAGCTAGGGTTTCTAGTATTTTAAGGTCGTTGAATTTTATAACCACTATGTTTAATATAAAAACTAAAGGTTGAGGGATGTTTTCTATGTCGTTGTTTTGTTGGACCGTGCTTGTAACTACTATTTTATTGTTGTTATCGTTACCGGTGTTGGCTGCAGGAATTACCATG
>PpraeKilcunda8
ACTAGAATAAGTGTTATTATTCGGTTGGAATTGTCTCAAGTAGGGCAGGTCATTAGAGATGGGCAGATATATAACGTGGTTGTTACAGCTCATGCTTTTGTAATAATTTTTTTCTTTGTGATACCTATGATAATTAGGAGGTTTGGTAATTGATTACTTCCGTTAATATTAGGAAGTCCGGATATAGCTTTTCCTCGGTTGAATAACATGAGTTTTTGGTTTTTGCCACCAGCCCTGTTTTTGTTACTTATTAGTTCAATAATTGAGACTGGAGTAAGAACTAGATGAACTGTGTATCCTCCTTTAGCTGGAAATTTAGCTCATTCTAGGCCTGGGTTAGATTGTGCTATTTTTTCTTTGCATTTAGCTAGGGTTTCTAGTATTTTAAGGTCGTTGAATTTCATAACCACTATGTTTAATATAAAAACTAAAGGTTGAGGGATGTTTTCTATGTCGTTGTTTTGTTGGACCGTGCTTGTAACTACTATTTTATTGTTGTTATCGTTACCGGTGTTGGCTGCAGGAATTaCCATG
>PpraeKilcunda9
ACTAGAATAAGTGTTATTATTCGGTTGGAATTGTCTCAAGTAGGGCAGGTCATTAGAGATGGGCAGATATATAACGTGGTCGTTACAGCTCATGCTTTTGTAATAATTTTTTTCTTTGTGATACCTATGATAATTAGGAGGTTTGGGAATTGATTACTTCCGTTAATATTAGGAAGTCCGGATATAGCTTTTCCTCGGTTGAATAACATGAGTTTTTGGTTTTTGCCACCAGCCCTGTTTTTGTTACTTATTAGCTCAATAATTGAGACTGGAGTAAGAACTAGATGAACTGTGTATCCTCCTTTAGCTGGAAATTTAGCTCATTCTAGGCCTGGGTTAGATTGTGCTATTTTTTCTTTGCATTTAGCTAGGGTTTCTAGTATTTTAAGGTCGTTGAATTTTATAACCACTATGTTTAATATAAAAACTAAAGGTTGAGGGATGTTTTCTATGTCGTTGTTTTGTTGGACCGTGCTTGTAACTACTATTTTATTGTTGTTATCGTTACCGGTGTTGGCTGCAGGAATTACCATG
>PpraeKilcunda11
ACTAGAATAAGTGTTATTATTCGGTTGGAATTGTCTCAAGTAGGGCAGGTCATTAGAGATGGGCAGATATATAACGTGGTCGTTACAGCTCATGCTTTTGTAATAATTTTTTTCTTTGTGATACCTATGATAATTAGGAGGTTTGGTAATTGATTACTTCCGTTAATATTAGGAAGTCCGGATATAGCTTTTCCTCGGTTGAATAACATGAGTTTTTGGTTTTTGCCACCAGCCCTGTTTTTGTTACTTATTAGTTCAATAATTGAGACTGGAGTAAGAACTAGATGAACTGTGTATCCTCCTTTAGCTGGAAATTTAGCTCATTCTAGGCCTGGGTTAGATTGTGCTATTTTTTCTTTGCATTTAGCTAGGGTTTCTAGTATTTTAAGGTCGTTGAATTTTATAACCACTATGTTTAATATAAAAACTAAAGGTTGAGGGATGTTTTCTATGTCGTTGTTTTGTTGGACCGTGCTTGTAACTACTATTTTATTGTTGTTATCGTTACCGGTGTTGGCTGCAGGAATTACCATG
>PpraeKilcunda13
ACTAGAATAAGTGTTATTATTCGGTTGGAATTGTCTCAAGTAGGGCAGGTCATTAGAGATGGGCAGATATATAACGTGGTCGTTACAGCTCATGCTTTTGTAATAATTTTTTTCTTTGTGATACCTATGATAATTAGGAGGTTCGGGAATTGATTACTTCCGTTAATATTAGGAAGTCCGGATATAGCTTTTCCTCGGTTGAATAACATGAGTTTTTGGTTTTTGCCACCAGCCCTGTTTTTGTTACTTATTAGTTCAATAATTGAGACTGGAGTAAgAACTAGATGAACTGTGTATCCTCCTTTAGCTGGAAATTTAGCTCATTCTAGGCCTGGGTTAGATTGTGCTATTTTTTCTTTGCATTTAGCTAGGGTTTCTAGTATTTTAAGGTCGTTGAATTTTATAACCACTATGTTTAATATAAAAACTAAAGGTTGAGGGATGTTTTCTATGTCGTTGTTTTGTTGGACTGTGCTTGTAACTACTATTTTATTGTTGTTATCGTTACCGGTGTTGGCTGCAGGAATTACCATG
>PpraeKilcunda14
ACTAGAATAAGTGTTATTATTCGGTTGGAATTGTCTCAAGTAGGGCAGGTCATTAGAGATGGGCAGATATATAACGTGGTCGTTACAGCTCATGCTTTTGTAATAATTTTTTTCTTTGTGATACCTATGATAATTAGGAGGTTTGGTAATTGATTACTTCCGTTAATATTAGGAAGTCCGGATATAGCTTTTCCTCGGTTGAATAACATGAGTTTTTGGTTTTTGCCACCAGCCCTGTTTTTGTTACTTATTAGTTCAATAATTGAGACTGGAGTAAGAACTAGATGAACTGTGTATCCTCCTTTGGCTGGAAATTTAGCTCATTCTAGGCCTGGGTTAGATTGTGCTATTTTTTCTTTGCATTTAGCTAGGGTTTCTAGTATTTTAAGGTCGTTGAATTTTATAACCACTATGTTTAATATAAAAACTAAAGGTTGAGGGATGTTTTCTATGTCGTTGTTTTGTTGGACCGTGCTTGTAACTACTATTTTATTGTTGTTATCGTTACCGGTGTTGGCTGCAGGAATTACCATG
>PpraeKilcunda15
ACTAGAATAAGTGTTATTATTCGGTTGGAATTGTCTCAAGTAGGGCAGGTCATTAGAGATGGGCAGATATATAACGTGGTCGTTACAGCTCATGCTTTTGTAATAATTTTTTTCTTTGTGATACCTATGATAATTAGGAGGTTCGGGAATTGATTACTTCCGTTAATATTAGGAAGTCCGGATATAGCTTTTCCTCGGTTGAATAACATGAGTTTTTGGTTTTTGCCACCAGCCCTGTTTTTGTTACTTATTAGTTCAATAATTGAGACTGGAGTAAGAACTAGATGAACTGTGTATCCTCCTTTAGCTGGAAATTTAGCTCATTCTAGGCCTGGGTTAGATTGTGCTATTTTTTCTTTGCATTTAGCTAGGGTTTCTAGTATTTTAAGGTCGTTGAATTTTATAACCACTATGTTTAATATAAAAACTAAAGGTTGAGGGATGTTTTCTATGTCGTTGTTTTGTTGGACTGTGCTTGTAACTACTATTTTATTGTTGTTATCGTTACCGGTGTTGGCTGCAGGAATTACCATG
>PpraeKilcunda16
ACTAGAATAAGTGTTATTATTCGGTTGGAATTGTCTCAAGTAGGGCAGGTCATTAGAGATGGGCAGATATATAACGTGGTCGTTACAGCTCATGCTTTTGTAATAATTTTTTTCTTTGTGATACCTATGATAATTAGGAGGTTTGGTAATTGATTACTTCCGTTAATATTAGGAAGTCCGGATATAGCTTTTCCTCGGTTGAATAACATGAGTTTTTGGTTTTTGCCACCAGCCCTGTTTTTGTTACTTATTAGTTCAATAATTGAGACTGGAGTAAGAACTAGATGAACTGTGTATCCTCCTTTGGCTGGAAATTTAGCTCATTCTAGGCCTGGGTTAGATTGTGCTATTTTTTCTTTGCATTTAGCTAGGGTTTCTAGTATTTTAAGGTCGTTGAATTTTATAACCACTATGTTTAATATAAAAACTAAAGGTTGAGGGATGTTTTCTATGTCGTTGTTTTGTTGGACCGTGCTTGTAACTACTATTTTATTGTTGTTATCGTTACCGGTGTTGGCTGCAGGAATTACCATG
>PpraeKilcunda18
ACTAGAATAAGTGTTATTATTCGGTTGGAATTGTCTCAAGTAGGGCAGGTCATTAGAGATGGGCAGATATATAACGTGGTTGTTACAGCTCATGCTTTTGTAATAATTTTTTTCTTTGTGATACCTATGATAATTAGGAGGTTTGGTAATTGATTACTTCCGTTAATATTAGGAAGTCCGGATATAGCTTTTCCTCGGTTGAATAACATGAGTTTTTGGTTTTTGCCACCAGCCCTGTTTTTGTTACTTATTAGTTCAATAATTGAGACTGGAGTAAGAACTAGATGAACTGTGTATCCTCCTTTAGCTGGAAATTTAGCTCATTCTAGGCCTGGGTTAGATTGTGCTATTTTTTCTTTGCATTTAGCTAGGGTTTCTAGTATTTTAAGGTCGTTGAATTTCATAACCACTATGTTTAATATAAAAACTAAAGGTTGAGGGATGTTTTCTATGTCGTTGTTTTGTTGGACCGTGCTTGTAACTACTATTTTATTGTTGTTATCGTTACCGGTGTTGGCTGCAGGAATTACCATG
>PpraeKilcunda19
ACTAGAATAAGTGTTATTATTCGGTTGGAATTGTCTCAAGTAGGGCAGGTCATTAGAGATGGGCAGATATATAACGTGGTCGTTACAGCTCATGCTTTTGTAATAATTTTTTTCTTTGTGATACCTATGATAATTAGGAGGTTTGGGAATTGATTACTTCCGTTAATATTAGGAAGTCCGGATATAGCTTTTCCTCGGTTGAATAATATGAGTTTTTGGTTTTTGCCACCAGCCCTGTTTTTGTTACTTATTAGTTCAATAATTGAGACTGGAGTAAGAACTAGATGAACTGTGTATCCTCCTTTAGCTGGAAATTTAGCTCATTCTAGGCCTGGGTTAGATTGTGCTATTTTTTCTTTGCATTTAGCTAGGGTTTCTAGTATTTTAAGGTCGTTGAATTTTATAACCACTATGTTTAATATAAAAACTAAAGGTTGAGGGATGTTTTCTATGTCGTTGTTTTGTTGGACTGTGCTTGTAACTACTATTTTATTGTTGTTATCGTTACCGGTGTTGGCTGCAGGAATTACCATG
>PpraeKilcunda21
ACTAGAATAAGTGTTATTATTCGGTTGGAATTGTCTCAAGTAGGGCAGGTCATTAGAGATGGGCAGATATATAACGTGGTCGTTACAGCTCATGCTTTTGTAATAATTTTTTTCTTTGTGATACCTATGATAATTAGGAGGTTTGGTAATTGATTACTTCCGTTAATATTAGGAAGTCCGGATATAGCTTTTCCTCGGTTGAATAACATGAGTTTCTGGTTTTTGCCACCAGCCCTGTTTTTGTTACTTATTAGTTCAATAATTGAGACTGGAGTAAGAACTAGATGAACTGTGTATCCTCCTTTGGCTGGAAATTTAGCTCATTCTAGGCCTGGGTTAGATTGTGCTATTTTTTCTTTGCATTTAGCTAGGGTTTCTAGTATTTTAAGGTCGTTGAATTTTATAACCACTATGTTTAATATAAAAACTAAAGGTTGAGGGATGTTTTCTATGTCGTTGTTTTGTTGGACTGTGCTTGTAACTACTATTTTATTGTTGTTATCGTTACCGGTGTTGGCTGCAGGAATTACCATG
>PpraeKilcunda22
ACTAGAATAAGTGTTATTATTCGGTTGGAATTGTCTCAAGTAGGGCAGGTCATTAGAGATGGGCAGATATATAACGTGGTTGTTACAGCTCATGCTTTTGTAATAATTTTTTTCTTTGTGATACCTATGATAATTAGGAGGTTTGGTAATTGATTACTTCCGTTAATATTAGGAAGTCCGGATATAGCTTTTCCTCGGTTGAATAACATGAGTTTTTGGTTTTTGCCACCAGCCCTGTTTTTGTTACTTATTAGTTCAATAATTGAGACTGGAGTAAGAACTAGATGAACTGTGTATCCTCCTTTAGCTGGAAATTTAGCTCATTCTAGGCCTGGGTTAGATTGTGCTATTTTTTCTTTGCATTTAGCTAGGGTTTCTAGTATTTTAAGGTCGTTGAATTTCATAACCACTATGTTTAATATAAAAACTAAAGGTTGAGGGATGTTTTCTATGTCGTTGTTTTGTTGGACCGTGCTTGTAACTACTATTTTATTGTTGTTATCGTTACCGGTGTTGGCTGCAGGAATTACCATG
>PpraeKilcunda23
ACTAGAATAAGTGTTATTATTCGGTTGGAATTGTCTCAAGTAGGGCAGGTCATTAGAGATGGGCAGATATATAACGTGGTTGTTACAGCTCATGCTTTTGTAATAATTTTTTTCTTTGTGATACCTATGATAATTAGGAGGTTTGGTAATTGATTACTTCCGTTAATATTAGGAAGTCCGGATATAGCTTTTCCTCGGTTGAATAACATGAGTTTTTGGTTTTTGCCACCAGCCCTGTTTTTGTTACTTATTAGTTCAATAATTGAGACTGGAGTAAGAACTAGATGAACTGTGTATCCTCCTTTAGCTGGAAATTTAGCTCATTCTAGGCCTGGGTTAGATTGTGCTATTTTTTCTTTGCATTTAGCTAGGGTTTCTAGTATTTTAAGGTCGTTGAATTTCATAACCACTATGTTTAATATAAAAACTAAAGGTTGAGGGATGTTTTCTATGTCGTTGTTTTGTTGGACCGTGCTTGTAACTACTATTTTATTGTTGTTATCGTTACCGGTGTTGGCTGCAGGAATTACCATG
>PpraeKilcunda24
ACTAGAATAAGTgTTATTATTCGGTTGGAATTGTCTCAAGTAGGGCAGGTCATTAGAGATGGGCAGATATATAACGTGGTCGTTACAGCTCATGCTTTTGTAATAATTTTTTTCTTTGTGATACCTATGATAATTAGGAGGTTTGGTAATTGATTACTTCCGTTAATATTAGGAAGTCCGGATATAGCTTTTCCTCGGTTGAATAACATGAGTTTTTGGTTTTTGCCACCAGCCCTGTTTTTGTTACTTATTAGTTCAATAATTGAGACTGGAGTAAGAACTAGATGAACTGTGTATCCTCCTTTAGCTGGAAATTTAGCTCATTCTAGGCCTGGGTTAGATTGTGCTATTTTTTCTTTGCATTTAGCTAGGGTTTCTAGTATTTTAAGGTCGTTGAATTTTATAACCACTATGTTTAATATAAAAACTAAAGGTTGAGGGATGTTTTCTATGTCGTTGTTTTGTTGGACCGTGCTTGTAACTACTATTTTATTGTTGTTATCGTTACCGGTGTTGGCTGCAGGAATTACCATG
>PpraeKilcunda25
ACTAGAATAAGTGTTATTATTCGGTTGGAATTGTCTCAAGTAGGGCAGGTCATTAGAGATGGGCAGATATATAACGTGGTCGTTACAGCTCATGCTTTTGTAATAATTTTTTTCTTTGTGATACCTATGATAATTAGGAGGTTTGGTAATTGATTACTTCCGTTAATATTAGGAAGTCCGGATATAGCTTTTCCTCGGTTGAATAACATGAGTTTCTGGTTTTTGCCACCAGCCCTGTTTTTGTTACTTATTAGTTCAATAATTGAGACTGGAGTAAGAACTAGATGAACTGTGTATCCTCCTTTGGCTGGAAATTTAGCTCATTCTAGGCCTGGGTTAGATTGTGCTATTTTTTCTTTGCATTTAGCTAGGGTTTCTAGTATTTTAAGGTCGTTGAATTTTATAACCACTATGTTTAATATAAAAACTAAAGGTTGAGGGATGTTTTCTATGTCGTTGTTTTGTTGGACTGTGCTTGTAACTACTATTTTATTGTTGTTATCGTTACCGGTGTTGGCTGCAGGAATTACCATG
>PpraeKilcunda26
actaGAATAAgtgTTATTATTCGGTTGGAATTGTCTCAAGTAGGGCAGGTCATTAGAGATGGGCAGATATATAACGTGGTCGTTACAGCTCATGCTTTTGTAATAATTTTTTTCTTTGTGATACCTATGATAATTAGGAGGTTCGGGAATTGATTACTTCCGTTAATATTAGGAAGTCCGGATATAGcTTTTCCTCGGTTGAATAACATGAGTTTTTGGTTTTTGCCACCAGCCCTGTTTTTGTTACTTATTAGTTCAATAATTGAGACTGGAGTAAGAACTAGATGAACTGTGTATCCTCCTTTAGCTGGAAATTTAGCTCATTCTAGGCCTGGGTTAGATTGTGCTATTTTTTCTTTGCATTTAGCTAGGGTTTCTAGTATTTTAAGGTCGTTGAATTTTATAACCACTATGTTTAATATAAAAACTAAAGGTTGAGGGATGTTTTCTATGTCGTTGTTTTGTTGGACTGTGCTTGTAACTACTATTTTATTGTTGTTATCGTTACCGGTGTTGGCTGCAGGAATTACCATG
>PpraeKilcunda27
ACTAGAATAAGTGTTATTATTCGGTTGGAATTGTCTCAAGTAGGGCAGGTCATTAGAGATGGGCAGATATATAACGTGGTCGTTACAGCTCATGCTTTTGTAATAATTTTTTTCTTTGTGATACCTATGATAATTAGGAGGTTCGGGAATTGATTACTTCCGTTAATATTAGGAAGTCCGGATATAGCTTTTCCTCGGTTGAATAACATGAGTTTTTGGTTTTTGCCACCAGCCCTGTTTTTGTTACTTATTAGTTCAATAATTGAGACTGGAGTAAGAACTAGATGAACTGTGTATCCTCCTTTAGCTGGAAATTTAGCTCATTCTAGGCCTGGGTTAGATTGTGCTATTTTTTCTTTGCATTTAGCTAGGGTTTCTAGTATTTTAAGGTCGTTGAATTTTATAACCACTATGTTTAATATAAAAACTAAAGGTTGAGGGATGTTTTCTATGTCGTTGTTTTGTTGGACTGTGCTTGTAACTACTATTTTATTGTTGTTATCGTTACCGGTGTTGGCTGCAGGAATTACCATG
>PpraeKilcunda28
ACTAGAATAAGTGTTATTATTCGGTTGGAATTGTCTCAAGTAGGGCAGGTCATTAGAGATGGGCAGATATATAACGTGGTCGTTACAGCTCATGCTTTTGTAATAATTTTTTTCTTTGTGATACCTATGATAATTAGGAGGTTTGGTAATTGATTACTTCCGTTAATATTAGGAAGTCCGGATATAGCTTTTCCTCGGTTGAATAACATGAGTTTTTGGTTTTTGCCACCAGCCCTGTTTTTGTTACTTATTAGTTCAATAATTGAGACTGGAGTAAGAACTAGATGAACTGTGTATCCTCCTTTAGCTGGAAATTTAGCTCATTCTAGGCCTGGGTTAGATTGTGCTATTTTTTCTTTGCATTTAGCTAGGGTTTCTAGTATTTTAAGGTCGTTGAATTTTATAACCACTATGTTTAATATAAAAACTAAAGGTTGAGGGATGTTTTCTATGTCGTTGTTTTGTTGGACCGTGCTTGTAACTACTATTTTATTGTTGTTATCGTTACCGGTGTTGGCTGCAGGAATTACCATG
>PpraeKilcunda29
ACTAGAATAAGTGTTATTATTCGGTTGGAATTGTCTCAAGTAGGGCAGGTCATTAGAGATGGGCAGATATATAACGTGGTTGTTACAGCTCATGCTTTTGTAATAATTTTTTTCTTTGTGATACCTATGATAATTAGGAGGTTTGGTAATTGATTACTTCCGTTAATATTAGGAAGTCCGGATATAGCTTTTCCTCGGTTGAATAACATGAGTTTTTGGTTTTTGCCACCAGCCCTGTTTTTGTTACTTATTAGTTCAATAATTGAGACTGGAGTAAGAACTAGATGAACTGTGTATCCTCCTTTAGCTGGAAATTTAGCTCATTCTAGGCCTGGGTTAGATTGTGCTATTTTTTCTTTGCATTTAGCTAGGGTTTCTAGTATTTTAAGGTCGTTGAATTTCATAACCACTATGTTTAATATAAAAACTAAAGGTTGAGGGATGTTTTCTATGTCGTTGTTTTGTTGGACCGTGCTTGTAACTACTATTTTATTGTTGTTATCGTTACCGGTGTTGGCTGCAGGAATTACCATG
>PpraeKilcunda30
ACTAGAATAAGTgTTATTATTCGGTTGGAATTgtCTCAAGTAGGGCAGGTCATTAGAGATGGGCAGATATATAACGTGGTTGTTACAGCTCATGCTTTTGTAATAATTTTTTTCTTTGTGATACCTATGATAATTAGGAGGTTTGGTAATTGATTACTTCCGTTAATATTAGGAAGTCCGGATATAGCTTTTCCTCGGTTGAATAACATGAGTTTTTGGTTTTTGCCACCAGCCCTGTTTTTGTTACTTATTAGTTCAATAATTGAGACTGGAGTAAGAACTAGATGAACTGTGTATCCTCCTTTAGCTGGAAATTTAGCTCATTCTAGGCCTGGGTTAGATTGTGCTATTTTTTCTTTGCATTTAGCTAGGGTTTCTAGTATTTTAAGGTCGTTGAATTTCATAACCACTATGTTTAATATAAAAACTAAAGGTTGAGGGATGTTTTCTATGTCGTTGTTTTGTTGGACCGTGCTTGTAACTACTATTTTATTGTTGTTATCGTTACCGGTGTTGGCTGCAGGAATTACCATG
>PpraeKilcunda32
ACTAGAATAAGTGTTATTATTCGGTTGGAATTGTCTCAAGTAGGGCAGGTCATTAGAGATGGGCAGATATATAACGTGGTTGTTACAGCTCATGCTTTTGTAATAATTTTTTTCTTTGTGATACCTATGATAATTAGGAGGTTTGGTAATTGATTACTTCCGTTAATATTAGGAAGTCCGGATATAGCTTTTCCTCGGTTGAATAACATGAGTTTTTGGTTTTTGCCACCAGCCCTGTTTTTGTTACTTATTAGTTCAATAATTGAGACTGGAGTAAGAACTAGATGAACTGTGTATCCTCCTTTAGCTGGAAATTTAGCTCATTCTAGGCCTGGGTTAGATTGTGCTATTTTTTCTTTGCATTTAGCTAGGGTTTCTAGTATTTTAAGGTCGTTGAATTTCATAACCACTATGTTTAATATAAAAACTAAAGGTTGAGGGATGTTTTCTATGTCGTTGTTTTGTTGGACCGTGCTTGTAACTACTATTTTATTGTTGTTATCGTTACCGGTGTTGGCTGCAGGAATTACCATG
>PpraeKilcunda34
ACTAGAATAAGTGTTATTATTCGGTTGGAATTGTCTCAAGTAGGGCAGGTCATTAGAGATGGGCAGATATATAACGTGGTCGTTACAGCTCATGCTTTTGTAATAATTTTTTTCTTTGTGATACCTATGATAATTAGGAGGTTTGGTAATTGATTACTTCCGTTAATATTAGGAAGTCCGGATATAGCTTTTCCTCGGTTGAATAACATGAGTTTTTGGTTTTTGCCACCAGCCCTGTTTTTGTTACTTATTAGTTCAATAATTGAGACTGGAGTAAGAACTAGATGAACTGTGTATCCTCCTTTAGCTGGAAATTTAGCTCATTCTAGGCCTGGGTTAGATTGTGCTATTTTTTCTTTGCATTTAGCTAGGGTTTCTAGTATTTTAAGGTCGTTGAATTTTATAACCACTATGTTTAATATAAAAACTAAAGGTTGAGGGATGTTTTCTATGTCGTTGTTTTGTTGGACCGTGCTTGTAACTACTATTTTATTGTTGTTATCGTTACCGGTGTTGGCTGCAGGAATTACCATG
>PpraeKilcunda36
ACTAGAATAAGTGTTATTATTCGGTTGGAATTGTCTCAAGTAGGGCAGGTCATTAGAGATGGGCAGATATATAACGTGGTCGTTACAGCTCATGCTTTTGTAATAATTTTTTTCTTTGTGATACCTATGATAATTAGGAGGTTTGGGAATTGATTACTTCCGTTAATATTAGGAAGTCCGGATATAGCTTTTCCTCGGTTGAATAACATGAGTTTTTGGTTTTTGCCACCAGCCCTGTTTTTGTTACTTATTAGTTCAATAATTGAGACTGGAGTAAGAACTAGATGAACTGTGTATCCTCCTTTAGCTGGAAATTTAGCTCATTCTAGGCCTGGGTTAGATTGTGCTATTTTTTCTTTGCATTTAGCTAGGGTTTCTAGTATTTTAAGGTCGTTGAATTTTATAACCACTATGTTTAATATAAAAACTAAAGGTTGAGGGATGTTTTCTATGTCGTTGTTTTGTTGGACCGTGCTTGTAACTACTATTTTATTGTTGTTATCGTTACCGGTGTTGGCTGCAGGAATTACCATG
>PpraeKilcunda37
ACTAGAATAAGTGTTATTATTCGGTTGGAATTGTCTCAAGTAGGGCAGGTCATTAGAGATGGGCAGATATATAACGTGGTCGTTACAGCTCATGCTTTTGTAATAATTTTTTTCTTTGTGATACCTATGATAATTAGGAGGTTCGGGAATTGATTACTTCCGTTAATATTAGGAAGTCCGGATATAGCTTTTCCTCGGTTGAATAACATGAGTTTTTGGTTTTTGCCACCAGCCCTGTTTTTGTTACTTATTAGTTCAATAATTGAGACTGGAGTAAGAACTAGATGAACTGTGTATCCTCCTTTAGCTGGAAATTTAGCTCATTCTAGGCCTGGGTTAGATTGTGCTATTTTTTCTTTGCATTTAGCTAGGGTTTCTAGTATTTTAAGGTCGTTGAATTTTATAACCACTATGTTTAATATAAAAACTAAAGGTTGAGGGATGttTTCTATGTCGTTGTTTTGTTGGACTGTGCTTGTAACTACTATTTTATTGTTGTTATCGTTACCGGTGTTGGCTGCAGGAATTACCATG
>PpraeKilcunda38
ACTAGAATAAGTGTTATTATTCGGTTGGAATTGTCTCAAGTAGGGCAGGTCATTAGAGATGGGCAGATATATAACGTGGTTGTTACAGCTCATGCTTTTGTAATAATTTTTTTCTTTGTGATACCTATGATAATTAGGAGGTTTGGTAATTGATTACTTCCGTTAATATTAGGAAGTCCGGATATAGCTTTTCCTCGGTTGAATAACATGAGTTTTTGGTTTTTGCCACCAGCCCTGTTTTTGTTACTTATTAGTTCAATAATTGAGACTGGAGTAAGAACTAGATGAACTGTGTATCCTCCTTTAGCTGGAAATTTAGCTCATTCTAGGCCTGGGTTAGATTGTGCTATTTTTTCTTTGCATTTAGCTAGGGTTTCTAGTATTTTAAGGTCGTTGAATTTCATAACCACTATGTTTAATATAAAAACTAAAGGTTGAGGGATGTTTTCTATGTCGTTGTTTTGTTGGACCGTGCTTGTAACTACTATTTTATTGTTGTTATCGTTACCGGTGTTGGCTGCAGGAATTACCATG
>PpraePortsea1
ACTAGAATAAGTGTTATTATTCGGTTGGAATTGTCTCAAGTAGGGCAGGTCATTAGAGATGGGCAGATATATAACGTGGTCGTTACAGCTCATGCTTTTGTAATAATTTTTTTCTTTGTGATACCTATGATAATTAGGAGGTTTGGTAATTGATTACTTCCGTTAATATTAGGAAGTCCGGATATAGCTTTTCCTCGGTTGAATAACATGAGTTTTTGGTTTTTGCCACCAGCCCTGTTTTTGTTACTTATTAGTTCAATAATTGAGACTGGAGTAAGAACTAGATGAACTGTGTATCCTCCTTTAGCTGGAAATTTAGCTCATTCTAGGCCTGGGTTAGATTGTGCTATTTTTTCTTTGCATTTAGCTAGGGTTTCTAGTATTTTAAGGTCGTTGAATTTTATAACCACTATGTTTAATATAAAAACTAAAGGTTGAGGGATGTTTTCTATGTCGTTGTTTTGTTGGACCGTGCTTGTAACTACTATTTTATTGTTGTTATCGTTACCGGTGTTGGCTGCAGGAATTACCATG
>PpraePortsea2
ACTAGAATAAGTGTTATTATTCGGTTGGAATTGTCTCAAGTAGGGCAGGTCATTAGAGATGGGCAGATATATAACGTGGTCGTTACAGCTCATGCTTTTGTAATAATTTTTTTCTTTGTGATACCTATGATAATTAGGAGGTTTGGTAATTGATTACTTCCGTTAATATTAGGAAGTCCGGATATAGCTTTTCCTCGGTTGAATAACATGAGTTTTTGGTTTTTGCCACCAGCCCTGTTTTTGTTACTTATTAGTTCAATAATTGAGACTGGAGTAAGAACTAGATGAACTGTGTATCCTCCTTTAGCTGGAAATTTAGCTCATTCTAGGCCTGGGTTAGATTGTGCTATTTTTTCTTTGCATTTAGCTAGGGTTTCTAGTATTTTAAGGTCGTTGAATTTTATAACCACTATGTTTAATATAAAAACTAAAGGTTGAGGGATGTTTTCTATGTCGTTGTTTTGTTGGACCGTGCTTGTAACTACTATTTTATTGTTGTTATCGTTACCGGTGTTGGCTGCAGGAATTACCATG
>PpraePortsea3
ACTAGAATAAGTGTTATTATTCGGTTGGAATTGTCTCAAGTAGGGCAGGTCATTAGAGATGGGCAGATATATAACGTGGTCGTTACAGCTCATGCTTTTGTAATAATTTTTTTCTTTGTGATACCTATGATAATTAGGAGGTTTGGTAATTGATTACTTCCGTTAATATTAGGAAGTCCGGATATAGCTTTTCCTCGGTTGAATAACATGAGTTTTTGGTTTTTGCCACCAGCCCTGTTTTTGTTACTTATTAGTTCAATAATTGAGACTGGAGTAAGAACTAGATGAACTGTGTATCCTCCTTTAGCTGGAAATTTAGCTCATTCTAGGCCTGGGTTAGATTGTGCTATTTTTTCTTTGCATTTAGCTAGGGTTTCTAGTATTTTAAGGTCGTTGAATTTTATAACCACTATGTTTAATATAAAAACTAAAGGTTGAGGGATGTTTTCTATGTCGTTGTTTTGTTGGACCGTGCTTGTAACTACTATTTTATTGTTGTTATCGTTACCGGTGTTGGCTGCAGGAATTACCATG
>PpraePortsea4
ACTAGAATAAGTGTTATTATTCGGTTGGAATTGTCTCAAGTAGGGCAGGTCATTAGAGATGGGCAGATATATAACGTGGTCGTTACAGCTCATGCTTTTGTAATAATTTTTTTCTTTGTGATACCTATGATAATTAGGAGGTTTGGTAATTGATTACTTCCGTTAATATTAGGAAGTCCGGATATAGCTTTTCCTCGGTTGAATAACATGAGTTTTTGGTTTTTGCCACCAGCCCTGTTTTTGTTACTTATTAGTTCAATAATTGAGACTGGAGTAAGAACTAGATGAACTGTGTATCCTCCTTTAGCTGGAAATTTAGCTCATTCTAGGCCTGGGTTAGATTGTGCTATTTTTTCTTTGCATTTAGCTAGGGTTTCTAGTATTTTAAGGTCGTTGAATTTTATAACCACTATGTTTAATATAAAAACTAAAGGTTGAGGGATGTTTTCTATGTCGTTGTTTTGTTGGACCGTGCTTGTAACTACTATTTTATTGTTGTTATCGTTACCGGTGTTGGCTGCAGGAATTACCATG
>PpraePortsea5
ACTAGAATAAGTGTTATTATTCGGTTGGAATTGTCTCAAGTAGGGCAGGTCATTAGAGATGGGCAGATATATAACGTGGTTGTTACAGCTCATGCTTTTGTAATAATTTTTTTCTTTGTGATACCTATGATAATTAGGAGGTTTGGTAATTGATTACTTCCGTTAATATTAGGAAGTCCGGATATAGCTTTTCCTCGGTTGAATAACATGAGTTTTTGGTTTTTGCCACCAGCCCTGTTTTTGTTACTTATTAGTTCAATAATTGAGACTGGAGTAAGAACTAGATGAACTGTGTATCCTCCTTTAGCTGGAAATTTAGCTCATTCTAGGCCTGGGTTAGATTGTGCTATTTTTTCTTTGCATTTAGCTAGGGTTTCTAGTATTTTAAGGTCGTTGAATTTCATAACCACTATGTTTAATATAAAAACTAAAGGTTGAGGGATGTTTTCTATGTCGTTGTTTTGTTGGACCGTGCTTGTAACTACTATTTTATTGTTGTTATCGTTACCGGTGTTGGCTGCAGGAATTACCATG
>PpraePortsea6
ACTAGAATAAGTGTTATTATTCGGTTGGAATTGTCTCAAGTAGGGCAGGTCATTAGAGATGGGCAGATATATAACGTGGTCGTTACAGCTCATGCTTTTGTAATAATTTTTTTCTTTGTGATACCTATGATAATTAGGAGGTTTGGTAATTGATTACTTCCGTTAATATTAGGAAGTCCGGATATAGCTTTTCCTCGGTTGAATAACATGAGTTTCTGGTTTTTGCCACCAGCCCTGTTTTTGTTACTTATTAGTTCAATAATTGAGACTGGAGTAAGAACTAGATGAACTGTGTATCCTCCTTTGGCTGGAAATTTAGCTCATTCTAGGCCTGGGTTAGATTGTGCTATTTTTTCTTTGCATTTAGCTAGGGTTTCTAGTATTTTAAGGTCGTTGAATTTTATAACCACTATGTTTAATATAAAAACTAAAGGTTGAGGGATGTTTTCTATGTCGTTGTTTTGTTGGACTGTGCTTGTAACTACTATTTTATTGTTGTTATCGTTACCGGTGTTGGCTGCAGGAATTACCATG
>PpraePortsea7
ACTAGAATAAGTGTTATTATTCGGTTGGAATTGTCTCAAGTAGGGCAGGTCATTAGAGATGGGCAGATATATAACGTGGTCGTTACAGCTCATGCTTTTGTAATAATTTTTTTCTTTGTGATACCTATGATAATTAGGAGGTTTGGCAATTGATTACTTCCGTTAATATTAGGAAGTCCGGATATAGCTTTTCCTCGGTTGAATAACATGAGTTTTTGGTTTTTGCCACCAGCCCTGTTTTTGTTACTTATTAGTTCAATAATTGAGACTGGAGTAAGAACTAGATGAACTGTGTATCCTCCTTTGGCTGGAAATTTAGCTCATTCTAGGCCTGGGTTAGATTGTGCTATTTTTTCTTTGCATTTAGCTAGGGTTTCTAGTATTTTAAGGTCGTTGAATTTTATAACCACTATGTTTAATATAAAAACTAAAGGTTGAGGGATGTTTTCTATGTCGTTGTTTTGTTGGACCGTGCTTGTAACTACTATTTTACTGTTGTTATCGTTACCGGTGTTGGCTGCAGGAATTACCATG
>PpraePortsea8
ACTAGAATAAGTGTTATTATTCGGTTGGAATTGTCTCAAGTAGGGCAGGTCATTAGAGATGGGCAGATATATAACGTGGTCGTTACAGCTCATGCTTTTGTAATAATTTTTTTCTTTGTGATACCTATGATAATTAGGAGGTTCGGGAATTGATTACTTCCGTTAATATTAGGAAGTCCGGATATAGCTTTTCCTCGGTTGAATAACATGAGTTTTTGGTTTTTGCCACCAGCCCTGTTTTTGTTACTTATTAGTTCAATAATTGAGACTGGAGTAAGAACTAGATGAACTGTGTATCCTCCTTTAGCTGGAAATTTAGCTCATTCTAGGCCTGGGTTAGATTGTGCTATTTTTTCTTTGCATTTAGCTAGGGTTTCTAGTATTTTAAGGTCGTTGAATTTTATAACCACTATGTTTAATATAAAAACTAAAGGTTGAGGGATGTTTTCTATGTCGTTGTTTTGTTGGACTGTGCTTGTAACTACTATTTTATTGTTGTTATCGTTACCGGTGTTGGCTGCAGGAATTACCATG
>PpraeMarengoBay1
ACTAGAATAAGTGTTATTATTCGGTTGGAATTGTCTCAAGTAGGGCAGGTCATTAGAGATGGGCAGATATATAACGTGGTCGTTACAGCTCATGCTTTTGTAATAATTTTTTTCTTTGTGATACCTATGATAATTAGGAGGTTTGGTAATTGATTACTTCCGTTAATATTAGGAAGTCCGGATATAGCTTTTCCTCGGTTGAATAACATGAGTTTTTGGTTTTTGCCACCAGCCCTGTTTTTGTTACTTATTAGTTCAATAATTGAGACTGGAGTAAGAACTAGATGAACTGTGTATCCTCCTTTAGCTGGAAATTTAGCTCATTCTAGGCCTGGGTTAGATTGTGCTATTTTTTCTTTGCATTTAGCTAGGGTTTCTAGTATTTTAAGGTCGTTGAATTTTATAACCACTATGTTTAATATAAAAACTAAAGGTTGAGGGATGTTTTCTATGTCGTTGTTTTGTTGGACCGTGCTTGTAACTACTATTTTATTGTTGTTATCGTTACCGGTGTTGGCTGCAGGAATTACCATG
>PpraeMarengoBay2
ACTAGAATAAGTGTTATTATTCGGTTGGAATTGTCTCAAGTAGGGCAGGTCATTAGAGATGGGCAGATATATAACGTGGTTGTTACAGCTCATGCTTTTGTAATAATTTTTTTCTTTGTGATACCTATGATAATTAGGAGGTTTGGTAATTGATTACTTCCGTTAATATTAGGAAGTCCGGATATAGCTTTTCCTCGGTTGAATAACATGAGTTTTTGGTTTTTGCCACCAGCCCTGTTTTTGTTACTTATTAGTTCAATAATTGAGACTGGAGTAAGAACTAGATGAACTGTGTATCCTCCTTTAGCTGGAAATTTAGCTCATTCTAGGCCTGGGTTAGATTGTGCTATTTTTTCTTTGCATTTAGCTAGGGTTTCTAGTATTTTAAGGTCGTTGAATTTCATAACCACTATGTTTAATATAAAAACTAAAGGTTGAGGGATGTTTTCTATGTCGTTGTTTTGTTGGACCGTGCTTGTAACTACTATTTTATTGTTGTTATCGTTACCGGTGTTGGCTGCAGGAATTACCATG
>PpraeMarengoBay3
ACTAGAATAAGTGTTATTATTCGGTTGGAATTGTCTCAAGTAGGGCAGGTCATTAGAGATGGGCAGATATATAACGTGGTTGTTACAGCTCATGCTTTTGTAATAATTTTTTTCTTTGTGATACCTATGATAATTAGGAGGTTTGGTAATTGATTACTTCCGTTAATATTAGGAAGTCCGGATATAGCTTTTCCTCGGTTGAATAACATGAGTTTTTGGTTTTTGCCACCAGCCCTGTTTTTGTTACTTATTAGTTCAATAATTGAGACTGGAGTAAGAACTAGATGAACTGTGTATCCTCCTTTAGCTGGAAATTTAGCTCATTCTAGGCCTGGGTTAGATTGTGCTATTTTTTCTTTGCATTTAGCTAGGGTTTCTAGTATTTTAAGGTCGTTGAATTTCATAACCACTATGTTTAATATAAAAACTAAAGGTTGAGGGATGTTTTCTATGTCGTTGTTTTGTTGGACCGTGCTTGTAACTACTATTTTATTGTTGTTATCGTTACCGGTGTTGGCTGCAGGAATTACCATG
>PpraeAntofagasta1
ACTAGAATAAGTGTTATTATTCGGTTGGAATTGTCTCAAGTAGGGCAGGTCATTAGAGATGGGCAGATATATAACGTGGTCGTTACAGCTCATGCTTTTGTAATAATTTTTTTCTTTGTGATACCTATGATAATTAGGAGGTTTGGTAATTGATTACTTCCGTTAATATTAGGAAGTCCGGATATAGCTTTTCCTCGGTTGAATAACATGAGTTTTTGGTTTTTGCCACCAGCCCTGTTTTTGTTACTTATTAGTTCAATAATTGAGACTGGAGTAAGAACTAGATGAACTGTGTATCCTCCTTTGGCTGGAAATTTAGCTCATTCTAGGCCTGGGTTAGATTGTGCTATTTTTTCTTTGCATTTAGCTAGGGTTTCTAGTATTTTAAGGTCGTTGAATTTTATAACGACTATGTTTAATATAAAAACTAAAGGTTGAGGGATGTTTTCTATGTCGTTGTTTTGTTGGACCGTGCTTGTAACTACTATTTTATTGTTGTTATCGTTACCGGTGTTGGCTGCAGGAATTACCATG
>PpraeAntofagasta2
ACTAGAATAAGTGTTATTATTCGGTTGGAATTGTCTCAAGTAGGGCAGGTCATTAGAGATGGGCAGATATATAACGTGGTCGTTACAGCTCATGCTTTTGTAATAATTTTTTTCTTTGTGATACCTATGATAATTAGGAGGTTTGGTAATTGATTACTTCCGCTAATATTAGGAAGTCCGGATATAGCTTTTCCTCGGTTGAATAACATGAGTTTTTGGTTTTTGCCACCAGCCCTGTTTTTGTTACTTATTAGTTCAATAATTGAGACTGGAGTAAGAACTAGATGAACTGTGTATCCTCCTTTAGCTGGAAATTTAGCTCATTCTAGGCCTGGGTTAGATTGTGCTATTTTTTCTTTGCATTTAGCTAGGGTTTCTAGTATTTTAAGGTCGTTGAATTTTATAACCACTATGTTTAATATAAAAACTAAAGGTTGAGGGATGTTTTCTATGTCGTTGTTTTGTTGGaCCGTgCTTGTAACTACTATTTTATTGTTGTTATCGTTACCGGTGTTGGCTGCAGGAATtACCATG
>PpraeAntofagasta6
ACTAGAATAAGTGTTATTATTCGGTTGGAATTGTCTCAAGTAGGGCAGGTCATTAGAGATGGGCAGATATATAACGTGGTCGTTACAGCTCATGCTTTTGTAATAATTTTTTTCTTTGTGATACCTATGATAATTAGGAGGTTTGGTAATTGATTACTTCCGCTAATATTAGGAAGTCCGGATATAGCTTTTCCTCGGTTGAATAACATGAGTTTTTGGTTTTTGCCACCAGCCCTGTTTTTGTTACTTATTAGTTCAATAATTGAGACTGGAGTAAGAACTAGATGAACTGTGTATCCTCCTTTAGCTGGAAATTTAGCTCATTCTAGGCCTGGGTTAGATTGTGCTATTTTTTCTTTGCATTTAGCTAGGGTTTCTAGTATTTTAAGGTCGTTGAATTTTATAACCACTATGTTTAATATAAAAACTAAAGGTTGAGGGATGTTTTCTATGTCGTTGTTTTGTTGGaCCGTgCTTGTAACTACTATTTTATTGTTGTTATCGTTACCGGTGTTGGCTGCAGGAATtACCATG
>PpraeAntofagasta13
ACTAGAATAAGTGTTATTATTCGGTTGGAATTGTCTCAAGTAGGGCAGGTCATTGGAGATGGGCAGATATATAATGTGGTCGTTACAGCTCATGCTTTTGTAATAATTTTTTTCTTTGTGATACCTATGATAATTAGGAGGTTTGGGAATTGATTACTTCCGTTAATATTAGGAAGTCCGGATATAGCTTTTCCTCGGTTGAATAACATGAGTTTTTGGTTTTTGCCACCAGCCCTGTTTTTGTTACTTATTAGTTCAATAATTGAGACTGGAGTAAGAACTAGATGAACTGTGTATCCTCCTTTAGCTGGAAATTTAGCTCACTCTAGGCCTGGGTTAGATTGTGCTATTTTTTCTTTGCATTTAGCTAGGGTTTCTAGTATTTTAAGGTCGTTGAATTTTATAACCACTATGTTTAATATAAAAACTAAAGGTTGAGGGATGTTTTCTATGTCGTTGTTTTGTTGGACCGTGCTTGTAACTACTATTTTATTGTTGTTATCGTTACCGGTGTTGGCTGCAGGAATTACCATG
>PpraeAntofagasta14
ACTAGAATAAGTGTTATTATTCGGTTGGAATTGTCCCAAGTAGGGCAGGTCATTAGAGATGGGCAGATATATAACGTGGTCGTTACAGCTCATGCTTTTGTAATAATTTTTTTCTTTGTGATACCTATGATAATTAGGAGGTTTGGTAATTGATTACTTCCGTTAATATTAGGAAGTCCGGATATAGCTTTTCCTCGGTTGAATAACATGAGTTTTTGGTTTTTGCCACCAGCCCTGTTTTTGTTACTTATTAGTTCAATAATTGAGACTGGAGTAAGAACTAGATGAACTGTGTATCCTCCTTTAGCTGGAAATTTAGCTCATTCTAGGCCTGGGTTAGATTGTGCTATTTTTTCTTTGCATTTAGCTAGGGTTTCTAGTATTTTAAGGTCGTTGAATTTTATAACCACTATGTTTAATATAAAAACTAAAGGTTGAGGGATGTTTTCTATGTCGTTGTTTTGTTGGACCGTGCTTGTAACTACTATTTTATTGTTGTTATCGTTACCGGTGTTGGCTGCAGGAATTACCATG
>PpraeAntofagasta15
ACTAGAATAAGTGTTATTATTCGGTTGGAATTGTCTCAAGTAGGGCAGGTCATTAGAGATGGGCAGATATATAACGTGGTCGTTACAGCTCATGCTTTTGTAATAATTTTTTTCTTTGTGATACCTATGATAATTAGGAGGTTTGGTAATTGATTACTTCCGTTAATATTAGGAAGTCCGGATATAGCTTTTCCTCGGTTGAATAACATGAGTTTTTGGTTTTTGCCACCAGCCCTGTTTTTGTTACTTATTAGTTCAATAATTGAGACTGGAGTAAGAACTAGATGAACTGTGTATCCTCCTTTGGCTGGAAATTTAGCTCATTCTAGGCCTGGGTTAGATTGTGCTATTTTTTCTTTGCATTTAGCTAGGGTTTCTAGTATTTTAAGGTCGTTGAATTTTATAACGACTATGTTTAATATAAAAACTAAAGGTTGAGGGATGTTTTCTATGTCGTTGTTTTGTTGGACCGTGCTTGTAACTACTATTTTATTGTTGTTATCGTTACCGGTGTTGGCTGCAGGAATTACCATG
>PpraeAntofagasta16
ACTAGAATAAGTGTTATTATTCGGTTGGAATTGTCTCAAGTAGGGCAGGTCATTAGAGATGGGCAGATATATAACGTGGTCGTTACAGCTCATGCTTTTGTAATAATTTTTTTCTTTGTGATACCTATGATAATTAGGAGGTTTGGTAATTGATTACTTCCGTTAATATTAGGAAGTCCGGATATAGCTTTTCCTCGGTTGAATAACATGAGTTTTTGGTTTCTGCCACCAGCCCTGTTTTTGTTACTTATTAGTTCAATAATTGAGACTGGAGTAAGAACTAGATGAACTGTGTATCCTCCTTTGGCTGGTAATTTAGCTCATTCTAGGCCTGGGTTAGATTGTGCTATTTTTTCTTTGCATTTAGCTAGGGTTTCTAGTATTTTAAGGTCGTTGAATTTTATAACCaCTATGTTTAATATAAAAAcTAAAGGTTGAGGGATGTTTTcTATGTCGTTGTTTTGTTGGACCGTGCTTGTAACTACTATTTTATTGTTGTTATCGTTACCAGTGTTGGCTGCAGGAAttaCCATG
>PpraeAntofagasta17
ACTAGAATAAGTGTTATTATTCGGTTGGAATTGTCCCAAGTAGGGCAGGTCATTAGAGATGGGCAGATATATAACGTGGTCGTTACAGCTCATGCTTTTGTAATAATTTTTTTCTTTGTGATACCTATGATAATTAGGAGGTTTGGTAATTGATTACTTCCGTTAATATTAGGAAGTCCGGATATAGCTTTTCCTCGGTTGAATAACATGAGTTTTTGGTTTTTGCCACCAGCCCTGTTTTTGTTACTTATTAGTTCAATAATTGAGACTGGAGTAAGAACTAGATGAACTGTGTATCCTCCTTTAGCTGGAAATTTAGCTCATTCTAGGCCTGGGTTAGATTGTGCTATTTTTTCTTTGCATTTAGCTAGGGTTTCTAGTATTTTAAGGTCGTTGAATTTTATAACCACTATGTTTAATATAAAAACTAAAGGTTGAGGGATGTTTTCTATGTCGTTGTTTTGTTGGACCGTGCTTGTAACTACTATTTTATTGTTGTTATCGTTACCGGTGTTGGCtGCAGgAATTACCATG
>PpraeAntofagasta21
ACTAGAATAAGTGTTATTATTCGGTTGGAATTGTCTCAAGTAGGGCAGGTCATTAGAGATGGGCAGATATATAACGTGGTCGTTACAGCTCATGCTTTTGTAATAATTTTTTTCTTTGTGATACCTATGATAATTAGGAGGTTTGGTAATTGATTACTTCCGTTAATATTAGGAAGTCCGGATATAGCTTTTCCTCGGTTGAATAACATGAGTTTTTGGTTTTTGCCACCAGCCCTGTTTTTGTTACTTATTAGTTCAATAATTGAGACTGGAGTAAGAACTAGATGAACTGTGTATCCTCCTTTGGCTGGAAATTTAGCTCATTCTAGGCCTGGGTTAGATTGTGCTATTTTTTCTTTGCATTTAGCTAGGGTTTCTAGTATTTTAAGGTCGTTGAATTTTATAACCACTATGTTTAATATAAAAACTAAAGGTTGAGGGATGTTTTCTATGTCGTTGTTTTGTTGGACCGTGCTTGTAACTACTATTTTATTGTTGTTATCGTTACCGGTGTTGGCTGCAGGAATTACCATG
>PpraeAntofagasta23
ACTAGAATAAGTGTTATTATTCGGTTGGAATTGTCTCAAGTAGGGCAGGTCATTAGAGATGGGCAGATATATAACGTGGTCGTTACAGCTCATGCTTTTGTAATAATTTTTTTCTTTGTGATACCTATGATAATTAGGAGGTTTGGTAATTGATTACTTCCGTTAATATTAGGAAGTCCGGATATAGCTTTTCCTCGGTTGAATAACATGAGTTTTTGGTTTTTGCCACCAGCCCTGTTTTTGTTGCTTATTAGTTCAATAATTGAGACTGGAGTAAGAACTAGATGAACtGTGTATCCTCCTTTGGCTGGAAATTTAGCTCATTCTAGGCCTGGGTTAGATTGTGCTATTTTTTCTTTGCATTTAGcTAGGGTcTCTAGTATTTtAAGGTcGTTGAATTTTATAACCACTATGTTTAATATAAAAACTAAAGGTtgAGGGATGTTTTcTAtGTCGtTGTTTTGTTGGaCCGTgCTTGTAAcTAcTATTTtAtTGtTGTTATCGTTACCGgTGTtggctgcaggaattaccatg
>PpraeAntofagasta24
ACTAGAATAAGTGTTATTATTCGGTTGGAATTGTCTCAAGTAGGGCAGGTCATTAGAGATGGGCAGATATATAACGTGGTCGTTACAGCTCATGCTTTTGTAATAATTTTTTTCTTTGTGATACCTATGATAATTAGGAGGTTTGGTAATTGATTACTTCCGTTAATATTAGGAAGTCCGGATATAGCTTTTCCTCGGTTGAATAACATGAGTTTTTGGTTTTTGCCACCAGCCCTGTTTTTGTTACTTATTAGTTCAATAATTGAGACTGGAGTAAGAACTAGATGAACTGTGTATCCTCCTTTAGCTGGAAATTTAGCTCATTCTAGGCCTGGGTTAGATTGTGCTATTTTTTCTTTGCATTTAGCTAGGGTTTCTAGTATTTTAAGGTCGTTGAATTTTATAACCACTATGTTTAATATAAAAACTAAAGGTTGAGGGATGTTTTCTATGTCGTTGTTTTGTTGGACCGTGCTTGTAACTACTATTTTATTGTTGTTATCGCTACCGGTGTTGGCTGCAGGTATTACCATG
>PpraeAntofagasta25
ACTAGAATAAGTGTTATTATTCGGTTGGAATTGTCTCAAGTAGGGCAGGTCATTAGAGATGGGCAGATATATAACGTGGTCGTCACAGCTCATGCTTTTGTAATAATTTTTTTCTTTGTGATACCTATGATAATTAGGAGGTTTGGTAATTGATTACTTCCGTTAATATTAGGAAGTCCGGATATAGCTTTTCCTCGGTTGAATAACATGAGTTTTTGGTTTTTGCCACCAGCCCTGTTTTTGTTACTTATTAGTTCAATAATTGAGACTGGAGTAAGAACTAGATGAACTGTGTATCCTCCTTTAGCTGGAAATTTAGCTCATTCTAGGCCTGGGTTAGACTGTGCTATTTTTTCTTTGCATTTAGCTAGGGTTTCTAGTATTTTAAGGTCGTTGAATTTTATAACCACTATGTTTAATATAAAAACTAAAGGTTGAGGGATGTTTTCTATGTCGTTGTTTTGTTGGACCGTGCTTGTAACTACTATTTTATTGTTGTTATCGTTACCGGTGTTGGCTGCAGGAATTACCATG
>PpraeAntofagasta27
ACTAGAATAAGTGTTATTATTCGGTTGGAATTGTCTCAAGTAGGGCAGGTCATTAGAGATGGGCAGATATATAACGTGGTCGTTACAGCTCATGCTTTTGTAATAATTTTTTTCTTTGTGATACCTATGATAATTAGGAGGTTTGGGAATTGATTACTTCCGTTAATATTAGGAAGTCCGGATATAGCTTTTCCTCGGTTGAATAACATGAGTTTTTGGTTTTTGCCACCAGCCCTGTTTTTGTTACTTATTAGTTCAATAATTGAGACTGGAGTAAGAACTAGATGAACTGTGTATCCTCCTTTAGCTGGAAATTTAGCTCATTCTAGGCCTGGGTTAGATTGTGCTATTTTTTCTTTGCATTTAGCTAGGGTTTCTAGTATTTTAAGGTCGTTGAATTTTATAACCACTATGTTTAATATAAAAACTAAAGGTTGAGGGATGTTTTCTATGTCGTTGTTTTGTTGGACTGTGCTTGTAACTACTATTTTATTGTTGTTATCGTTACCGGTGTTGGCTGCAGGAATTACCATG
>PpraeAntofagasta28
ACTAGAATAAGTGTTATTATTCGGTTGGAATTGTCTCAAGTAGGGCAGGTCATTAGAGATGGGCAGATATATAACGTGGTCGTTACAGCTCATGCTTTTGTAATAATTTTTTTCTTTGTGATACCTATGATAATTAGGAGGTTTGGGAATTGATTACTTCCGTTAATATTAGGAAGTCCGGATATAGCTTTTCCTCGGTTGAATAACATGAGTTTTTGGTTTTTGCCACCAGCCCTGTTTTTGTTACTTATTAGTTCAATAATTGAGACTGGAGTAAGAACTAGATGAACTGTGTATCCTCCTTTAGCTGGAAATTTAGCTCATTCTAGGCCTGGGTTAGATTGTGCTATTTTTTCTTTGCATTTAGCTAGGGTTTCTAGTATTTTAAGGTCGTTGAATTTTATAACCACTATGTTTAATATAAAAACTAAAGGTTGaGGGATGTTTTCTATGTCGTTGTTTTGTTGGACTGTgCTTGTAAcTACTATTTTATTGTTGTTATCGTTACCGGTGTTGGCTGCAGGAAttaccatg
>PpraeAntofagasta29
ACTAGAATAAGTGTTATTATTCGGTTGGAATTGTCTCAAGTAGGGCAGGTCATTAGAGATGGGCAGATATATAACGTGGTCGTTACAGCTCATGCTTTTGTAATAATTTTTTTCTTTGTGATACCTATGATAATTAGGAGGTTTGGGAATTGATTACTTCCGTTAATATTAGGAAGTCCGGATATAGCTTTTCCTCGGTTGAATAACATGAGTTTTTGGTTTTTGCCACCAGCCCTGTTTTTGTTACTTATTAGTTCAATAATTGAGACTGGAGTAAGAACTAGATGAACTGTGTATCCTCCTTTAGCTGGAAATTTAGCTCATTCTAGGCCTGGGTTAGATTGTGCTATTTTTTCTTTGCATTTAGCTAGGGTTTCTAGTATTTTAAGGTCGTTGAATTTTATAACCACTATGTTTAATATAAAAACTAAAGGTTGAGGGATGTTTTCTATGTCGTTGTTTTGTTGGACTGTGCTTGTAACTACTATTTTATTGTTGTTATCGTTACCGGTGTTGGCTGCAGGAATTACCATG
>Pyura_spPortAlbert1
ACTAGAATAAGTGTTATTATTCGGTTAGAATTGTCTCAAGTAAGGCAGGTTATTAGAGATGGGCAAATATATAATGTGGTTGTTACAGCCCATGCTCTTGTAATAATTTTTTTTTTTGTAATGCCCATGATAATTGGGGGATTTGGTAATTGATTACTTCCTTTAATACTAGGGAGTCCGGATATAGCTTTTCCTCGGTTGAATAACATAAGTTTTTGGTTTTTACCTCCAGCTTTGTTTTTGTTACTTATTAGTTCAATAATTGAGACCGGGGTAAGAACTGGATGAACTGTGTATCCTCCTTTAGCTGGAAATTTAGCTCATTCTAGACCTAGGCTAGATTGTGCTATTTTTTCTTTGCATTTAGCTGGGGTCTCTAGTATTTTAAGGTCATTGAATTTTATAACTACCATGTTTAATATAAAAAGTAAAGGTTGGGGGATGTTTTCTATGTCGTTATTTTGTTGAACTGTGCTTGTAACTACTATTTTGTTGTTGTTATCGTTGCCTGTGTTGGCTGCAGGGATTACTATG
>Pyura_spPortAlbert2
ACTAGAATAAGTGTTATTATTCGGTTAGAATTGTCTCAAGTAAGGCAGGTTATTAGAGATGGGCAAATATATAATGTGGTTGTTACAGCCCATGCTCTTGTAATAATTTTTTTTTTTGTAATGCCCATGATAATTGGGGGATTTGGTAATTGATTACTTCCTTTAATACTAGGGAGTCCGGATATAGCTTTTCCTCGGTTGAATAACATAAGTTTTTGGTTTTTACCTCCAGCTTTGTTTTTGTTACTTATTAGTTCAATAATTGAGACCGGGGTAAGAACTGGATGAACTGTGTATCCTCCTTTAGCTGGAAATTTAGCTCATTCTAGACCTAGGCTAGATTGTGCTATTTTTTCTTTGCATTTAGCTGGGGTCTCTAGTATTTTAAGGTCATTGAATTTTATAACTACCATGTTTAATATAAAAAGTAAAGGTTGGGGGATGTTTTCTATGTCGTTATTTTGTTGAACTGTGCTTGTAACTACTATTTTGTTGTTGTTATCGTTGCCTGTGTTGGCTGCAGGGATTACTATG
>Pyura_spPortAlbert3
ACTAGAATAAGTGTTATTATTCGGTTAGAATTGTCTCAAGTAAGGCAGGTTATTAGAGATGGGCAAATATATAATGTGGTTGTTACAGCCCATGCTCTTGTAATAATTTTTTTTTTTGTAATGCCCATGATAATTGGGGGATTTGGTAATTGATTACTTCCTTTAATACTAGGGAGTCCGGATATAGCTTTTCCTCGGTTGAATAACATAAGTTTTTGGTTTTTACCTCCAGCTTTGTTTTTGTTACTTATTAGTTCAATAATTGAGACCGGGGTAAGAACTGGATGAACTGTGTATCCTCCTTTAGCTGGAAATTTAGCTCATTCTAGACCTAGGCTAGATTGTGCTATTTTTTCTTTGCATTTAGCTGGGGTCTCTAGTATTTTAAGGTCATTGAATTTTATAACTACCATGTTTAATATAAAAAGTAAAGGTTGGGGGATGTTTTCTATGTCGTTATTTTGTTGAACTGTGCTTGTAACTACTATTTTGTTGTTGTTATCGTTGCCTGTGTTGGCTGCAGGGATTACTATG
>Pyura_spPortAlbert4
ACTAGAATAAGTGTTATTATTCGGTTAGAATTGTCTCAAGTAAGGCAGGTTATTAGAGATGGGCAAATATATAATGTGGTTGTTACAGCCCATGCTCTTGTAATAATTTTTTTTTTTGTAATGCCCATGATAATTGGGGGATTTGGTAATTGATTACTTCCTTTAATACTAGGGAGTCCGGATATAGCTTTTCCTCGGTTGAATAACATAAGTTTTTGGTTTTTACCTCCAGCTTTGTTTTTGTTACTTATTAGTTCAATAATTGAGACCGGGGTAAGAACTGGATGAACTGTGTATCCTCCTTTAGCTGGAAATTTAGCTCATTCTAGACCTAGGCTAGATTGTGCTATTTTTTCTTTGCATTTAGCTGGGGTCTCTAGTATTTTAAGGTCATTGAATTTTATAACTACCATGTTTAATATAAAAAGTAAAGGTTGGGGGATGTTTTCTATGTCGTTATTTTGTTGAACTGTGCTTGTAACTACTATTTTGTTGTTGTTATCGTTGCCTGTGTTGGCTGCAGGGATTACTATG
>Pyura_spPortAlbert5
ACTAGAATAAGTGTTATTATTCGGTTAGAATTGTCTCAAGTAAGGCAGGTTATTAGAGATGGGCAAATATATAATGTGGTTGTTACAGCCCATGCTCTTGTAATAATTTTTTTTTTTGTAATGCCCATGATAATTGGGGGATTTGGTAATTGATTACTTCCTTTAATACTAGGGAGTCCGGATATAGCTTTTCCTCGGTTGAATAACATAAGTTTTTGGTTTTTACCTCCAGCTTTGTTTTTGTTACTTATTAGTTCAATAATTGAGACCGGGGTAAGAACTGGATGAACTGTGTATCCTCCTTTAGCTGGAAATTTAGCTCATTCTAGACCTAGGCTAGATTGTGCTATTTTTTCTTTGCATTTAGCTGGGGTCTCTAGTATTTTAAGGTCATTGAATTTTATAACTACCATGTTTAATATAAAAAGTAAAGGTTGGGGGATGTTTTCTATGTCGTTATTTTGTTGAACTGTGCTTGTAACTACTATTTTGTTGTTGTTATCGTTGCCTGTGTTGGCTGCAGGGATTACTATG
>Pyura_spPortWelshpool1
ACTAGAATAAGTGTTATTATTCGGTTAGAATTGTCTCAAGTAAGGCAGGTTATTAGAGATGGGCAAATATATAATGTGGTTGTTACAGCCCATGCTCTTGTAATAATTTTTTTTTTTGTAATGCCCATGATAATTGGGGGATTTGGTAATTGATTACTTCCTTTAATACTAGGGAGTCCGGATATAGCTTTTCCTCGGTTGAATAACATAAGTTTTTGGTTTTTACCTCCAGCTTTGTTTTTGTTACTTATTAGTTCAATAATTGAGACCGGGGTAAGAACTGGATGAACTGTGTATCCTCCTTTAGCTGGAAATTTAGCTCATTCTAGACCTAGGCTAGATTGTGCTATTTTTTCTTTGCATTTAGCTGGGGTCTCTAGTATTTTAAGGTCATTGAATTTTATAACTACCATGTTTAATATAAAAAGTAAAGGTTGGGGGATGTTTTCTATGTCGTTATTTTGTTGAACTGTGCTTGTAACTACTATTTTGTTGTTGTTATCGTTGCCTGTGTTGGCTGCAGGGATTACTATG
>Pyura_spPortWelshpool2
ACTAGAATAAGTGTTATTATTCGGTTAGAATTGTCTCAAGTAAGGCAGGTTATTAGAGATGGGCAAATATATAATGTGGTTGTTACAGCCCATGCTCTTGTAATAATTTTTTTTTTTGTAATGCCCATGATAATTGGGGGATTTGGTAATTGATTACTTCCTTTAATACTAGGGAGTCCGGATATAGCTTTTCCTCGGTTGAATAACATAAGTTTTTGGTTTTTACCTCCAGCTTTGTTTTTGTTACTTATTAGTTCAATAATTGAGACCGGGGTAAGAACTGGATGAACTGTGTATCCTCCTTTAGCTGGAAATTTAGCTCATTCTAGACCTAGGCTAGATTGTGCTATTTTTTCTTTGCATTTAGCTGGGGTCTCTAGTATTTTAAGGTCATTGAATTTTATAACTACCATGTTTAATATAAAAAGTAAAGGTTGGGGGATGTTTTCTATGTCGTTATTTTGTTGAACTGTGCTTGTAACTACTATTTTGTTGTTGTTATCGTTGCCTGTGTTGGCTGCAGGGATTACTATG
>Pyura_spPortWelshpool3
ACTAGAATAAGTGTTATTATTCGGTTAGAATTGTCTCAAGTAAGGCAGGTTATTAGAGATGGGCAAATATATAATGTGGTTGTTACAGCCCATGCTCTTGTAATAATTTTTTTTTTTGTAATGCCCATGATAATTGGGGGATTTGGTAATTGATTACTTCCTTTAATACTAGGGAGTCCGGATATAGCTTTTCCTCGGTTGAATAACATAAGTTTTTGGTTTTTACCTCCAGCTTTGTTTTTGTTACTTATTAGTTCAATAATTGAGACCGGGGTAAGAACTGGATGAACTGTGTATCCTCCTTTAGCTGGAAATTTAGCTCATTCTAGACCTAGGCTAGATTGTGCTATTTTTTCTTTGCATTTAGCTGGGGTCTCTAGTATTTTAAGGTCATTGAATTTTATAACTACCATGTTTAATATAAAAAGTAAAGGTTGGGGGATGTTTTCTATGTCGTTATTTTGTTGAACTGTGCTTGTAACTACTATTTTGTTGTTGTTATCGTTGCCTGTGTTGGCTGCAGGGATTACTATG
>Pyura_spPortWelshpool4
ACTAGAATAAGTGTTATTATTCGGTTAGAATTGTCTCAAGTAAGGCAGGTTATTAGAGATGGGCAAATATATAATGTGGTTGTTACAGCCCATGCTCTTGTAATAATTTTTTTTTTTGTAATGCCCATGATAATTGGGGGATTTGGTAATTGATTACTTCCTTTAATACTAGGGAGTCCGGATATAGCTTTTCCTCGGTTGAATAACATAAGTTTTTGGTTTTTACCTCCAGCTTTGTTTTTGTTACTTATTAGTTCAATAATTGAGACCGGGGTAAGAACTGGATGAACTGTGTATCCTCCTTTAGCTGGAAATTTAGCTCATTCTAGACCTAGGCTAGATTGTGCTATTTTTTCTTTGCATTTAGCTGGGGTCTCTAGTATTTTAAGGTCATTGAATTTTATAACTACCATGTTTAATATAAAAAGTAAAGGTTGGGGGATGTTTTCTATGTCGTTATTTTGTTGAACTGTGCTTGTAACTACTATTTTGTTGTTGTTATCGTTGCCTGTGTTGGCTGCAGGGATTACTATG
>Pyura_spPortWelshpool5
ACTAGAATAAGTGTTATTATTCGGTTAGAATTGTCTCAAGTAAGGCAGGTTATTAGAGATGGGCAAATATATAATGTGGTTGTTACAGCCCATGCTCTTGTAATAATTTTTTTTTTTGTAATGCCCATGATAATTGGGGGATTTGGTAATTGATTACTTCCTTTAATACTAGGGAGTCCGGATATAGCTTTTCCTCGGTTGAATAACATAAGTTTTTGGTTTTTACCTCCAGCTTTGTTTTTGTTACTTATTAGTTCAATAATTGAGACCGGGGTAAGAACTGGATGAACTGTGTATCCTCCTTTAGCTGGAAATTTAGCTCATTCTAGGCCTAGGCTAGATTGTGCTATTTTTTCTTTGCATTTAGCTGGGGTCTCTAGTATTTTAAGGTCATTGAATTTTATAACTACCATGTTTAATATAAAAAGTAAAGGTTGGGGGATGTTTTCTATGTCGTTATTTTGTTGAACTGTGCTTGTAACTACTATTTTGTTGTTGTTATCGTTGCCTGTGTTGGCTGCAGGGATTACTATG
>Pyura_spBeautyPoint1
ACTAGAATAAGTGTTATTATTCGGTTAGAATTGTCTCAAGTAAGGCAGGTTATTAGAGATGGACAAATATATAATGTGGTTGTTACAGCCCATGCTCTTGTAATAATTTTTTTTTTTGTAATGCCCATGATAATTGGGGGATTTGGTAATTGATTACTTCCTTTAATACTAGGGAGTCCGGATATAGCTTTTCCTCGGTTGAATAACATAAGTTTTTGGTTTTTACCTCCAGCTTTGTTTTTGTTACTTATTAGTTCAATAATTGAGACCGGGGTAAGAACTGGATGAACTGTGTATCCTCCTTTAGCTGGAAATTTAGCTCATTCTAGACCTAGGCTAGATTGTGCTATTTTTTCTTTGCATTTAGCTGGGGTCTCTAGTATTTTAAGGTCATTGAATTTTATAACTACCATGTTTAATATAAAAAGTAAAGGTTGGGGGATGTTTTCTATGTCGTTATTTTGTTGAACTGTGCTTGTAACTACTATTTTGTTGTTGTTATCGTTGCCTGTGTTGGCTGCAGGGATTACTATG
>Pyura_spBeautyPoint2
ACTAGAATAAGTGTTATTATTCGGTTAGAATTGTCTCAAGTAAGGCAGGTTATTAGAGATGGACAAATATATAATGTGGTTGTTACAGCCCATGCTCTTGTAATAATTTTTTTTTTTGTAATGCCCATGATAATTGGGGGATTTGGTAATTGATTACTTCCTTTAATACTAGGGAGTCCGGATATAGCTTTTCCTCGGTTGAATAACATAAGTTTTTGGTTTTTACCTCCAGCTTTGTTTTTGTTACTTATTAGTTCAATAATTGAGACCGGGGTAAGAACTGGATGAACTGTGTATCCTCCTTTAGCTGGAAATTTAGCTCATTCTAGACCTAGGCTAGATTGTGCTATTTTTTCTTTGCATTTAGCTGGGGTCTCTAGTATTTTAAGGTCATTGAATTTTATAACTACCATGTTTAATATAAAAAGTAAAGGTTGGGGGATGTTTTCTATGTCGTTATTTTGTTGAACTGTGCTTGTAACTACTATTTTGTTGTTGTTATCGTTGCCTGTGTTGGCTGCAGGGATTACTATG
>Pyura_spBeautyPoint6
ACTAGAATAAGTGTTATTATTCGGTTAGAATTGTCTCAAGTAAGGCAGGTTATTAGAGATGGACAAATATATAATGTGGTTGTTACAGCCCATGCTCTTGTAATAATTTTTTTTTTTGTAATGCCCATGATAATTGGGGGATTTGGTAATTGATTACTTCCTTTAATACTAGGGAGTCCGGATATAGCTTTTCCTCGGTTGAATAACATAAGTTTTTGGTTTTTACCTCCAGCTTTGTTTTTGTTACTTATTAGTTCAATAATTGAGACCGGGGTAAGAACTGGATGAACTGTGTATCCTCCTTTAGCTGGAAATTTAGCTCATTCTAGACCTAGGCTAGATTGTGCTATTTTTTCTTTGCATTTAGCTGGGGTCTCTAGTATTTTAAGGTCATTGAATTTTATAACTACCATGTTTAATATAAAAAGTAAAGGTTGGGGGATGTTTTCTATGTCGTTATTTTGTTGAACTGTGCTTGTAACTACTATTTTGTTGTTGTTATCGTTGCCTGTGTTGGCTGCAGGGATTACTATG
>Pyura_spBeautyPoint7
ACTAGAATAAGTGTTATTATTCGGTTAGAATTGTCTCAAGTAAGGCAGGTTATTAGAGATGGACAAATATATAATGTGGTTGTTACAGCCCATGCTCTTGTAATAATTTTTTTTTTTGTAATGCCCATGATAATTGGGGGATTTGGTAATTGATTACTTCCTTTAATACTAGGGAGTCCGGATATAGCTTTTCCTCGGTTGAATAACATAAGTTTTTGGTTTTTACCTCCAGCTTTGTTTTTGTTACTTATTAGTTCAATAATTGAGACCGGGGTAAGAACTGGATGAACTGTGTATCCTCCTTTAGCTGGAAATTTAGCTCATTCTAGACCTAGGCTAGATTGTGCTATTTTTTCTTTGCATTTAGCTGGGGTCTCTAGTATTTTAAGGTCATTGAATTTTATAACTACCATGTTTAATATAAAAAGTAAAGGTTGGGGGATGTTTTCTATGTCGTTATTTTGTTGAACTGTGCTTGTAACTACTATTTTGTTGTTGTTATCGTTGCCTGTGTTGGCTGCAGGGATTACTATG
>Pyura_spBeautyPoint8
ACTAGAATAAGTGTTATTATTCGGTTAGAATTGTCTCAAGTAAGGCAGGTTATTAGAGATGGACAAATATATAATGTGGTTGTTACAGCCCATGCTCTTGTAATAATTTTTTTTTTTGTAATGCCCATGATAATTGGGGGATTTGGTAATTGATTACTTCCTTTAATACTAGGGAGTCCGGATATAGCTTTTCCTCGGTTGAATAACATAAGTTTTTGGTTTTTACCTCCAGCTTTGTTTTTGTTACTTATTAGTTCAATAATTGAGACCGGGGTAAGAACTGGATGAACTGTGTATCCTCCTTTAGCTGGAAATTTAGCTCATTCTAGACCTAGGCTAGATTGTGCTATTTTTTCTTTGCATTTAGCTGGGGTCTCTAGTATTTTAAGGTCATTGAATTTTATAACTACCATGTTTAATATAAAAAGTAAAGGTTGGGGGATGTTTTCTATGTCGTTATTTTGTTGAACTGTGCTTGTAACTACTATTTTGTTGTTGTTATCGTTGCCTGTGTTGGCTGCAGGGATTACTATG
>Pyura_spBeautyPoint10
ACTAGAATAAGTGTTATTATTCGGTTAGAATTGTCTCAAGTAAGGCAGGTTATTAGAGATGGACAAATATATAATGTGGTTGTTACAGCCCATGCTCTTGTAATAATTTTTTTTTTTGTAATGCCCATGATAATTGGGGGATTTGGTAATTGATTACTTCCTTTAATACTAGGGAGTCCGGATATAGCTTTTCCTCGGTTGAATAACATAAGTTTTTGGTTTTTACCTCCAGCTTTGTTTTTGTTACTTATTAGTTCAATAATTGAGACCGGGGTAAGAACTGGATGAACTGTGTATCCTCCTTTAGCTGGAAATTTAGCTCATTCTAGACCTAGGCTAGATTGTGCTATTTTTTCTTTGCATTTAGCTGGGGTCTCTAGTATTTTAAGGTCATTGAATTTTATAACTACCATGTTTAATATAAAAAGTAAAGGTTGGGGGATGTTTTCTATGTCGTTATTTTGTTGAACTGTGCTTGTAACTACTATTTTGTTGTTGTTATCGTTGCCTGTGTTGGCTGCAGGGATTACTATG
>Pyura_spBeautyPoint11
ACTAGAATAAGTGTTATTATTCGGTTAGAATTGTCTCAAGTAAGGCAGGTTATTAGAGATGGACAAATATATAATGTGGTTGTTACAGCCCATGCTCTTGTAATAATTTTTTTTTTTGTAATGCCCATGATAATTGGGGGATTTGGTAATTGATTACTTCCTTTAATACTAGGGAGTCCGGATATAGCTTTTCCTCGGTTGAATAACATAAGTTTTTGGTTTTTACCTCCAGCTTTGTTTTTGTTACTTATTAGTTCAATAATTGAGACCGGGGTAAGAACTGGATGAACTGTGTATCCTCCTTTAGCTGGAAATTTAGCTCATTCTAGACCTAGGCTAGATTGTGCTATTTTTTCTTTGCATTTAGCTGGGGTCTCTAGTATTTTAAGGTCATTGAATTTTATAACTACCATGTTTAATATAAAAAGTAAAGGTTGGGGGATGTTTTCTATGTCGTTATTTTGTTGAACTGTGCTTGTAACTACTATTTTGTTGTTGTTATCGTTGCCTGTGTTGGCTGCAGGGATTACTATG
>Pyura_spBeautyPoint12
ACTAGAATAAGTGTTATTATTCGGTTAGAATTGTCTCAAGTAAGGCAGGTTATTAGAGATGGACAAATATATAATGTGGTTGTTACAGCCCATGCTCTTGTAATAATTTTTTTTTTTGTAATGCCCATGATAATTGGGGGATTTGGTAATTGATTACTTCCTTTAATACTAGGGAGTCCGGATATAGCTTTTCCTCGGTTGAATAACATAAGTTTTTGGTTTTTACCTCCAGCTTTGTTTTTGTTACTTATTAGTTCAATAATTGAGACCGGGGTAAGAACTGGATGAACTGTGTATCCTCCTTTAGCTGGAAATTTAGCTCATTCTAGACCTAGGCTAGATTGTGCTATTTTTTCTTTGCATTTAGCTGGGGTCTCTAGTATTTTAAGGTCATTGAATTTTATAACTACCATGTTTAATATAAAAAGTAAAGGTTGGGGGATGTTTTCTATGTCGTTATTTTGTTGAACTGTGCTTGTAACTACTATTTTGTTGTTGTTATCGTTGCCTGTGTTGGCTGCAGGGATTACTATG
>Pyura_spTwoTreePoint1
ACTAGAATAAGTGTTATTATTCGGTTAGAATTGTCTCAAGTAAGGCAGGTTATTAGAGATGGGCAAATATATAATGTGGTTGTTACAGCCCATGCTCTTGTAATAATTTTTTTTTTTGTAATGCCCATGATAATTGGGGGCTTTGGTAATTGATTACTTCCTTTAATACTAGGGAGTCCGGATATAGCTTTTCCTCGGTTGAATAACATAAGTTTTTGGTTTTTACCTCCAGCTTTGTTTTTGTTACTTATTAGTTCAATAATTGAGACCGGGGTAAGAACTGGATGAACTGTGTATCCTCCTTTAGCTGGAAATTTAGCTCATTCTAGACCTAGGCTAGATTGTGCTATTTTTTCTTTGCATTTAGCTGGGGTCTCTAGTATTTTAAGGTCATTGAATTTTATAACTACCATGTTTAATATAAAAAGTAAAGGTTGGGGGATGTTTTCTATGTCGTTATTTTGTTGAACTGTGCTTGTAACTACTATTTTGTTGTTGTTATCGTTGCCTGTGTTGGCTGCAGGGATTACTATG
>Pyura_spTwoTreePoint2
ACTAGAATAAGTGTTATTATTCGGTTAGAATTGTCTCAAGTAAGGCAGGTTATTAGAGATGGGCAAATATATAATGTGGTTGTTACAGCCCATGCTCTTGTAATAATTTTTTTTTTTGTAATGCCCATGATAATTGGGGGCTTTGGTAATTGATTACTTCCTTTAATACTAGGGAGTCCGGATATAGCTTTTCCTCGGTTGAATAACATAAGTTTTTGGTTTTTACCTCCAGCTTTGTTTTTGTTACTTATTAGTTCAATAATTGAGACCGGGGTAAGAACTGGATGAACTGTGTATCCTCCTTTAGCTGGAAATTTAGCTCATTCTAGACCTAGGCTAGATTGTGCTATTTTTTCTTTGCATTTAGCTGGGGTCTCTAGTATTTTAAGGTCATTGAATTTTATAACTACCATGTTTAATATAAAAAGTAAAGGTTGGGGGATGTTTTCTATGTCGTTATTTTGTTGAACTGTGCTTGTAACTACTATTTTGTTGTTGTTATCGTTGCCTGTGTTGGCTGCAGGGATTACTATG
>Pyura_spHenleyBeach1
ACTAGAATAAGTGTTATTATTCGGTTAGAATTGTCTCAAGTAAGGCAGGTTATTAGAGATGGACAAATATATAATGTGGTTGTTACAGCCCATGCTCTTGTAATAATTTTTTTTTTTGTAATGCCCATGATAATTGGGGGATTTGGTAATTGATTACTTCCTTTAATACTAGGGAGTCCGGATATAGCTTTTCCTCGGTTGAATAATATAAGTTTTTGGTTTTTACCTCCAGCTTTGTTTTTGTTACTTATTAGTTCAATAATTGAGACCGGGGTAGGAACTGGATGAACTGTGTATCCTCCTTTAGCTGGAAATTTAGCTCATTCTAGACCCAGGCTAGATTGTGCTATTTTTTCTTTGCATTTAGCTGGGGTCTCTAGTATTTTAAGGTCATTGAATTTTATAACTACCATGTTTAATATAAAAAGTAAAGGTTGGGGGATGTTTTCTATGTCGTTATTTTGTTGAACTGTGCTTGTAACTACTATTTTGTTGTTGTTATCGTTGCCTGTGTTGGCTGCAGGGATTACTATG
>Pyura_spHenleyBeach2
ACTAGAATAAGTGTTATTATTCGGTTAGAATTGTCTCAAGTAAGGCAGGTTATTAGAGATGGACAAATATATAATGTGGTTGTTACAGCCCATGCTCTTGTAATAATTTTTTTTTTTGTAATGCCCATGATAATTGGGGGATTTGGTAATTGATTACTTCCTTTAATACTAGGGAGTCCGGATATAGCTTTTCCTCGGTTGAATAATATAAGTTTTTGGTTTTTACCTCCAGCTTTGTTTTTGTTACTTATTAGTTCAATAATTGAGACCGGGGTAGGAACTGGATGAACTGTGTATCCTCCTTTAGCTGGAAATTTAGCTCATTCTAGACCCAGGCTAGATTGTGCTATTTTTTCTTTGCATTTAGCTGGGGTCTCTAGTATTTTAAGGTCATTGAATTTTATAACTACCATGTTTAATATAAAAAGTAAAGGTTGGGGGATGTTTTCTATGTCGTTATTTTGTTGAACTGTGCTTGTAACTACTATTTTGTTGTTGTTATCGTTGCCTGTGTTGGCTGCAGGGATTACTATG
>Pyura_spHenleyBeach3
ACTAGAATAAGTGTTATTATTCGGTTAGAATTGTCTCAAGTAAGGCAGGTTATTAGAGATGGACAAATATATAATGTGGTTGTTACAGCCCATGCTCTTGTAATAATTTTTTTTTTTGTAATGCCCATGATAATTGGGGGATTTGGTAATTGATTACTTCCTTTAATACTAGGGAGTCCGGATATAGCTTTTCCTCGGTTGAATAATATAAGTTTTTGGTTTTTACCTCCAGCTTTGTTTTTGTTACTTATTAGTTCAATAATTGAGACCGGGGTAGGAACTGGATGAACTGTGTATCCTCCTTTAGCTGGAAATTTAGCTCATTCTAGACCCAGGCTAGATTGTGCTATTTTTTCTTTGCATTTAGCTGGGGTCTCTAGTATTTTAAGGTCATTGAATTTTATAACTACCATGTTTAATATAAAAAGTAAAGGTTGGGGGATGTTTTCTATGTCGTTATTTTGTTGAACTGTGCTTGTAACTACTATTTTGTTGTTGTTATCGTTGCCTGTGTTGGCTGCAGGGATTACTATG
>Pyura_spHenleyBeach4
ACTAGAATAAGTGTTATTATTCGGTTAGAATTGTCTCAAGTAAGGCAGGTTATTAGAGATGGACAAATATATAATGTGGTTGTTACAGCCCATGCTCTTGTAATAATTTTTTTTTTTGTAATGCCCATGATAATTGGGGGATTTGGTAATTGATTACTTCCTTTAATACTAGGGAGTCCGGATATAGCTTTTCCTCGGTTGAATAATATAAGTTTTTGGTTTTTACCTCCAGCTTTGTTTTTGTTACTTATTAGTTCAATAATTGAGACCGGGGTAGGAACTGGATGAACTGTGTATCCTCCTTTAGCTGGAAATTTAGCTCATTCTAGACCCAGGCTAGATTGTGCTATTTTTTCTTTGCATTTAGCTGGGGTCTCTAGTATTTTAAGGTCATTGAATTTTATAACTACCATGTTTAATATAAAAAGTAAAGGTTGGGGGATGTTTTCTATGTCGTTATTTTGTTGAACTGTGCTTGTAACTACTATTTTGTTGTTGTTATCGTTGCCTGTGTTGGCTGCAGGGATTACTATG
>Pyura_spHenleyBeach5
ACTAGAATAAGTGTTATTATTCGGTTAGAATTGTCTCAAGTAAGGCAGGTTATTAGAGATGGACAAATATATAATGTGGTTGTTACAGCCCATGCTCTTGTAATAATTTTTTTTTTTGTAATGCCCATGATAATTGGGGGATTTGGTAATTGATTACTTCCTTTAATACTAGGGAGTCCGGATATAGCTTTTCCTCGGTTGAATAATATAAGTTTTTGGTTTTTACCTCCAGCTTTGTTTTTGTTACTTATTAGTTCAATAATTGAGACCGGGGTAGGAACTGGATGAACTGTGTATCCTCCTTTAGCTGGAAATTTAGCTCATTCTAGACCCAGGCTAGATTGTGCTATTTTTTCTTTGCATTTAGCTGGGGTCTCTAGTATTTTAAGGTCATTGAATTTTATAACTACCATGTTTAATATAAAAAGTAAAGGTTGGGGGATGTTTTCTATGTCGTTATTTTGTTGAACTGTGCTTGTAACTACTATTTTGTTGTTGTTATCGTTGCCTGTGTTGGCTGCAGGGATTACTATG
>Pyura_spHenleyBeach10
ACTAGAATAAGTGTTATTATTCGGTTAGAATTGTCTCAAGTAAGGCAGGTTATTAGAGATGGACAAATATATAATGTGGTTGTTACAGCCCATGCTCTTGTAATAATTTTTTTTTTTGTAATGCCCATGATAATTGGGGGATTTGGTAATTGATTACTTCCTTTAATACTAGGGAGTCCGGATATAGCTTTTCCTCGGTTGAATAATATAAGTTTTTGGTTTTTACCTCCAGCTTTGTTTTTGTTACTTATTAGTTCAATAATTGAGACCGGGGTAGGAACTGGATGAACTGTGTATCCTCCTTTAGCTGGAAATTTAGCTCATTCTAGACCCAGGCTAGATTGTGCTATTTTTTCTTTGCATTTAGCTGGGGTCTCTAGTATTTTAAGGTCATTGAATTTTATAACTACCATGTTTAATATAAAAAGTAAAGGTTGGGGGATGTTTTCTATGTCGTTATTTTGTTGAACTGTGCTTGTAACTACTATTTTGTTGTTGTTATCGTTGCCTGTGTTGGCTGCAGGGATTACTATG
>Pyura_spHenleyBeach12
ACTAGAATAAGTGTTATTATTCGGTTAGAATTGTCTCAAGTAAGGCAGGTTATTAGAGATGGACAAATATATAATGTGGTTGTTACAGCCCATGCTCTTGTAATAATTTTTTTTTTTGTAATGCCCATGATAATTGGGGGATTTGGTAATTGATTACTTCCTTTAATACTAGGGAGTCCGGATATAGCTTTTCCTCGGTTGAATAATATAAGTTTTTGGTTTTTACCTCCAGCTTTGTTTTTGTTACTTATTAGTTCAATAATTGAGACCGGGGTAGGAACTGGATGAACTGTGTATCCTCCTTTAGCTGGAAATTTAGCTCATTCTAGACCCAGGCTAGATTGTGCTATTTTTTCTTTGCATTTAGCTGGGGTCTCTAGTATTTTAAGGTCATTGAATTTTATAACTACCATGTTTAATATAAAAAGTAAAGGTTGGGGGATGTTTTCTATGTCGTTATTTTGTTGAACTGTGCTTGTAACTACTATTTTGTTGTTGTTATCGTTGCCTGTGTTGGCTGCAGGGATTACTATG
>Pyura_spHenleyBeach13
ACTAGAATAAGTGTTATTATTCGGTTAGAATTGTCTCAAGTAAGGCAGGTTATTAGAGATGGACAAATATATAATGTGGTTGTTACAGCCCATGCTCTTGTAATAATTTTTTTTTTTGTAATGCCCATGATAATTGGGGGATTTGGTAATTGATTACTTCCTTTAATACTAGGGAGTCCGGATATAGCTTTTCCTCGGTTGAATAATATAAGTTTTTGGTTTTTACCTCCAGCTTTGTTTTTGTTACTTATTAGTTCAATAATTGAGACCGGGGTAGGAACTGGATGAACTGTGTATCCTCCTTTAGCTGGAAATTTAGCTCATTCTAGACCCAGGCTAGATTGTGCTATTTTTTCTTTGCATTTAGCTGGGGTCTCTAGTATTTTAAGGTCATTGAATTTTATAACTACCATGTTTAATATAAAAAGTAAAGGTTGGGGGATGTTTTCTATGTCGTTATTTTGTTGAACTGTGCTTGTAACTACTATTTTGTTGTTGTTATCGTTGCCTGTGTTGGCTGCAGGGATTACTATG
>Pyura_spLargsBay1
ACTAGAATAAGTGTTATTATTCGGTTAGAATTGTCTCAAGTAAGGCAGGTTATTAGAGATGGACAAATATATAATGTGGTTGTTACAGCCCATGCTCTTGTAATAATTTTTTTTTTTGTAATGCCCATGATAATTGGGGGATTTGGTAATTGATTACTTCCTTTAATACTAGGGAGTCCGGATATAGCTTTTCCTCGGTTGAATAATATAAGTTTTTGGTTTTTACCTCCAGCTTTGTTTTTGTTACTTATTAGTTCAATAATTGAGACCGGGGTAGGAACTGGATGAACTGTGTATCCTCCTTTAGCTGGAAATTTAGCTCATTCTAGACCCAGGCTAGATTGTGCTATTTTTTCTTTGCATTTAGCTGGGGTCTCTAGTATTTTAAGGTCATTGAATTTTATAACTACCATGTTTAATATAAAAAGTAAAGGTTGGGGGATGTTTTCTATGTCGTTATTTTGTTGAACTGTGCTTGTAACTACTATTTTGTTGTTGTTATCGTTGCCTGTGTTGGCTGCAGGGATTACTATG
>Pyura_spLargsBay2
ACTAGAATAAGTGTTATTATTCGGTTAGAATTGTCTCAAGTAAGGCAGGTTATTAGAGATGGACAAATATATAATGTGGTTGTTACAGCCCATGCTCTTGTAATAATTTTTTTTTTTGTAATGCCCATGATAATTGGGGGATTTGGTAATTGATTACTTCCTTTAATACTAGGGAGTCCGGATATAGCTTTTCCTCGGTTGAATAATATAAGTTTTTGGTTTTTACCTCCAGCTTTGTTTTTGTTACTTATTAGTTCAATAATTGAGACCGGGGTAGGAACTGGATGAACTGTGTATCCTCCTTTAGCTGGAAATTTAGCTCATTCTAGACCCAGGCTAGATTGTGCTATTTTTTCTTTGCATTTAGCTGGGGTCTCTAGTATTTTAAGGTCATTGAATTTTATAACTACCATGTTTAATATAAAAAGTAAAGGTTGGGGGATGTTTTCTATGTCGTTATTTTGTTGAACTGTGCTTGTAACTACTATTTTGTTGTTGTTATCGTTGCCTGTGTTGGCTGCAGGGATTACTATG
>Pyura_spLargsBay3
ACTAGAATAAGTGTTATTATTCGGTTAGAATTGTCTCAAGTAAGGCAGGTTATTAGAGATGGACAAATATATAATGTGGTTGTTACAGCCCATGCTCTTGTAATAATTTTTTTTTTTGTAATGCCCATGATAATTGGGGGATTTGGTAATTGATTACTTCCTTTAATACTAGGGAGTCCGGATATAGCTTTTCCTCGGTTGAATAATATAAGTTTTTGGTTTTTACCTCCAGCTTTGTTTTTGTTACTTATTAGTTCAATAATTGAGACCGGGGTAGGAACTGGATGAACTGTGTATCCTCCTTTAGCTGGAAATTTAGCTCATTCTAGACCCAGGCTAGATTGTGCTATTTTTTCTTTGCATTTAGCTGGGGTCTCTAGTATTTTAAGGTCATTGAATTTTATAACTACCATGTTTAATATAAAAAGTAAAGGTTGGGGGATGTTTTCTATGTCGTTATTTTGTTGAACTGTGCTTGTAACTACTATTTTGTTGTTGTTATCGTTGCCTGTGTTGGCTGCAGGGATTACTATG
>Pyura_spLargsBay4
ACTAGAATAAGTGTTATTATTCGGTTAGAATTGTCTCAAGTAAGGCAGGTTATTAGAGATGGACAAATATATAATGTGGTTGTTACAGCCCATGCTCTTGTAATAATTTTTTTTTTTGTAATGCCCATGATAATTGGGGGATTTGGTAATTGATTACTTCCTTTAATACTAGGGAGTCCGGATATAGCTTTTCCTCGGTTGAATAATATAAGTTTTTGGTTTTTACCTCCAGCTTTGTTTTTGTTACTTATTAGTTCAATAATTGAGACCGGGGTAGGAACTGGATGAACTGTGTATCCTCCTTTAGCTGGAAATTTAGCTCATTCTAGACCCAGGCTAGATTGTGCTATTTTTTCTTTGCATTTAGCTGGGGTCTCTAGTATTTTAAGGTCATTGAATTTTATAACTACCATGTTTAATATAAAAAGTAAAGGTTGGGGGATGTTTTCTATGTCGTTATTTTGTTGAACTGTGCTTGTAACTACTATTTTGTTGTTGTTATCGTTGCCTGTGTTGGCTGCAGGGATTACTATG
>Pyura_spBrightonBeach1
ACTAGAATAAGTGTTATTATTCGGTTAGAATTGTCTCAAGTAAGGCAGGTTATTAGAGATGGACAAATATATAATGTGGTTGTTACAGCCCATGCTCTTGTAATAATTTTTTTTTTTGTAATGCCCATGATAATTGGGGGATTTGGTAATTGATTACTTCCTTTAATACTAGGGAGTCCGGATATAGCTTTTCCTCGGTTGAATAATATAAGTTTTTGGTTTTTACCTCCAGCTTTGTTTTTGTTACTTATTAGTTCAATAATTGAGACCGGGGTAGGAACTGGATGAACTGTGTATCCTCCTTTAGCTGGAAATTTAGCTCATTCTAGACCCAGGCTAGATTGTGCTATTTTTTCTTTGCATTTAGCTGGGGTCTCTAGTATTTTAAGGTCATTGAATTTTATAACTACCATGTTTAATATAAAAAGTAAAGGTTGGGGGATGTTTTCTATGTCGTTATTTTGTTGAACTGTGCTTGTAACTACTATTTTGTTGTTGTTATCGTTGCCTGTGTTGGCTGCAGGGATTACTATG
>Pyura_spBrightonBeach2
ACTAGAATAAGTGTTATTATTCGGTTAGAATTGTCTCAAGTAAGGCAGGTTATTAGAGATGGACAAATATATAATGTGGTTGTTACAGCCCATGCTCTTGTAATAATTTTTTTTTTTGTAATGCCCATGATAATTGGGGGATTTGGTAATTGATTACTTCCTTTAATACTAGGGAGTCCGGATATAGCTTTTCCTCGGTTGAATAATATAAGTTTTTGGTTTTTACCTCCAGCTTTGTTTTTGTTACTTATTAGTTCAATAATTGAGACCGGGGTAGGAACTGGATGAACTGTGTATCCTCCTTTAGCTGGAAATTTAGCTCATTCTAGACCCAGGCTAGATTGTGCTATTTTTTCTTTGCATTTAGCTGGGGTCTCTAGTATTTTAAGGTCATTGAATTTTATAACTACCATGTTTAATATAAAAAGTAAAGGTTGGGGGATGTTTTCTATGTCGTTATTTTGTTGAACTGTGCTTGTAACTACTATTTTGTTGTTGTTATCGTTGCCTGTGTTGGCTGCAGGGATTACTATG
>Pyura_spBrightonBeach3
ACTAGAATAAGTGTTATTATTCGGTTAGAATTGTCTCAAGTAAGGCAGGTTATTAGAGATGGACAAATATATAATGTGGTTGTTACAGCCCATGCTCTTGTAATAATTTTTTTTTTTGTAATGCCCATGATAATTGGGGGATTTGGTAATTGATTACTTCCTTTAATACTAGGGAGTCCGGATATAGCTTTTCCTCGGTTGAATAATATAAGTTTTTGGTTTTTACCTCCAGCTTTGTTTTTGTTACTTATTAGTTCAATAATTGAGACCGGGGTAGGAACTGGATGAACTGTGTATCCTCCTTTAGCTGGAAATTTAGCTCATTCTAGACCCAGGCTAGATTGTGCTATTTTTTCTTTGCATTTAGCTGGGGTCTCTAGTATTTTAAGGTCATTGAATTTTATAACTACCATGTTTAATATAAAAAGTAAAGGTTGGGGGATGTTTTCTATGTCGTTATTTTGTTGAACTGTGCTTGTAACTACTATTTTGTTGTTGTTATCGTTGCCTGTGTTGGCTGCAGGGATTACTATG
>Pyura_spBrightonBeach4
ACTAGAATAAGTGTTATTATTCGGTTAGAATTGTCTCAAGTAAGGCAGGTTATTAGAGATGGACAAATATATAATGTGGTTGTTACAGCCCATGCTCTTGTAATAATTTTTTTTTTTGTAATGCCCATGATAATTGGGGGATTTGGTAATTGATTACTTCCTTTAATACTAGGGAGTCCGGATATAGCTTTTCCTCGGTTGAATAATATAAGTTTTTGGTTTTTACCTCCAGCTTTGTTTTTGTTACTTATTAGTTCAATAATTGAGACCGGGGTAGGAACTGGATGAACTGTGTATCCTCCTTTAGCTGGAAATTTAGCTCATTCTAGACCCAGGCTAGATTGTGCTATTTTTTCTTTGCATTTAGCTGGGGTCTCTAGTATTTTAAGGTCATTGAATTTTATAACTACCATGTTTAATATAAAAAGTAAAGGTTGGGGGATGTTTTCTATGTCGTTATTTTGTTGAACTGTGCTTGTAACTACTATTTTGTTGTTGTTATCGTTGCCTGTGTTGGCTGCAGGGATTACTATG
>PdalbPortWelshpool1
ACTAGGATAAGTGTTATTATTCGAATTGAGCTATCTCAAGTTAGGCAGGTGATCAGGGATGGTCAAATATATAATGTGGTGGTTACAGCGCATGCTTTTGTTATAATTTTTTTTTTTGTAATGCCGATGATAATTGGTGGATTTGGGAATTGATTGCTTCCTTTGATGTTGGGAAGCCCGGATATGGCCTTTCCCCGGTTAAATAATATGAGTTTTTGGTTTTTACCTCCTGCTCTATTCCTACTTCTAATCAGTTCTATAATTGAAACTGGGGTAGGTACTGGTTGGACCGTGTATCCTCCTTTAGCGGGGAACTTGGCACACTCTGGACCTAGGTTGGATTGTGCTATTTTTTCTTTACATTTAGCTGGGGTTTCGAGTATTTTGAGATCTTTAAATTTCATAACGACTATGTTTAATATGAAAACGAAAGGATGAAGGATGTTTTCTATGTCTTTGTTTTGTTGAACTGTATTTGTAACAGTAATTTTACTTTTGTTATCTTTACCAGTTTTGGCGGCGGGTATTACAATG
>PdalbPortWelshpool2
ACTAGGATAAGTGTTATTATTCGAATTGAGCTATCTCAAGTTAGGCAGGTGATCAGGGATGGTCAAATATATAATGTGGTGGTTACAGCGCATGCTTTTGTTATAATTTTTTTTTTTGTAATGCCGATGATAATTGGTGGATTTGGGAATTGATTACTTCCTTTGATGTTGGGAAGCCCGGATATGGCCTTTCCCCGGTTAAATAATATGAGTTTTTGGTTTTTACCTCCTGCTCTATTCCTACTTCTAATCAGTTCTATAATTGAAACTGGGGTAGGTACTGGTTGGACCGTGTATCCTCCTTTAGCGGGGAACTTGGCACACTCTGGACCTAGGTTGGATTGTGCTATTTTTTCTTTACATTTAGCTGGGGTTTCGAGTATTTTGAGATCTTTAAATTTCATAACGACTATGTTTAATATGAAAACGAAAGGATGAAGGATGTTTTCTATGTCTTTGTTTTGTTGAACTGTATTTGTAACAGTAATTTTACTTTTGTTATCTTTACCAGTTTTGGCGGCGGGTATTACAATG
>PdalbPortWelshpool3
ACTAGGATAAGTGTTATTATTCGAATTGAGCTATCTCAAGTTAGGCAGGTGATCAGGGATGGTCAAATATATAATGTGGTGGTTACAGCGCATGCTTTTGTTATAATTTTTTTTTTTGTAATGCCGATGATAATTGGTGGATTTGGGAATTGATTGCTTCCTTTGATGTTGGGAAGCCCGGATATGGCCTTTCCCCGGTTAAATAATATGAGTTTTTGGTTTTTACCTCCTGCTCTATTCCTACTTCTAATCAGTTCTATAATTGAAACTGGGGTAGGTACTGGTTGGACCGTGTATCCTCCTTTAGCGGGGAACTTGGCACACTCTGGACCTAGGTTGGATTGTGCTATTTTTTCTTTACACTTAGCTGGGGTTTCGAGTATTTTGAGATCTTTAAATTTCATAACGACTATGTTTAATATGAAAACGAAAGGATGAAGGATGTTTTCTATGTCTTTGTTTTGTTGAACTGTATTTGTAACAGTAATTTTACTTTTGTTATCTTTACCAGTTTTGGCGGCGGGTATTACAATG
>PdalbStonyPoint1
ACTAGGATAAGTGTTATTATTCGAATTGAGCTATCTCAAGTTAGGCAGGTGATCAGGGATGGTCAAATATATAATGTGGTGGTTACAGCGCATGCTTTTGTTATAATTTTTTTTTTTGTAATGCCGATGATAATTGGTGGATTTGGGAATTGATTGCTTCCTTTGATGTTGGGAAGCCCGGATATGGCCTTTCCCCGGTTAAATAATATGAGTTTTTGGTTTTTACCTCCTGCTCTATTCCTACTTCTAATCAGTTCTATAATTGAAACTGGGGTAGGTACTGGTTGGACCGTGTATCCTCCTTTAGCGGGGAACTTGGCACACTCTGGACCTAGGTTGGATTGTGCTATTTTTTCTTTACATTTAGCTGGGGTTTCGAGTATTTTGAGATCTTTAAATTTCATAACGACTATGTTTAATATGAAAACGAAAGGATGAAGGATGTTTTCTATGTCTTTGTTTTGTTGAACTGTATTTGTAACAGTAATTTTACTTTTGTTATCTTTACCAGTTTTGGCGGCGGGTATTACAATG
>PdalbStonyPoint2
ACTAGGATAAGTGTTATTATTCGAATTGAGCTATCTCAAGTTAGGCAGGTGATCAGGGATGGTCAAATATATAATGTGGTGGTTACAGCGCATGCTTTTGTTATAATTTTTTTTTTTGTAATGCCGATGATAATTGGTGGATTTGGGAATTGATTGCTTCCTTTGATGTTGGGAAGCCCGGATATGGCCTTTCCCCGGTTAAATAATATGAGTTTTTGGTTTTTACCTCCTGCTCTATTCCTACTTCTAATCAGTTCTATAATTGAAACTGGGGTAGGTACTGGTTGGACCGTGTATCCTCCTTTAGCGGGGAACTTGGCACACTCTGGACCTAGGTTGGATTGTGCTATTTTTTCTTTACATTTAGCTGGGGTTTCGAGTATTTTGAGATCTTTAAATTTCATAACGACTATGTTTAATATGAAAACGAAAGGATGAAGGATGTTTTCTATGTCTTTGTTTTGTTGAACTGTATTTGTAACAGTAATTTTACTTTTGTTATCTTTACCAGTTTTGGCGGCGGGTATTACAATG
>PdalbStonyPoint3
ACTAGGATAAGTGTTATTATTCGAATTGAGTTATCTCAAGTTAGGCAGGTGATCAGGGATGGTCAAATATATAATGTGGTTGTTACAGCGCATGCTTTTGTTATAATTTTTTTTTTTGTAATGCCGATGATAATTGGTGGATTTGGGAATTGATTGCTTCCTTTGATGTTGGGAAGCCCGGATATGGCCTTTCCCCGGTTAAATAATATGAGTTTTTGGTTTTTACCTCCTGCTCTATTCTTACTTTTAATCAGTTCTATAATTGAAACTGGGGTAGGTACTGGTTGGACTGTGTATCCTCCTTTAGCGGGGAACTTGGCACACTCTGGACCTAGGTTGGATTGTGCTATTTTTTCTTTACATTTAGCTGGGGTTTCGAGTATTTTGAGATCTTTAAATTTCATAACGACTATGTTTAATATGAAAACGAAAGGATGAAGGATGTTTTCTATGTCTTTGTTTTGTTGAACTGTATTTGTAACAGTAATTTTACTTTTGTTATCTTTACCAGTTTTGGCGGCGGGTATTACAATG
>PdalbStonyPoint4
ACTAGGATAAGTGTTATTATTCGAATTGAGCTATCTCAAGTTAGGCAGGTGATCAGGGATGGTCAAATATATAATGTGGTGGTTACAGCGCATGCTTTTGTTATAATTTTTTTTTTTGTAATGCCGATGATAATTGGTGGATTTGGGAATTGATTGCTTCCTTTGATGTTGGGAAGCCCGGATATGGCCTTTCCCCGGTTAAATAATATGAGTTTTTGGTTTTTACCTCCTGCTCTATTCCTACTTCTAATCAGTTCTATAATTGAAACTAGGGTAGGTACTGGTTGGACCGTGTATCCTCCTTTAGCGGGGAACTTGGCACACTCTGGACCTAGGTTGGATTGTGCTATTTTTTCTTTACATTTAGCTGGGGTTTCGAGTATTTTGAGATCTTTAAATTTCATAACGACTATGTTTAATATGAAAACGAAAGGATGAAGGATGTTTTCTATATCTTTGTTTTGTTGAACTGTATTTGTAACAGTAATTTTACTTTTGTTATCTTTACCAGTTTTGGCGGCGGGTATTACAATG
>PdalbHastings1
ACTAGGATAAGTGTTATTATTCGAATTGAGCTATCTCAAGTTAGGCAGGTGATCAGGGATGGTCAAATATATAATGTGGTGGTTACAGCGCATGCTTTTGTTATAATTTTTTTTTTTGTAATGCCGATGATAATTGGTGGATTTGGGAATTGATTGCTTCCTTTGATGTTGGGAAGCCCGGATATGGCCTTTCCCCGGTTAAATAATATGAGTTTTTGGTTTTTACCTCCTGCTCTATTCCTACTTCTAATCAGTTCTATAATTGAAACTGGGGTAGGTACTGGTTGGACCGTGTATCCTCCTTTAGCGGGGAACTTGGCACACTCTGGACCTAGGTTGGATTGTGCTATTTTTTCTTTACATTTAGCTGGGGTTTCGAGTATTTTGAGATCTTTAAATTTCATAACGACTATGTTTAATATGAAAACGAAAGGATGAAGGATGTTTTCTATGTCTTTGTTTTGTTGAACTGTATTTGTAACAGTAATTTTACTTTTGTTATCTTTACCAGTTTTGGCGGCGGGTATTACAATG
>PdalbHastings2
ACTAGGATAAGTGTTATTATTCGAATTGAGCTATCTCAAGTTAGGCAGGTGATCAGGGATGGTCAAATATATAATGTGGTGGTTACAGCGCATGCTTTTGTTATAATTTTTTTTTTTGTAATGCCGATGATAATTGGTGGATTTGGGAATTGATTGCTTCCTTTGATGTTGGGAAGCCCGGATATGGCCTTTCCCCGGTTAAATAATATGAGTTTTTGGTTTTTACCTCCTGCTCTATTCCTACTTCTAATCAGTTCTATAATTGAAACTGGGGTAGGTACTGGTTGGACCGTGTATCCTCCTTTAGCGGGGAACTTGGCACACTCTGGACCTAGGTTGGATTGTGCTATTTTTTCTTTACATTTAGCTGGGGTTTCGAGTATTTTGAGATCTTTAAATTTCATAACGACTATGTTTAATATGAAAACGAAAGGATGAAGGATGTTTTCTATGTCTTTGTTTTGTTGAACTGTATTTGTAACAGTAATTTTACTTTTGTTATCTTTACCAGTTTTGGCGGCGGGTATTACAATG
>PdalbHastings3
ACTAGGATAAGTGTTATTATTCGAATTGAGCTATCTCAAGTTAGGCAGGTGATCAGGGATGGTCAAATATATAATGTGGTGGTTACAGCGCATGCTTTTGTTATAATTTTTTTTTTTGTAATGCCGATGATAATTGGTGGATTTGGGAATTGATTGCTTCCTTTGATGTTGGGAAGCCCGGATATGGCCTTTCCCCGGTTAAATAATATGAGTTTTTGGTTTTTACCTCCTGCTCTATTCCTACTTCTAATCAGTTCTATAATTGAAACTGGGGTAGGTACTGGTTGGACCGTGTATCCTCCTTTAGCGGGGAACTTGGCACACTCTGGACCTAGGTTGGATTGTGCTATTTTTTCTTTACATTTAGCTGGGGTTTCGAGTATTTTGAGATCTTTAAATTTCATAACGACTATGTTTAATATGAAAACGAAAGGATGAAGGATGTTTTCTATGTCTTTGTTTTGTTGAACTGTATTTGTAACAGTAATTTTACTTTTGTTATCTTTACCAGTTTTGGCGGCGGGTATTACAATG
>PdalbHastings4
ACTAGGATAAGTGTTATTATTCGAATTGAGCTATCTCAAGTTAGGCAGGTGATCAGGGATGGTCAAATATATAATGTGGTGGTTACAGCGCATGCTTTTGTTATAATTTTTTTTTTTGTAATGCCGATGATAATTGGTGGATTTGGGAATTGATTGCTTCCTTTGATGTTGGGAAGCCCGGATATGGCCTTTCCCCGGTTAAATAATATGAGTTTTTGGTTTTTACCTCCTGCTCTATTCCTACTTCTAATCAGTTCTATAATTGAAACTGGGGTAGGTACTGGTTGGACCGTGTATCCTCCTTTAGCGGGGAACTTGGCACACTCTGGACCTAGGTTGGATTGTGCTATTTTTTCTTTACATTTAGCTGGGGTTTCGAGTATTTTGAGATCTTTAAATTTCATAACGACTATGTTTAATATGAAAACGAAAGGATGAAGGATGTTTTCTATGTCTTTGTTTTGTTGAACTGTATTTGTAACAGTAATTTTACTTTTGTTATCTTTACCAGTTTTGGCGGCGGGTATTACAATG
>PdalbHastings5
ACTAGGATAAGTGTTATTATTCGAATTGAGCTATCTCAAGTTAGGCAGGTGATCAGGGATGGACAAATATATAATGTGGTGGTTACAGCGCATGCTTTTGTTATAATTTTTTTTTTTGTAATGCCGATGATAATTGGTGGATTTGGGAATTGATTGCTTCCTTTGATGTTGGGAAGCCCGGATATGGCCTTTCCCCGGTTAAATAATATGAGTTTTTGGTTTTTACCTCCTGCTCTATTCCTACTTCTAATCAGTTCTATAATTGAAACTGGGGTAGGTACTGGTTGGACCGTGTATCCTCCTTTAGCGGGGAACTTGGCACACTCTGGACCTAGGTTGGATTGTGCTATTTTTTCTTTACATTTAGCTGGGGTTTCGAGTATTTTGAGATCTTTAAATTTCATAACGACTATGTTTAATATGAAAACGAAAGGATGAAGGATGTTTTCTATGTCTTTGTTTTGTTGAACTGTATTTGTAACAGTAATTTTACTTTTGTTATCTTTACCAGTTTTGGCGGCGGGTATTACAATG
>PdalbMornington1
ACTAGGATAAGTGTTATTATTCGAATTGAGCTATCTCAAGTTAGGCAGGTGATCAGGGATGGTCAAATATATAATGTGGTGGTTACAGCGCATGCTTTTGTTATAATTTTTTTTTTTGTAATGCCGATGATAATTGGTGGATTTGGGAATTGATTGCTTCCTTTGATGTTGGGAAGCCCGGATATGGCCTTTCCCCGGTTAAATAATATGAGTTTTTGGTTTTTACCTCCTGCTCTATTCCTACTTCTAATCAGTTCTATAATTGAAACTGGGGTAGGTACTGGTTGGACCGTGTATCCTCCTTTAGCGGGGAACTTGGCACACTCTGGACCTAGGTTGGATTGTGCTATTTTTTCTTTACATTTAGCTGGGGTTTCGAGTATTTTGAGATCTTTAAATTTCATAACGACTATGTTTAATATGAAAACGAAAGGATGAAGGATGTTTTCTATGTCTTTGTTTTGTTGAACTGTATTTGTAACAGTAATTTTACTTTTGTTATCTTTACCAGTTTTGGCGGCGGGTATTACAATG
>PdalbMornington2
ACTAGGATAAGTGTTATTATTCGAATTGAGCTATCTCAAGTTAGGCAGGTGATCAGGGATGGTCAAATATATAATGTGGTGGTTACAGCGCATGCTTTTGTTATAATTTTTTTTTTTGTAATGCCGATGATAATTGGTGGATTTGGGAATTGATTGCTTCCTTTGATGTTGGGAAGCCCGGATATGGCCTTTCCCCGGTTAAATAATATGAGTTTTTGGTTTTTACCTCCTGCTCTATTCCTACTTCTAATCAGTTCTATAATTGAAACTGGGGTAGGTACTGGTTGGACCGTGTATCCTCCTTTAGCGGGGAACTTGGCACACTCTGGACCTAGGTTGGATTGTGCTATTTTTTCTTTACATTTAGCTGGGGTTTCGAGTATTTTGAGATCTTTAAATTTCATAACGACTATGTTTAATATGAAAACGAAAGGATGAAGGATGTTTTCTATGTCTTTGTTTTGTTGAACTGTATTTGTAACAGTAATTTTACTTTTGTTATCTTTACCAGTTTTGGCGGCGGGTATTACAATG
>PdalbMornington3
ACTAGGATAAGTGTTATTATTCGAATTGAGCTATCTCAAGTTAGGCAGGTGATCAGGGATGGTCAAATATATAATGTGGTGGTCACAGCGCATGCTTTTGTTATAATTTTTTTTTTTGTAATGCCGATGATAATTGGTGGATTTGGGAATTGATTGCTTCCTTTGATGTTGGGAAGCCCGGATATGGCCTTTCCCCGGTTAAATAATATGAGTTTTTGGTTTTTACCTCCTGCTCTATTCCTACTTCTAATCAGTTCTATAATTGAAACTGGGGTAGGTACTGGTTGGACCGTGTATCCTCCTTTAGCGGGGAACTTGGCACACTCTGGACCTAGGTTGGATTGTGCTATTTTTTCTTTACATTTAGCTGGGGTTTCGAGTATTTTGAGATCTTTAAATTTCATAACGACTATGTTTAATATGAAAACGAAAGGATGAAGGATGTTTTCTATGTCTTTGTTTTGTTGAACTGTATTTGTAACAGTAATTTTACTTTTGTTATCTTTACCAGTTTTGGCGGCGGGTATTACAATG
>PdalbPortarlington1
ACTAGGATAAGTGTTATTATTCGAATTGAGTTATCTCAAGTTAGGCAGGTGATCAGGGATGGTCAAATATATAATGTGGTTGTTACAGCGCATGCTTTTGTTATAATTTTTTTTTTTGTAATGCCGATGATAATTGGTGGATTTGGGAATTGATTGCTTCCTTTGATGTTGGGAAGCCCGGATATGGCCTTTCCCCGGTTAAATAATATGAGTTTTTGGTTTTTACCTCCTGCTCTATTCTTACTTTTAATCAGTTCTATAATTGAAACTGGGGTAGGTACTGGTTGGACCGTGTATCCTCCTTTAGCGGGGAACTTGGCACACTCTGGACCTAGGTTGGATTGTGCTATTTTTTCTTTACATTTAGCTGGGGTTTCGAGTATTTTGAGATCTTTAAATTTCATAACGACTATGTTTAATATGAAAACGAAAGGATGAAGGATGTTTTCTATGTCTTTGTTTTGTTGAACTGTATTTGTAACAGTAATTTTACTTTTGTTATCTTTACCAGTTTTGGCGGCGGGTATTACAATG
>PdalbPortarlington2
ACTAGGATAAGTGTTATTATTCGAATTGAGTTATCTCAAGTTAGGCAGGTGATCAGGGATGGTCAAATATATAATGTGGTTGTTACAGCGCATGCTTTTGTTATAATTTTTTTTTTTGTAATGCCGATGATAATTGGTGGATTTGGGAATTGATTGCTTCCTTTGATGTTGGGAAGCCCGGATATGGCCTTTCCCCGGTTAAATAATATGAGTTTTTGGTTTTTACCTCCTGCTCTATTCTTACTTTTAATCAGTTCTATAATTGAAACTGGGGTAGGTACTGGTTGGACCGTGTATCCTCCTTTAGCGGGGAACTTGGCACACTCTGGACCTAGGTTGGATTGTGCTATTTTTTCTTTACATTTAGCTGGGGTTTCGAGTATTTTGAGATCTTTAAATTTCATAACGACTATGTTTAATATGAAAACGAAAGGATGAAGGATGTTTTCTATGTCTTTGTTTTGTTGAACTGTATTTGTAACAGTAATTTTACTTTTGTTATCTTTACCAGTTTTGGCGGCGGGTATTACAATG
>PdalbPortarlington3
ACTAGGATAAGTGTTATTATTCGAATTGAGTTATCTCAAGTTAGGCAGGTGATCAGGGATGGTCAAATATATAATGTGGTTGTTACAGCGCATGCTTTTGTTATAATTTTTTTTTTTGTAATGCCGATGATAATTGGTGGATTTGGGAATTGATTGCTTCCTTTGATGTTGGGAAGCCCGGATATGGCCTTTCCCCGGTTAAATAATATGAGTTTTTGGTTTTTACCTCCTGCTCTATTCTTACTTTTAATCAGTTCTATAATTGAAACTGGGGTAGGTACTGGTTGGACCGTGTATCCTCCTTTAGCGGGGAACTTGGCACACTCTGGACCTAGGTTGGATTGTGCTATTTTTTCTTTACATTTAGCTGGGGTTTCGAGTATTTTGAGATCTTTAAATTTCATAACGACTATGTTTAATATGAAAACGAAAGGATGAAGGATGTTTTCTATGTCTTTGTTTTGTTGAACTGTATTTGTAACAGTAATTTTACTTTTGTTATCTTTACCAGTTTTGGCGGCGGGTATTACAATG
>PdalbPortarlington4
ACTAGGATAAGTGTTATTATTCGAATTGAGTTATCTCAAGTTAGGCAGGTGATCAGGGATGGTCAAATATATAATGTGGTGGTTACAGCGCATGCTTTTGTTATAATTTTTTTTTTTGTAATGCCGATGATAATTGGTGGATTTGGGAATTGATTGCTTCCTTTGATGTTGGGAAGCCCGGATATGGCCTTTCCCCGGTTAAATAATATGAGTTTTTGGTTTTTACCTCCTGCTCTATTCCTACTTCTAATCAGTTCTATAATTGAAACTGGGGTAGGTACTGGTTGGACCGTGTATCCTCCTTTAGCGGGGAACTTGGCACACTCTGGACCTAGGTTGGATTGTGCTATTTTTTCTTTACATTTAGCTGGGGTTTCGAGTATTTTGAGATCTTTAAATTTCATAACGACTATGTTTAATATGAAAACGAAAGGATGAAGGATGTTTTCTATGTCTTTGTTTTGTTGAACTGTATTTGTAACAGTAATTTTACTTTTGTTATCTTTACCAGTTTTGGCGGCGGGTATTACAATG
>PdalbAlbany1
ACTAGGATAAGTGTTATTATTCGAATTGAGTTATCTCAAGTTAGGCAGGTGATCAGGGATGGTCAAATATATAATGTGGTTGTTACAGCGCATGCTTTTGTTATAATTTTTTTTTTTGTAATGCCGATGATAATTGGTGGATTTGGGAATTGATTGCTTCCTTTGATGTTGGGAAGCCCGGATATGGCCTTTCCCCGGTTAAATAATATGAGTTTTTGGTTTTTACCTCCTGCTCTATTCTTACTTTTAATCAGTTCTATAATTGAAACTGGGGTAGGTACTGGTTGGACCGTGTATCCTCCTTTAGCGGGGAACTTGGCACACTCTGGACCTAGGTTGGATTGTGCTATTTTTTCTTTACATTTAGCTGGGGTTTCGAGTATTTTGAGATCTTTAAATTTCATAACGACTATGTTTAATATGAAAACGAAAGGATGAAGGATGTTTTCTATGTCTTTGTTTTGTTGAACTGTATTTGTAACAGTAATTTTACTTTTGTTATCTTTACCAGTTTTGGCGGCGGGTATTACAATG
>PdalbAlbany2
ACTAGGATAAGTGTTATTATTCGAATTGAGTTATCTCAAGTTAGGCAGGTGATCAGGGATGGTCAAATATATAATGTGGTTGTTACAGCGCATGCTTTTGTTATAATTTTTTTTTTTGTAATGCCGATGATAATTGGTGGATTTGGGAATTGATTGCTTCCTTTGATGTTGGGAAGCCCGGATATGGCCTTTCCCCGGTTAAATAATATGAGTTTTTGGTTTTTACCTCCTGCTCTATTCTTACTTTTAATCAGTTCTATAATTGAAACTGGGGTAGGTACTGGTTGGACCGTGTATCCTCCTTTAGCGGGGAACTTGGCACACTCTGGACCTAGGTTGGATTGTGCTATTTTTTCTTTACATTTAGCTGGGGTTTCGAGTATTTTGAGATCTTTAAATTTCATAACGACTATGTTTAATATGAAAACGAAAGGATGAAGGATGTTTTCTATGTCTTTGTTTTGTTGAACTGTATTTGTAACAGTAATTTTACTTTTGTTATCTTTACCAGTTTTGGCGGCGGGTATTACAATG
>PdalbAlbany3
ACTAGGATAAGTGTTATTATTCGAATTGAGTTATCTCAAGTTAGGCAGGTGATCAGGGATGGTCAAATATATAATGTGGTTGTTACAGCGCATGCTTTTGTTATAATTTTTTTTTTTGTAATGCCGATGATAATTGGTGGATTTGGGAATTGATTGCTTCCTTTGATGTTGGGAAGCCCGGATATGGCCTTTCCCCGGTTAAATAATATGAGTTTTTGGTTTTTACCTCCTGCTCTATTCTTACTTTTAATCAGTTCTATAATTGAAACTGGGGTAGGTACTGGTTGGACCGTGTATCCTCCTTTAGCGGGGAACTTGGCACACTCTGGACCTAGGTTGGATTGTGCTATTTTTTCTTTACATTTAGCTGGGGTTTCGAGTATTTTGAGATCTTTAAATTTCATAACGACTATGTTTAATATGAAAACGAAAGGATGAAGGATGTTTTCTATGTCTTTGTTTTGTTGAACTGTATTTGTAACAGTAATTTTACTTTTGTTATCTTTACCAGTTTTGGCGGCGGGTATTACAATG
>PdalbAlbany4
ACTAGGATAAGTGTTATTATTCGAATTGAGCTATCTCAAGTTAGGCAGGTGATCAGGGATGGTCAAATATATAATGTGGTGGTTACAGCGCATGCTTTTGTTATAATTTTTTTTTTTGTAATGCCGATGATAATTGGTGGATTTGGGAATTGATTGCTTCCTTTGATGTTGGGAAGCCCGGATATGGCCTTTCCCCGGTTAAATAATATGAGTTTTTGGTTTTTACCTCCTGCTCTATTCCTACTTCTAATCAGTTCTATAATTGAAACTGGGGTAGGTACTGGTTGGACCGTGTATCCTCCTTTAGCGGGGAACTTGGCACACTCTGGACCTAGGTTGGATTGTGCTATTTTTTCTTTACATTTAGCTGGGGTTTCGAGTATTTTGAGATCTTTAAATTTCATAACGACTATGTTTAATATGAAAACGAAAGGATGAAGGATGTTTTCTATGTCTTTGTTTTGTTGAACTGTATTTGTAACAGTAATTTTACTTTTGTTATCTTTACCAGTTTTGGCGGCGGGTATTACAATG
>PdalbAlbany5
ACTAGGATAAGTGTTATTATTCGAATTGAGTTATCTCAAGTTAGGCAGGTGATCAGGGATGGTCAAATATATAATGTGGTTGTTACAGCGCATGCTTTTGTTATAATTTTTTTTTTTGTAATGCCGATGATAATTGGTGGATTTGGGAATTGATTGCTTCCTTTGATGTTGGGAAGCCCGGATATGGCCTTTCCCCGGTTAAATAATATGAGTTTTTGGTTTTTACCTCCTGCTCTATTCTTACTTTTAATCAGTTCTATAATTGAAACTGGGGTAGGTACTGGTTGGACCGTGTATCCTCCTTTAGCGGGGAACTTGGCACACTCTGGACCTAGGTTGGATTGTGCTATTTTTTCTTTACATTTAGCTGGGGTTTCGAGTATTTTGAGATCTTTAAATTTCATAACGACTATGTTTAATATGAAAACGAAAGGATGAAGGATGTTTTCTATGTCTTTGTTTTGTTGAACTGTATTTGTAACAGTAATTTTACTTTTGTTATCTTTACCAGTTTTGGCGGCGGGTATTACAATG
>PdalbAlbany8
ACTAGGATAAGTGTTATTATTCGAATTGAGCTATCTCAAGTTAGGCAGGTGATCAGGGATGGTCAAATATATAATGTGGTGGTTACAGCGCATGCTTTTGTTATAATTTTTTTTTTTGTAATGCCGATGATAATTGGTGGATTTGGGAATTGATTGCTTCCTTTGATGTTGGGAAGCCCGGATATGGCCTTTCCCCGGTTAAATAATATGAGTTTTTGGTTTTTACCTCCTGCTCTATTCCTACTTCTAATCAGTTCTATAATTGAAACTGGGGTAGGTACTGGTTGGACCGTGTATCCTCCTTTAGCGGGGAACTTGGCACACTCTGGACCTAGGTTGGATTGTGCTATTTTTTCTTTACATTTAGCTGGGGTTTCGAGTATTTTGAGATCTTTAAATTTCATAACGACTATGTTTAATATGAAAACGAAAGGATGAAGGATGTTTTCTATGTCTTTGTTTTGTTGAACTGTATTTGTAACAGTAATTTTACTTTTGTTATCTTTACCAGTTTTGGCGGCGGGTATTACAATG
>PdalbAlbany10
ACTAGGATAAGTGTTATTATTCGAATTGAGCTATCTCAAGTTAGGCAGGTGATCAGGGATGGTCAAATATATAATGTGGTGGTTACAGCGCATGCTTTTGTTATAATTTTTTTTTTTGTAATGCCGATGATAATTGGTGGATTTGGGAATTGATTGCTTCCTTTGATGTTGGGAAGCCCGGATATGGCCTTTCCCCGGTTAAATAATATGAGTTTTTGGTTTTTACCTCCTGCTCTATTCCTACTTCTAATCAGTTCTATAATTGAAACTGGGGTAGGTACTGGTTGGACCGTGTATCCTCCTTTAGCGGGGAACTTGGCACACTCTGGACCTAGGTTGGATTGTGCTATTTTTTCTTTACATTTAGCTGGGGTTTCGAGTATTTTGAGATCTTTAAATTTCATAACGACTATGTTTAATATGAAAACGAAAGGATGAAGGATGTTTTCTATGTCTTTGTTTTGTTGAACTGTATTTGTAACAGTAATTTTACTTTTGTTATCTTTACCAGTTTTGGCGGCGGGTATTACAATG
>PdalbAlbany11
ACTAGGATAAGTGTTATTATTCGAATTGAGCTATCTCAAGTTAGGCAGGTGATCAGGGATGGTCAAATATATAATGTGGTGGTTACAGCGCATGCTTTTGTTATAATTTTTTTTTTTGTAATGCCGATGATAATTGGTGGATTTGGGAATTGATTGCTTCCTTTGATGTTGGGAAGCCCGGATATGGCCTTTCCCCGGTTAAATAATATGAGTTTTTGGTTTTTACCTCCTGCTCTATTCCTACTTCTAATCAGTTCTATAATTGAAACTGGGGTAGGTACTGGTTGGACCGTGTATCCTCCTTTAGCGGGGAACTTGGCACACTCTGGACCTAGGTTGGATTGTGCTATTTTTTCTTTACATTTAGCTGGGGTTTCGAGTATTTTGAGATCTTTAAATTTCATAACGACTATGTTTAATATGAAAACGAAAGGATGAAGGATGTTTTCTATGTCTTTGTTTTGTTGAACTGTATTTGTAACAGTAATTTTACTTTTGTTATCTTTACCAGTTTTGGCGGCGGGTATTACAATG
>PdalbAlbany12
ACTAGGATAAGTGTTATTATTCGAATTGAGTTATCTCAAGTTAGGCAGGTGATCAGGGATGGTCAAATATATAATGTGGTTGTTACAGCGCATGCTTTTGTTATAATTTTTTTTTTTGTAATGCCGATGATAATTGGTGGATTTGGGAATTGATTGCTTCCTTTGATGTTGGGAAGCCCGGATATGGCCTTTCCCCGGTTAAATAATATGAGTTTTTGGTTTTTACCTCCTGCTCTATTCTTACTTTTAATCAGTTCTATAATTGAAACTGGGGTAGGTACTGGTTGGACCGTGTATCCTCCTTTAGCGGGGAACTTGGCACACTCTGGACCTAGGTTGGATTGTGCTATTTTTTCTTTACATTTAGCTGGGGTTTCGAGTATTTTGAGATCTTTAAATTTCATAACGACTATGTTTAATATGAAAACGAAAGGATGAAGGATGTTTTCTATGTCTTTGTTTTGTTGAACTGTATTTGTAACAGTAATTTTACTTTTGTTATCTTTACCAGTTTTGGCGGCGGGTATTACAATG
>PdalbAlbany13
ACTAGGATAAGTGTTATTATTCGAATTGAGCTATCTCAAGTTAGGCAGGTGATCAGGGATGGTCAAATATATAATGTGGTGGTTACAGCGCATGCTTTTGTTATAATTTTTTTTTTTGTAATGCCGATGATAATTGGTGGATTTGGGAATTGATTACTTCCTTTGATGTTGGGAAGCCCGGATATGGCCTTTCCCCGGTTAAATAATATGAGTTTTTGGTTTTTACCTCCTGCTCTATTCCTACTTCTAATCAGTTCTATAATTGAAACTGGGGTAGGTACTGGTTGGACCGTGTATCCTCCTTTAGCGGGGAACTTGGCACACTCTGGACCTAGGTTGGATTGTGCTATTTTTTCTTTACATTTAGCTGGGGTTTCGAGTATTTTGAGATCTTTAAATTTCATAACGACTATGTTTAATATGAAAACGAAAGGATGAAGGATGTTTTCTATGTCTTTGTTTTGTTGAACTGTATTTGTAACAGTAATTTTACTTTTGTTATCTTTACCAGTTTTGGCGGCGGGTATTACAATG
