# Supplementary material for: "Nested" cryptic diversity in a widespread marine ecosystem engineer: a challenge for detecting biological invasions
Source: BMC Evol Biol. 2011 Jun 21;11:176. doi: 10.1186/1471-2148-11-176 (PMC3146881; doi:10.1186/1471-2148-11-176)
Supplement: Additional file 3 — ANT sequences. [file 1471-2148-11-176-S3.FAS]

>BleachiJulianRocks5
GGTATGCTTCCAGACCCAGAGAACACTCCTATCCTTGTCAGTTGGCTTATTGCCCAGGTAAGAGTCCTATATATTGTGTTGTCATTTCTGTTCCAAGTATATTTTACGTTATCTTCTGTATTTTGTTGCTGACGAATATCTGTTTCGTGTAACCGACTAAAATTATAGAAGTTGAAGGTGGGAAACCGCCTGGCAAAATTTATGGGGATGCACTTACAATATGGCATGTGCCAGACAAAATGTTCCAAACACAGATCTCTGCATCTCAAAACTTGGTACATTGCCTCACTTGTTGGTGTGTGTATATGTATGAGATGCCTCGTTTGGTGTTACGAGTCGTGCATGTAGAAATAGGTATGTTAGTCGCATAGCTACTGTAAAGTGCTGTGCTGCTATGTAATTTGTGTCGTTAGGTTTGGTTTGGTAACAGTCCTGGCAATGAGATATATTCAGCTATTTCAAGTCAAGGGGGTGGTGGGCAATATGATCAGACTTGATTTGAGTCAATATGTCCATAAACCTTGTGTTATTTTCTTTCAG------------------------------------------------------------------------------------------------------------------------------------------------------------------------------------------------------------------------------------------------------------------------------------------------------------------------------------------------------ACTGTGACCACTGGAGCTGGT
>PspinNewcastle
GGAATGTTGCCAGATCCTAAGAACACTCCAATTGTTGTCAGTTGGATGATTGCACAGGTAAGTTTCTGGCAACCCTTTTTACAATTGTACGTTCTACTAAGATCAAGCGAAGTTTTGATTTTATTTTTTGCCTTGGCGTTTATTTCCTCTATACGTCATTTGAAAAACATCTGCAAATTTCCTGTAAATGTTAATGCTTGTAATTCTCATGAGTTCTAAGACCTCTTTCTCTGATTTAGAATAGTTTTTACCAATTAAAGAAATTTTTCGAGCCCTTTTTCCACAAAGTCAAGTTTTACTTGAGCAAAGTTTTTGTTGGTATATTTTTGTATTTCATCGTAATCCCATTTTAATAGTTGGATTGTGAAAATTTTGCTATAAAAAAAGAAAGAACCCAAGTACTGAAATGTAATCCTGAGAAAATAATCCATTTAACCTTACGAATTTTTCTATTAGATTTATGGGGTTGTAGTAGTCAGTATGGGTCAAATAAATCCTTTTCATAATCGTATGGATCGGAATTTTTCTTTTTCACCCAAAATTCACCCCATTTTTTTCTTCAG-------------------------------------------------------------------------------------------------------------------------------------------------------------------------------------------------------------------------------------------------------------------------------------------------------------------------------GTTGTGACCACAGGAGCAGGT
>BmagnSydney1
GGAATGCTTCCAGATCCTCAAAACACTCCAATCCTTGTCAGCTGGCTTATCGCACAGGTACGTTGCCTATTACATAACACCGTGACCTTTGTTTGCTTAATGTGTGGTTGTGATTCCTATGTGTGAGCTGTCACTTGGTCATGTGTATTGTAGGGTTTCGCTTAACGCTATTATTATTGTGCTGAGGCTTCCCTTGGATGTCTCATGTACGTGCTACTGATGCGATACTTCTGAAAGAAAATAGTAACCACCAGTCATAGCCAGCAACATTGGCAACGCAAAGATTAGTATTCAGGCTCTGATGCCCTTTTTCAG---------------------------------------------------------------------------------------------------------------------------------------------------------------------------------------------------------------------------------------------------------------------------------------------------------------------------------------------------------------------------------------------------------------------------------------------------------------------------------------------------------------------------------------------------------------------------------------ACCGTGACCACCGGTGCTGGT
>StyelaWA1
---ATGTTACCGGATCCCAAGAACACTCCTATCATTGTCAGCTGGATGATTGCTCAGGTAACTGTCTTGTTGGTGGCTCTATTTATTTGTCAATGTAGGATTCTCCTATTAATTTATGGCGTTATACATAGGGGAGCACAATTGAATATCAGTCCGGTGTGTTCAAGAATCCGATAAGTATTATATTAAAACAGACTTCTCAAATTCTCTCTCGAGGATCACAAATTGGAAGCGCGCAATTGTATGTGTAAAATTTGACATAAATCGTAGTCTTGAGGCGAAAGGCTAAATGTCAGCATCTTTGTTCATCAAAAAATGTTAAACCATCTGTTTATATAGTGATTTTGAAACACTTGGACAAAACTGGGGACGACCTTGTGTTATTTTAAGTGTGGAAGTTCACTGTATAAAGTTTATAATGGTGACAGCCAGGGTGAGAGTATCTTGATTTACTTCTGGTATCAGAATATCGTGTTATTTTTTCAGATGAAGGAAATAGCTTAACAACAATCAACACTGCTATTTCATAGCAGTATTGATGGTTTTGAACTATTTTGAACTATTTCAGTTCAGTTGTCTGAGTAGCAGCAGAGGAGCTGGCTTTCTGTCAGACATTCTGACACAAATGCCCTGTTTTTGTTTTCTTGTTATCTCTGGGGTTGAACTTAATATAATGGAACATACTTACTCTTTAACCTCACAAGTCGTCACCCCTGGAAGGTCGTTTTCAATAATATATAAATATGTTTTACTAATTTTAAATTTCCGTCCTTATGTGTGGTCGATTTAGATTTCAATTAAAAGATTCAACTCTCCCTATTCCAGGTTTTATTATCTGCTCACATAAAAATTGCAGTTTTCTAAAATACCTTTGTTTTTCAGACTGTCACAACTGGTGCTGGA
>PstolYzerfontein30a
GGTATGTTGCCTGATCCAAAGAACACCCCAATTGTTGTCAGTTGGGCTATTGCACAGGTGAGTTTTCAGGAAACTTTTAGTACATTCTCTCTCTTGGTTCACAAGTTATGGAATATTTCAAAATATGCA-----------CATGGTTGATGTTTGGGAATACTTTCTCATCCCAGATTGAGCACATTTTTCAGACTTAATAAATAATTATTTATGTTGAAAAAATCTTAAATCTTGCATTTCTTCTGTATTTTCTCCTTAAAATATCTTTTTCTCCCCAG--------------------------------------------------------------------------------------------------------------------------------------------------------------------------------------------------------------------------------------------------------------------------------------------------------------------------------------------------------------------------------------------------------------------------------------------------------------------------------------------------------------------------------------------------------------------------------------------------------------------------GTTGTGACCACTGGAGCTGGT
>PstolYzerfontein30b
GGTATGTTGCCTGATCCAAAGAACACCCCAATTGTTGTCAGTTGGGCTATTGCACAGGTGAGTTTTCAGGAAACTTTTAGTACATTCTCTCTCTTGGTTCACAAGTTATGGAATATTTCAAAATATGCA-----------CATGGTTGATGTTTGGGAATACTTTCTCATCCCAGATTGAGCACATTTTTCAGACTTAATAAATAATTATTTATGTTGAAAAAATCTTAAATCTTGCATTTCTTCTGTATTTTCTCCTTAAAATATCTTTTTCTCCCCAG--------------------------------------------------------------------------------------------------------------------------------------------------------------------------------------------------------------------------------------------------------------------------------------------------------------------------------------------------------------------------------------------------------------------------------------------------------------------------------------------------------------------------------------------------------------------------------------------------------------------------GTTGTGACCACTGGAGCTGGT
>PstolYzerfontein31a
GGTATGTTGCCTGATCCAAAGAACACCCCAATTGTTGTCAGTTGGGCTATTGCACAGGTGAGTTTTCAGGCAACTTTTAGTACATTCTCTCTCTTGGTTCACAAGTTATGGAATATTTCAAAATATGCA-----------CATGGTTGATGTTTGGGAATACTTTCTCATCCCAGATTGAGCACATTTTTCAGACTTAATAAATAATTATTTATGTTGAAAAAATCTTAAATCTTGCATTTCTTCTGTATTTTCTCCTTAAAATATCTTTTTCTCCCCAG--------------------------------------------------------------------------------------------------------------------------------------------------------------------------------------------------------------------------------------------------------------------------------------------------------------------------------------------------------------------------------------------------------------------------------------------------------------------------------------------------------------------------------------------------------------------------------------------------------------------------GTTGTGACCACTGGAGCTGGT
>PstolYzerfontein31b
GGTATGTTGCCTGATCCAAAGAACACCCCAATTGTTGTCAGTTGGGCTATTGCACAGGTGAGTTTTCAGGAAACTTTTAGTACATTCTCTCTCTTGGTTCACAAGTTATGGAATATTTCAAAATATGCA-----------CATGGTTGATGTTTGGGAATACTTTCTCATCCCAGATTGAGCACATTTTTCAGACTTAATAAATAATTATTTATGTTGAAAAAATCTTAAATCTTGCATTTCTTCTGTATTTTCTCCTTAAAATATCTTTTTCTCCCCAG--------------------------------------------------------------------------------------------------------------------------------------------------------------------------------------------------------------------------------------------------------------------------------------------------------------------------------------------------------------------------------------------------------------------------------------------------------------------------------------------------------------------------------------------------------------------------------------------------------------------------GTTGTGACCACTGGAGCTGGT
>PstolYzerfontein32a
GGTATGTTGCCTGATCCAAAGAACACCCCAATTGTTGTCAGTTGGGCTATTGCACAGGTGAGTTTTCAGGAAACTTTTAGTACATTCTCTCTCTTGGTTCACAAGTTATGGAATATTTCAAAATATGCA-----------CATGGTTGATGTTTGGGAATACTTTCTCATCCCAGATTGAGCACATTTTTCAGACTTAATAAATAATTATTTATGTTGAAAAAATCTTAAATCTTGCATTTCTTCTGTATTTTCTCCTTAAAATATCTTTTTCTCCCCAG--------------------------------------------------------------------------------------------------------------------------------------------------------------------------------------------------------------------------------------------------------------------------------------------------------------------------------------------------------------------------------------------------------------------------------------------------------------------------------------------------------------------------------------------------------------------------------------------------------------------------GTTGTGACCACTGGAGCTGGT
>PstolYzerfontein32b
GGTATGTTGCCTGATCCAAAGAACACCCCAATTGTTGTCAGTTGGGCTATTGCACAGGTGAGTTTTCAGGAAACTTTTAGTACATTCTCTCTCTTGGTTCACAAGTTATGGAATATTTCAAAATATGCA-----------CATGGTTGATGTTTGGGAATACTTTCTCATCCCAGATTGAGCACATTTTTCAGACTTAATAAATAATTATTTATGTTGAAAAAATCTTAAATCTTGCATTTCTTCTGTATTTTCTCCTTAAAATATCTTTTTCTCCCCAG--------------------------------------------------------------------------------------------------------------------------------------------------------------------------------------------------------------------------------------------------------------------------------------------------------------------------------------------------------------------------------------------------------------------------------------------------------------------------------------------------------------------------------------------------------------------------------------------------------------------------GTTGTGACCACTGGAGCTGGT
>PstolYzerfontein50a
GGTATGTTGCCTGATCCAAAGAACACCCCAATTGTTGTCAGTTGGGCTATTGCACAGGTGAGTTTTCAGGAAACTTTTAGTACATTCTCTCTCTTGGTTCACAAGTTATGGAATATTTCAAAATATGCA-----------CATGGTTGATGTTTGGGAATACTTTCTCATCCCAGATTGAGCACATTTTTCAGACTTAATAAATAATTATTTATGTTGAAAAAATCTTAAATCTTGCATTTCTTCTGTATTTTCTCCTTAAAATATCTTTTTCTCCCCAG--------------------------------------------------------------------------------------------------------------------------------------------------------------------------------------------------------------------------------------------------------------------------------------------------------------------------------------------------------------------------------------------------------------------------------------------------------------------------------------------------------------------------------------------------------------------------------------------------------------------------GTTGTGACCACTGGAGCTGGT
>PstolYzerfontein50b
GGTATGTTGCCTGATCCAAAGAACACCCCAATTGTTGTCAGTTGGGCTATTGCACAGGTAAGTTTTCAGGCAACTTTTAGTACATTCTCTCTCTTGGTTCACAAGTTATCGAATATTTCAAAATATGCA-----------CATGGTTGATGTTTGGGAATACTTTCTCATCCCAGATTGAGCACATTTTTCAGACTTAATAAATAATTATTTATGTTGAAAAAATCTTGAATCTTGCATTTCTTTCGTATTTTCTCCTTGAAATATCTTTTTCTCCCCAG--------------------------------------------------------------------------------------------------------------------------------------------------------------------------------------------------------------------------------------------------------------------------------------------------------------------------------------------------------------------------------------------------------------------------------------------------------------------------------------------------------------------------------------------------------------------------------------------------------------------------GTTGTGACCACTGGAGCTGGT
>PstolYzerfontein51a
GGTATGTTGCCTGATCCAAAGAACACCCCAATTGTTGTCAGTTGGGCTATTGCACAGGTGAGTTTTCAGGAAACTTTTAGTACATTCTCTCTCTTGGTTCACAAGTTATGGAATATTTCAAAATATGCA-----------CATGGTTGATGTTTGGGAATACTTTCTCATCCCAGATTGAGCACATTTTTCAGACTTAATAAATAATTATTTATGTTGAAAAAATCTTAAATCTTGCATTTCTTCTGTATTTTCTCCTTAAAATATCTTTTTCTCCCCAG--------------------------------------------------------------------------------------------------------------------------------------------------------------------------------------------------------------------------------------------------------------------------------------------------------------------------------------------------------------------------------------------------------------------------------------------------------------------------------------------------------------------------------------------------------------------------------------------------------------------------GTTGTGACCACTGGAGCTGGT
>PstolYzerfontein51b
GGTATGTTGCCTGATCCAAAGAACACCCCAATTGTTGTCAGTTGGGCTATTGCACAGGTGAGTTTTCAGGAAACTTTTAGTACATTCTCTCTCTTGGTTCACAAGTTATGGAATATTTCAAAATATGCA-----------CATGGTTGATGTTTGGGAATACTTTCTCATCCCAGATTGAGCACATTTTTCAGACTTAATAAATAATGATTTATGTTGAAAAAATCTTAAATCTTGCATTTCTTCTGAATTGTCTCCTTAAAATATCTTTTTCTCCCCAG--------------------------------------------------------------------------------------------------------------------------------------------------------------------------------------------------------------------------------------------------------------------------------------------------------------------------------------------------------------------------------------------------------------------------------------------------------------------------------------------------------------------------------------------------------------------------------------------------------------------------GTTGTGACCACTGGAGCTGGT
>PstolYzerfontein52a
GGAATGTTGCCTGATCCAAAGAACACCCCAATTGTTGTCAGTTGGGCTATTGCACAGGTGAGTTTTCAGGAAACTTTTAGTACATTCTCTCTCTTGGTTCACAAGTTATGGAATATTTCAAAATATGCA-----------CATGGTTGATGTTTGGGAATACTTTCTCATCCCAGATTGAGCACATTTTTCAGACTTAATAAATAATTATTTATGTTGAAAAAATCTTAAATCTTGCATTTCTTCTGTATTTTCTCCTTAAAATATCTTTTTCTCCCCAG--------------------------------------------------------------------------------------------------------------------------------------------------------------------------------------------------------------------------------------------------------------------------------------------------------------------------------------------------------------------------------------------------------------------------------------------------------------------------------------------------------------------------------------------------------------------------------------------------------------------------GTTGTGACCACTGGAGCTGGT
>PstolYzerfontein52b
GGAATGTTGCCTGATCCAAAGAACACCCCAATTGTTGTCAGTTGGGCTATTGCACAGGTGAGTTTTCAGGAAACTTTTAGTACATTCTCTCTCTTGGTTCACAAGTTATGGAATATTTCAAAATATGCA-----------CATGGTTGATGTTTGGGAATACTTTCTCATCCCAGATTGAGCACATTTTTCAGACTTAATAAATAATTATTTATGTTGAAAAAATCTTAAATCTTGCATTTCTTCTGTATTTTCTCCTTAAAATATCTTTTTCTCCCCAG--------------------------------------------------------------------------------------------------------------------------------------------------------------------------------------------------------------------------------------------------------------------------------------------------------------------------------------------------------------------------------------------------------------------------------------------------------------------------------------------------------------------------------------------------------------------------------------------------------------------------GTTGTGACCACTGGAGCTGGT
>PstolYzerfontein53a
GGAATGTTGCCTGATCCAAAGAACACCCCAATTGTTGTCAGTTGGGCTATTGCACAGGTGAGTTTTCAGGCAACTTTTAGTACATTCTCTCTCTTGGTTCACAAGTTATGGAATATTTCAAAATATGCA-----------CATGGTTGATGTTTGGGAATACTTTCTCATCCCAGATTGAGCACATTTTTCAGACTTAATAAATCATTATTTATGTTGAAAAAATCTTAAATCTTGCATTTCTTTCGTATTTTCTCCTTGAAATATCTTTTTCTCCCCAG--------------------------------------------------------------------------------------------------------------------------------------------------------------------------------------------------------------------------------------------------------------------------------------------------------------------------------------------------------------------------------------------------------------------------------------------------------------------------------------------------------------------------------------------------------------------------------------------------------------------------GTTGTGACCACTGGAGCTGGT
>PstolYzerfontein53b
GGAATGTTGCCTGATCCAAAGAACACCCCAATTGTTGTCAGTTGGGCTATTGCACAGGTGAGTTTTCAGGAAACTTTTAGTACATTCTCTCTCTTGGTTCACAAGTTATGGAATATTTCAAAATATGCA-----------CATGGTTGATGTTTGGGAATACTTTCTCATCCCAGATTGAGCACATTTTTCAGACTTAATAAATAATTATTTATGTTGAAAAAATCTTAAATCTTGCATTTCTTCTGTATTTTCTCCTTAAAATATCTTTTTCTCCCCAG--------------------------------------------------------------------------------------------------------------------------------------------------------------------------------------------------------------------------------------------------------------------------------------------------------------------------------------------------------------------------------------------------------------------------------------------------------------------------------------------------------------------------------------------------------------------------------------------------------------------------GTTGTGACCACTGGAGCTGGT
>PstolYzerfontein56a
GGTATGTTGCCTGATCCAAAGAACACCCCAATTGTTGTCAGTTGGGCTATTGCACAGGTGAGTTTTCAGGCAACTTTTAGTACATTCTCTCTCTTGGTTCACAAGTTATGGAATATTTCAAAATATGCA-----------CATGGTTGATGTTTGGGAATACTTTCTCATCCCAGATTGAGCACATTTTTCAGACTTAATAAATAATTATTTATGTTGAAAAAATCTTAAATCTTGCATTTCTTCTGTATTTTCTCCTTAAAATATCTTTTTCTCCCCAG--------------------------------------------------------------------------------------------------------------------------------------------------------------------------------------------------------------------------------------------------------------------------------------------------------------------------------------------------------------------------------------------------------------------------------------------------------------------------------------------------------------------------------------------------------------------------------------------------------------------------GTTGTGACCACTGGAGCTGGT
>PstolYzerfontein56b
GGTATGTTGCCTGATCCAAAGAACACCCCAATTGTTGTCAGTTGGGCTATTGCACAGGTGAGTTTTCAGGAAACTTTTAGTACATTCTCTCTCTTGGTTCACAAGTTATGGAATATTTCAAAATATGCA-----------CATGGTTGATGTTTGGGAATACTTTCTCATCCCAGATTGAGCACATTTTTCAGACTTAATAAATAATTATTTATGTTGAAAAAATCTTAAATCTTGCATTTCTTCTGTATTTTCTCCTTAAAATATCTTTTTCTCCCCAG--------------------------------------------------------------------------------------------------------------------------------------------------------------------------------------------------------------------------------------------------------------------------------------------------------------------------------------------------------------------------------------------------------------------------------------------------------------------------------------------------------------------------------------------------------------------------------------------------------------------------GTTGTGACCACTGGAGCTGGT
>PstolYzerfontein57a
GGAATGTTGCCTGATCCAAAGAACACCCCAATTGTTGTCAGTTGGGCTATTGCACAGGTGAGTTTTCAGGCAACTTTTAGTACATTCTCTCTCTTGGTTCACAAGTTATGGAATATTTCAAAATATGCA-----------CATGGTTGATGTTTGGGAATACTTTCTCATCCCAGATTGAGCACATTTTTCAGACTTAATAAATCATTATTTATGTTGAAAAAATCTTAAATCTTGCATTTCTTTCGTATTTTCTCCTTGAAATATCTTTTTCTCCCCAG--------------------------------------------------------------------------------------------------------------------------------------------------------------------------------------------------------------------------------------------------------------------------------------------------------------------------------------------------------------------------------------------------------------------------------------------------------------------------------------------------------------------------------------------------------------------------------------------------------------------------GTTGTGACCACTGGAGCTGGT
>PstolYzerfontein57b
GGAATGTTGCCTGATCCAAAGAACACCCCAATTGTTGTCAGTTGGGCTATTGCACAGGTGAGTTTTCAGGAAACTTTTAGTACATTCTCTCTCTTGGTTCACAAGTTATGGAATATTTCAAAATATGCA-----------CATGGTTGATGTTTGGGAATACTTTCTCATCCCAGATTGAGCACATTTTTCAGACTTAATAAATAATTATTTATGTTGAAAAAATCTTAAATCTTGCATTTCTTCTGTATTTTCTCCTTAAAATATCTTTTTCTCCCCAG--------------------------------------------------------------------------------------------------------------------------------------------------------------------------------------------------------------------------------------------------------------------------------------------------------------------------------------------------------------------------------------------------------------------------------------------------------------------------------------------------------------------------------------------------------------------------------------------------------------------------GTTGTGACCACTGGAGCTGGT
>PstolYzerfontein58a
GGTATGTTGCCTGATCCAAAGAACACCCCAATTGTTGTCAGTTGGGCTATTGCACAGGTGAGTTTTCAGGAAACTTTTAGTACATTCTCTCTCTTGGTTCACAAGTTATGGAATATTTCAAAATATGCA-----------CATGGTTGATGTTTGGGAATACTTTCTCATCCCAGATTGAGCACATTTTTCAGACTTAATAAATAATTATTTATGTTGAAAAAATCTTAAATCTTGCATTTCTTCTGTATTTTCTCCTTAAAATATCTTTTTCTCCCCAG--------------------------------------------------------------------------------------------------------------------------------------------------------------------------------------------------------------------------------------------------------------------------------------------------------------------------------------------------------------------------------------------------------------------------------------------------------------------------------------------------------------------------------------------------------------------------------------------------------------------------GTTGTGACCACTGGAGCTGGT
>PstolYzerfontein58b
GGAATGTTGCCTGATCCAAAGAACACCCCAATTGTTGTCAGTTGGGCTATTGCACAGGTGAGTTTTCAGGAAACTTTTAGTACATTCTCTCTCTTGGTTCACAAGTTATGGAATATTTCAAAATATGCA-----------CATGGTTGATGTTTGGGAATACTTTCTCATCCCAGATTGAGCACATTTTTCAGACTTAATAAATAATTATTTATGTTGAAAAAATCTTAAATCTTGCATTTCTTGTGTATTTTCTCCTTAAAATATCTTTTTCTCCCCAG--------------------------------------------------------------------------------------------------------------------------------------------------------------------------------------------------------------------------------------------------------------------------------------------------------------------------------------------------------------------------------------------------------------------------------------------------------------------------------------------------------------------------------------------------------------------------------------------------------------------------GTTGTGACCACTGGAGCTGGT
>PstolYzerfontein59a
GGTATGTTGCCTGATCCAAAGAACACCCCAATTGTTGTCAGTTGGGCTATTGCACAGGTGAGTTTTCAGGCAACTTTTAGTACATTCTCTCTCTTGGTTCACAAGTTATGGAATATTTCAAAATATGCA-----------CATGGTTGATGTTTGGGAATACTTTCTCATCCCAGATTGAGCACATTTTTCAGACTTAATAAATAATTATTTATGTTGAAAAAATCTTAAATCTTGCATTTCTTCTGTATTTTCTCCTTAAAATATCTTTTTCTCCCCAG--------------------------------------------------------------------------------------------------------------------------------------------------------------------------------------------------------------------------------------------------------------------------------------------------------------------------------------------------------------------------------------------------------------------------------------------------------------------------------------------------------------------------------------------------------------------------------------------------------------------------GTTGTGACCACTGGAGCTGGT
>PstolYzerfontein59b
GGTATGTTGCCTGATCCAAAGAACACCCCAATTGTTGTCAGTTGGGCTATTGCACAGGTGAGTTTTCAGGAAACTTTTAGTACATTCTCTCTCTTGGTTCACAAGTTATGGAATATTTCAAAATATGCA-----------CATGGTTGATGTTTGGGAATACTTTCTCATCCCAGATTGAGCACATTTTTCAGACTTAATAAATAATTATTTATGTTGAAAAAATCTTAAATCTTGCATTTCTTCTGTATTTTCTCCTTAAAATATCTTTTTCTCCCCAG--------------------------------------------------------------------------------------------------------------------------------------------------------------------------------------------------------------------------------------------------------------------------------------------------------------------------------------------------------------------------------------------------------------------------------------------------------------------------------------------------------------------------------------------------------------------------------------------------------------------------GTTGTGACCACTGGAGCTGGT
>PstolFalseBay31a
GGTATGTTGCCTGATCCAAAGAACACCCCAATTGTTGTCAGTTGGGCTATTGCACAGGTGAGTTTTCAGGAAACTTTTAGTACATTCTCTCTCTTGGTTCACAAGTTATGGAATATTTCAAAATATGCA-----------CATGGTTGATGTTTGGGAATACTTTCTCATCCCAGATTGAGCACATTTTTCAGACTTAATAAATAATTATTTATGTTGAAAAAATCTTAAATCTTGCATTTCTTCTGTATTTTCTCCTTAAAATATCTTTTTCTCCCCAG--------------------------------------------------------------------------------------------------------------------------------------------------------------------------------------------------------------------------------------------------------------------------------------------------------------------------------------------------------------------------------------------------------------------------------------------------------------------------------------------------------------------------------------------------------------------------------------------------------------------------GTTGTGACCACTGGAGCTGGT
>PstolFalseBay31b
GGAATGTTGCCTGATCCAAAGAACACCCCAATTGTTGTCAGTTGGGCTATTGCACAGGTGAGTTTTCAGGAAACTTTTAGTACATTCTCTCTCTTGGTTCACAAGTTATGGAATATTTCAAAATATGCA-----------CATGGTTGATGTTTGGGAATACTTTCTCATCCCAGATTGAGCACATTTTTCAGACTTAATAAATAATTATTTATGTTGAAAAAATCTTAAATCTTGCATTTCTTCTGTATTTTCTCCTTAAAATATCTTTTTCTCCCCAG--------------------------------------------------------------------------------------------------------------------------------------------------------------------------------------------------------------------------------------------------------------------------------------------------------------------------------------------------------------------------------------------------------------------------------------------------------------------------------------------------------------------------------------------------------------------------------------------------------------------------GTTGTGACCACTGGAGCTGGT
>PstolFalseBay32a
GGTATGTTGCCTGATCCAAAGAACACCCCAATTGTTGTCAGTTGGGCTATTGCACAGGTGAGTTTTCAGGCAACTTTTAGTACATTCTCTCTCTTGGTTCACAAGTTATGGAATATTTCAAAATATGCA-----------CATGGTTGATGTTTGGGAATACTTTCTCATCCCAGATTGAGCACATTTTTCAGACTTAATAAATAATTATTTATGTTGAAAAAATCTTAAATCTTGCATTTCTTCTGTATTTTCTCCTTAAAATATCTTTTTCTCCCCAG--------------------------------------------------------------------------------------------------------------------------------------------------------------------------------------------------------------------------------------------------------------------------------------------------------------------------------------------------------------------------------------------------------------------------------------------------------------------------------------------------------------------------------------------------------------------------------------------------------------------------GTTGTGACCACTGGAGCTGGT
>PstolFalseBay32b
GGTATGTTGCCTGATCCAAAGAACACCCCAATTGTTGTCAGTTGGGCTATTGCACAGGTGAGTTTTCAGGAAACTTTTAGTACATTCTCTCTCTTGGTTCACAAGTTATGGAATATTTCAAAATATGCA-----------CATGGTTGATGTTTGGGAATACTTTCTCATCCCAGATTGAGCACATTTTTCAGACTTAATAAATAATTATTTATGTTGAAAAAATCTTAAATCTTGCATTTCTTCTGTATTTTCTCCTTAAAATATCTTTTTCTCCCCAG--------------------------------------------------------------------------------------------------------------------------------------------------------------------------------------------------------------------------------------------------------------------------------------------------------------------------------------------------------------------------------------------------------------------------------------------------------------------------------------------------------------------------------------------------------------------------------------------------------------------------GTTGTGACCACTGGAGCTGGT
>PstolFalseBay35a
GGTATGTTGCCTGATCCAAAGAACACCCCAATTGTTGTCAGTTGGGCTATTGCACAGGTGAGTTTTCAGGCAACTTTTAGTACATTCTCTCTCTTGGTTCACAAGTTATGGAATATTTCAAAATATGCA-----------CATGGTTGATGTTTGGGAATACTTTCTCATCCCAGATTGAGCACATTTTTCAGACTTAATAAATAATTATTTATGTTGAAAAAATCTTAAATCTTGCATTTCTTCTGTATTTTCTCCTTAAAATATCTTTTTCTCCCCAG--------------------------------------------------------------------------------------------------------------------------------------------------------------------------------------------------------------------------------------------------------------------------------------------------------------------------------------------------------------------------------------------------------------------------------------------------------------------------------------------------------------------------------------------------------------------------------------------------------------------------GTTGTGACCACTGGAGCTGGT
>PstolFalseBay35b
GGAATGTTGCCTGATCCAAAGAACACCCCAATTGTTGTCAGTTGGGCTATTGCACAGGTGAGTTTTCAGGCAACTTTTAGTACATTCTCTCTCTTGGTTCACAAGTTATGGAATATTTCAAAATATGCA-----------CATGGTTGATGTTTGGGAATACTTTCTCATCCCAGATTGAGCACATTTTTCAGACTTAATAAATCATTATTTATGTTGAAAAAATCTTAAATCTTGCATTTCTTTCGTATTTTCTCCTTGAAATATCTTTTTCTCCCCAG--------------------------------------------------------------------------------------------------------------------------------------------------------------------------------------------------------------------------------------------------------------------------------------------------------------------------------------------------------------------------------------------------------------------------------------------------------------------------------------------------------------------------------------------------------------------------------------------------------------------------GTTGTGACCACTGGAGCTGGT
>PstolHagaHaga1a
GGTATGTTGCCTGATCCAAAGAACACCCCAATTGTTGTCAGTTGGGCTATTGCACAGGTGAGTTTTCAGGCAACTTTTAGTACATTCTCTCTCTTGGTTCACAAGTTATGGAATATTTCAAAATATGCA-----------CATGGTTGATGTTTGGGAATACTTTCTCATCCCAGATTGAGCACATTTTTCAGACTTAATAAATAATTATTTATGTTGAAAAAATCTTAAATCTTGCATTTCTTTTGTATTTTCTCCTTAAAATATCTTTTTCTCCCCAG--------------------------------------------------------------------------------------------------------------------------------------------------------------------------------------------------------------------------------------------------------------------------------------------------------------------------------------------------------------------------------------------------------------------------------------------------------------------------------------------------------------------------------------------------------------------------------------------------------------------------GTTGTGACCACTGGAGCTGGT
>PstolHagaHaga1b
GGAATGTTGCCTGATCCAAAGAACACCCCAATTGTTGTCAGTTGGGCTATTGCACAGGTGAGTTTTCAGGCAACTTTTAGTACATTCTCTCTCTTGGTTCACAAGTTATGGAATATTTCAAAATATGCA-----------CATGGTTGATGTTTGGGAATACTTTCTCATCCCAGATTGAGCACATTTTTCAGACTTAATAAATCATTATTTATGTTGAAAAAATCTTAAATCTTGCATTTCTTTTGTATTTTCTCCTTGAAATATCTTTTTCTCCCCAG--------------------------------------------------------------------------------------------------------------------------------------------------------------------------------------------------------------------------------------------------------------------------------------------------------------------------------------------------------------------------------------------------------------------------------------------------------------------------------------------------------------------------------------------------------------------------------------------------------------------------GTTGTGACCACTGGAGCTGGT
>PherdLangebaan1a
GGTATGTTGCCTGATCCAAAGAACACCCCAATTGTTGTCAGTTGGGCGATTGCACAGGTGAGTTTTCTGGCAACCTTCAGTACATTTTCTCTCTTGGTTCACAAGTAATGAAATTTTTCAAAATATGC-----------TCATGGTCGATGC-TGGGATTACTTTCTCATCCCGGA--GAGGACATTTTTCCCACTTGATAAAT-ATTATTTATGTTAAAAAA----------------TTTTCTCG---------CTTCAAATTTCTGTTTCTCCCCAG--------------------------------------------------------------------------------------------------------------------------------------------------------------------------------------------------------------------------------------------------------------------------------------------------------------------------------------------------------------------------------------------------------------------------------------------------------------------------------------------------------------------------------------------------------------------------------------------------------------------------GTTGTGACCACTGGAGCTGGT
>PherdLangebaan1b
GGTATGTTGCCTGATCCAAAGAACACCCCAATTGTTGTCAGTTGGGCGATTGCACAGGTGAGTTTTCTGGCAACCTTCAGTACATTTTCTCTCTTGGTTCACAAGTTAGGAAATTTTTCAAAATCTGC-----------TCATGGTCGATGC-TGGGATCACTTTCTCATCCCGGA--GAGGACATTTTTCCCACTTGATAAAT-ATTATTTATGTTAAAAAA----------------TTTTCTCG---------CTTCAAATTTCTGTTTCTCCCCAG--------------------------------------------------------------------------------------------------------------------------------------------------------------------------------------------------------------------------------------------------------------------------------------------------------------------------------------------------------------------------------------------------------------------------------------------------------------------------------------------------------------------------------------------------------------------------------------------------------------------------GTTGTGACCACTGGAGCTGGT
>PherdLangebaan4a
GGTATGTTGCCTGATCCAAAGAACACCCCAATTGTTGTCAGTTGGGCGATTGCACAGGTGAGTTTTCTGGCAACCTTCAGTACATTTTCTCTCTTGGTTCACAAGTAATGAAATTTTTCAAAATATGC-----------TCATGGTCGATGC-TGGGATTACTTTCTCATCCCGGA--GAGGACATTTTTCCCACTTGATAAAT-ATTATTTATGTTAAAAAA----------------TTTTCTCG---------CTTCAAATTTCTGTTTCTCCCCAG--------------------------------------------------------------------------------------------------------------------------------------------------------------------------------------------------------------------------------------------------------------------------------------------------------------------------------------------------------------------------------------------------------------------------------------------------------------------------------------------------------------------------------------------------------------------------------------------------------------------------GTTGTGACCACTGGAGCTGGT
>PherdLangebaan4b
GGTATGTTGCCTGATCCAAAGAACACCCCAATTGTTGTCAGTTGGGCGATTGCACAGGTGAGTTTTCTGGCAACCTTCAGTACATTTTCTCTCTTGGTTCACTAGTTATGAAATTTTTCAAAATATGC-----------TCATGGTCGATGC-TGGGATTACTTTCTCATCCCGGA--GAGGACATTTTTCCCACTTGATAAAT-ATTATTTATGTTAAAAAA----------------TTTTCTCG---------CTTCAAATTTCTGTTTCTCCCCAG--------------------------------------------------------------------------------------------------------------------------------------------------------------------------------------------------------------------------------------------------------------------------------------------------------------------------------------------------------------------------------------------------------------------------------------------------------------------------------------------------------------------------------------------------------------------------------------------------------------------------GTTGTGACCACTGGAGCTGGT
>PherdLangebaan21a
GGTATGTTGCCTGATCCAAAGAACACCCCAATTGTTGTCAGTTGGGCGATTGCACAGGTGAGTTTTCTGGCAACCTTCAGTACATTTTCTCTCTTGGTTCACAAGTTAGGAAATTTTTCAAAATCTGC-----------TCATGGTCGATGC-TGGGATCACTTTCTCATCCCGGA--GAGGACATTTTTCCCACTTGATAAAT-ATTATTTATGTTAAAAAA----------------TTTTCTCG---------CTTCAAATTTCTGTTTCTCCCCAG--------------------------------------------------------------------------------------------------------------------------------------------------------------------------------------------------------------------------------------------------------------------------------------------------------------------------------------------------------------------------------------------------------------------------------------------------------------------------------------------------------------------------------------------------------------------------------------------------------------------------GTTGTGACCACTGGAGCTGGT
>PherdLangebaan21b
GGTATGTTGCCTGATCCAAAGAACACCCCAATTGTTGTCAGTTGGGCGATTGCACAGGTGAGTTTTCTGGCAACCTTCAGTACATTTTCTCTCTTGGTTCACAAGTTAGGAAATTTTTCAAAATCTGC-----------TCATGGTCGATGC-TGGGATCACTTTCTCATCCCGGA--GAGGACATTTTTCCCACTTGATAAAT-ATTATTTATGTTAAAAAA----------------TTTTCTCG---------CTTCAAATTTCTGTTTCTCCCCAG--------------------------------------------------------------------------------------------------------------------------------------------------------------------------------------------------------------------------------------------------------------------------------------------------------------------------------------------------------------------------------------------------------------------------------------------------------------------------------------------------------------------------------------------------------------------------------------------------------------------------GTTGTGACCACTGGAGCTGGT
>PherdLangebaan24a
GGTATGTTGCCTGATCCAAAGAACACCCCAATTGTTGTCAGTTGGGCGATTGCACAGGTGAGTTTTCTGGCAACCTTCAGTACATTTTCTCTCTTGGTTCACAAGTAATGAAATTTTTCAAAATATGC-----------TCATGGTCGATGC-TGGGATTACTTTCTCATCCCGGA--GAGGACATTTTTCCCACTTGATAAAT-ATTATTTATGTTAAAAAA----------------TTTTCTCG---------CTTCAAATTTCTGTTTCTCCCCAG--------------------------------------------------------------------------------------------------------------------------------------------------------------------------------------------------------------------------------------------------------------------------------------------------------------------------------------------------------------------------------------------------------------------------------------------------------------------------------------------------------------------------------------------------------------------------------------------------------------------------GTTGTGACCACTGGAGCTGGT
>PherdLangebaan24b
GGTATGTTGCCTGATCCAAAGAACACCCCAATTGTTGTCAGTTGGGCGATTGCACAGGTGAGTTTTCTGGCAACCTTCAGTACATTTTCTCTCTTGGTTCACAAGTAATGAAATTTTTCAAAATATGC-----------TCATGGTCGATGC-TGGGATTACTTTCTCATCCCGGA--GAGGACATTTTTCCCACTTGATAAAT-ATTATTTATGTTAAAAAA----------------TTTTCTCG---------CTTCAAATTTCTGTTTCTCCCCAG--------------------------------------------------------------------------------------------------------------------------------------------------------------------------------------------------------------------------------------------------------------------------------------------------------------------------------------------------------------------------------------------------------------------------------------------------------------------------------------------------------------------------------------------------------------------------------------------------------------------------GTTGTGACCACTGGAGCTGGT
>PherdLangebaan25a
GGTATGTTGCCTGATCCAAAGAACACCCCAATTGTTGTCAGTTGGGCGATTGCACAGGTGAGTTTTCTGGCAACCTTCAGTACATTTTCTCTCTTGGTTCACAAGTTAGGAAATTTTTCAAAATCTGC-----------TCATGGTCGATGC-TGGGATCACTTTCTCATCCCGGA--GAGGACATTTTTCCCACTTGATAAAT-ATTATTTATGTTAAAAAA----------------TTTTCTCG---------CTTCAAATTTCTGTTTCTCCCCAG--------------------------------------------------------------------------------------------------------------------------------------------------------------------------------------------------------------------------------------------------------------------------------------------------------------------------------------------------------------------------------------------------------------------------------------------------------------------------------------------------------------------------------------------------------------------------------------------------------------------------GTTGTGACCACTGGAGCTGGT
>PherdLangebaan25b
GGTATGTTGCCTGATCCAAAGAACACCCCAATTGTTGTCAGTTGGGCGATTGCACAGGTGAGTTTTCTGGCAACCTTCAGTACATTTTCTCTCTTGGTTCACAAGTTAGGAAATTTTTCAAAATCTGC-----------TCATGGTCGATGC-TGGGATCACTTTCTCATCCCGGA--GAGGACATTTTTCCCACTTGATAAAT-ATTATTTATGTTAAAAAA----------------TTTTCTCG---------CTTCAAATTTCTGTTTCTCCCCAG--------------------------------------------------------------------------------------------------------------------------------------------------------------------------------------------------------------------------------------------------------------------------------------------------------------------------------------------------------------------------------------------------------------------------------------------------------------------------------------------------------------------------------------------------------------------------------------------------------------------------GTTGTGACCACTGGAGCTGGT
>PherdLangebaan26a
GGTATGTTGCCTGATCCAAAGAACACCCCAATTGTTGTCAGTTGGGCGATTGCACAGGTGAGTTTTCTGGCAACCTTCAGTACATTTTCTCTCTTGGTTCACAAGTTAGGAAATTTTTCAAAATCTGC-----------TCATGGTCGATGC-TGGGATCACTTTCTCATCCCGGA--GAGGACATTTTTCCCACTTGATAAAT-ATTATTTATGTTAAAAAA----------------TTTTCTCG---------CTTCAAATTTCTGTTTCTCCCCAG--------------------------------------------------------------------------------------------------------------------------------------------------------------------------------------------------------------------------------------------------------------------------------------------------------------------------------------------------------------------------------------------------------------------------------------------------------------------------------------------------------------------------------------------------------------------------------------------------------------------------GTTGTGACCACTGGAGCTGGT
>PherdLangebaan26b
GGTATGTTGCCTGATCCAAAGAACACCCCAATTGTTGTCAGTTGGGCGATTGCACAGGTGAGTTTTCTGGCAACCTTCAGTACATTTTCTCTCTTGGTTCACAAGTTAGGAAATTTTTCAAAATCTGC-----------TCATGGTCGATGC-TGGGATCACTTTCTCATCCCGGA--GAGGACATTTTTCCCACTTGATAAAT-ATTATTTATGTTAAAAAA----------------ATTTCTCG---------CTTCAAATTTCTGTTTCTCCCCAG--------------------------------------------------------------------------------------------------------------------------------------------------------------------------------------------------------------------------------------------------------------------------------------------------------------------------------------------------------------------------------------------------------------------------------------------------------------------------------------------------------------------------------------------------------------------------------------------------------------------------GTTGTGACCACTGGAGCTGGT
>PherdLangebaan27a
GGTATGTTGCCTGATCCAAAGAACACCCCAATTGTTGTCAGTTGGGCGATTGCACAGGTGAGTTTTCTGGCAACCTTCAGTACATTTTCTCTCTTGGTTCACAAGTTAGGAAATTTTTCAAAATCTGC-----------TCATGGTCGATGC-TGGGATCACTTTCTCATCCCGGA--GAGGACATTTTTCCCACTTGATAAAT-ATTATTTATGTTAAAAAA----------------TTTTCTCG---------CTTCAAATTTCTGTTTCTCCCCAG--------------------------------------------------------------------------------------------------------------------------------------------------------------------------------------------------------------------------------------------------------------------------------------------------------------------------------------------------------------------------------------------------------------------------------------------------------------------------------------------------------------------------------------------------------------------------------------------------------------------------GTTGTGACCACTGGAGCTGGT
>PherdLangebaan27b
GGTATGTTGCCTGATCCAAAGAACACCCCAATTGTTGTCAGTTGGGCGATTGCACAGGTGAGTTTTCTGGCAACCTTCAGTACATTTTCTCTCTTGGTTCACAAGTTAGGAAATTTTTCAAAATCTGC-----------TCATGGTCGATGC-TGGGATCACTTTCTCATCCCGGA--GAGGACATTTTTCCCACTTGATAAAT-ATTATTTATGTTAAAAAA----------------TTTTCTCG---------CTTCAAATTTCTGTTTCTCCCCAG--------------------------------------------------------------------------------------------------------------------------------------------------------------------------------------------------------------------------------------------------------------------------------------------------------------------------------------------------------------------------------------------------------------------------------------------------------------------------------------------------------------------------------------------------------------------------------------------------------------------------GTTGTGACCACTGGAGCTGGT
>PherdLangebaan28a
GGTATGTTGCCTGATCCAAAGAACACCCCAATTGTTGTCAGTTGGGCGATTGCACAGGTGAGTTTTCTGGCAACCTTCAGTACATTTTCTCTCTTGGTTCACTAGTTATGAAATTTTTCAAAATATGC-----------TCATGGTCGATGC-TGGGATTACTTTCTCATCCCGGA--GAGGACATTTTTCCCACTTGATAAAT-ATTATTTATGTTAAAAAA----------------TTTTCTCG---------CTTCAAATTTCTGTTTCTCCCCAG--------------------------------------------------------------------------------------------------------------------------------------------------------------------------------------------------------------------------------------------------------------------------------------------------------------------------------------------------------------------------------------------------------------------------------------------------------------------------------------------------------------------------------------------------------------------------------------------------------------------------GTTGTGACCACTGGAGCTGGT
>PherdLangebaan28b
GGTATGTTGCCTGATCCAAAGAACACCCCAATTGTTGTCAGTTGGGCGATTGCACAGGTGAGTTTTCTGTCAACCTTCAGTACATTTTCTCTCTTGGTTCACAAGTTAGGAAATTTTTCAAAATCTGC-----------GCATGGTCGATGC-TGGGATCACTTTCTCATCCCGGA--GAGGACATTTTTCCCACTTGATAAAT-ATTATTTATGTTAAAAAA----------------TTTTCTCG---------CTTCAAATTTCTGTTTCTCCCCAG--------------------------------------------------------------------------------------------------------------------------------------------------------------------------------------------------------------------------------------------------------------------------------------------------------------------------------------------------------------------------------------------------------------------------------------------------------------------------------------------------------------------------------------------------------------------------------------------------------------------------GTTGTGACCACTGGAGCTGGT
>PherdYzerfontein41a
GGTATGTTGCCTGATCCAAAGAACACCCCAATTGTTGTCAGTTGGGCGATAGCACAGGTGAGCTTTTTGGCAACCTTTAGTACATTTTCTCTCTTGGTTCCCAAGTTATGAAATGGTT----ATAC-------------TCATGGTCGATGT-TGGGAATACTTTCTCATCCC--A--GAGGACATTTTTCATACTTGATACAT-ATTATTTATGTTAAAAAA----------------TTTTCTCG---------CTTAAAATTTCTGTT-CTCCACAG--------------------------------------------------------------------------------------------------------------------------------------------------------------------------------------------------------------------------------------------------------------------------------------------------------------------------------------------------------------------------------------------------------------------------------------------------------------------------------------------------------------------------------------------------------------------------------------------------------------------------GTTGTGACCACTGGAGCTGGT
>PherdYzerfontein41b
GGTATGTTGCCTGATCCAAAGAACACCCCAATTGTTGTCAGTTGGGCGATAGCACAGGTGAGCTTTTTGGCAACCTTTAGTACATTTTCTCTCTTGGTTCCCAAGTTATGAAATGGTT----ATAC-------------TCATGGTCGATGT-TGGGAATACTTTCTCATCCC--A--GAGGACATTTTTCATACTTGATACAT-ATTATTTATGTTAAAAAA----------------TTTTCTCG---------CTTAAAATTTCTGTT-CTCCACAG--------------------------------------------------------------------------------------------------------------------------------------------------------------------------------------------------------------------------------------------------------------------------------------------------------------------------------------------------------------------------------------------------------------------------------------------------------------------------------------------------------------------------------------------------------------------------------------------------------------------------GTTGTGACCACTGGAGCTGGT
>PherdYzerfontein42a
GGTATGTTGCCTGATCCAAAGAACACCCCAATTGTTGTCAGTTGGGCGATAGCACAGGTGAGCTTTTTGGCAACCTTTAGTACATTTTCTCTCTTGGTTCCCAAGTTATGAAATGGTT----ATAC-------------TCATGGTCGATGT-TGGGAATACTTTCTCATCCC--A--GAGGACATTTTTCATACTTGATACAT-ATTATTTATGTTAAAAAA----------------TTTTCTCG---------CTTAAAATTTCTGTT-CTCCACAG--------------------------------------------------------------------------------------------------------------------------------------------------------------------------------------------------------------------------------------------------------------------------------------------------------------------------------------------------------------------------------------------------------------------------------------------------------------------------------------------------------------------------------------------------------------------------------------------------------------------------GTTGTGACCACTGGAGCTGGT
>PherdYzerfontein42b
GGTATGTTGCCTGATCCAAAGAACACCCCAATTGTTGTCAGTTGGGCGATAGCACAGGTGAGCTTTTTGGCAACCTTTAGTACATTTTCTCTCTTGGTTCCCAAGTTATGAAATGGTT----ATAC-------------TCATGGTCGATGT-TGGGAATACTTTCTCATCCC--A--GAGGACATTTTTCATACTTGATACAT-ATTATTTATGTTAAAAAA----------------TTTTCTCG---------CTTAAAATTTCTGTT-CTCCACAG--------------------------------------------------------------------------------------------------------------------------------------------------------------------------------------------------------------------------------------------------------------------------------------------------------------------------------------------------------------------------------------------------------------------------------------------------------------------------------------------------------------------------------------------------------------------------------------------------------------------------GTTGTGACCACTGGAGCTGGT
>PherdKnysna1a
GGTATGTTGCCTGATCCAAAGAACACCCCAATTGTTGTCAGTTGGGCGATTGCACAGGTGAGTTTTCTGGCAACCTTCAGTACATTTTCTCTCTTGGTTCACAAGTTAGGAAATTTTTCAAAATCTGC-----------TCATGGTCGATGC-TGGGATCACTTTCTCATCCCGGA--GAGGACATTTTTCCCACTTGATAAAT-ATTATTTATGTTAAAAAA----------------TTTTCTCG---------CTTCAAATTTCTGTTTCTCCCCAG--------------------------------------------------------------------------------------------------------------------------------------------------------------------------------------------------------------------------------------------------------------------------------------------------------------------------------------------------------------------------------------------------------------------------------------------------------------------------------------------------------------------------------------------------------------------------------------------------------------------------GTTGTGACCACTGGAGCTGGT
>PherdKnysna1b
GGTATGTTGCCTGATCCAAAGAACACCCCAATTGTTGTCAGTTGGGCGATTGCACAGGTGAGTTTTCTGGCAACCTTCAGTACATTTTCTCTCTTGGTTCACAAGTTAGGAAATTTTTCAAAATCTGC-----------TCATGGTCGATGC-TGGGATCACTTTCTCATCCCGGA--GAGGACATTTTTCCCACTTGATAAAT-ATTATTTATGTTAAAAAA----------------TTTTCTCG---------CTTCAAATTTCTGTTTCTCCCCAG--------------------------------------------------------------------------------------------------------------------------------------------------------------------------------------------------------------------------------------------------------------------------------------------------------------------------------------------------------------------------------------------------------------------------------------------------------------------------------------------------------------------------------------------------------------------------------------------------------------------------GTTGTGACCACTGGAGCTGGT
>PherdKnysna2a
GGTATGTTGCCTGATCCAAAGAACACCCCAATTGTTGTCAGTTGGGCGATTGCACAGGTGAGTTTTCTGGCAACCTTCAGTACATTTTCTCTCTTGGTTCACAAGTTAGGAAATTTTTCAAAATCTGC-----------TCATGGTCGATGC-TGGGATCACTTTCTCATCCCGGA--GAGGACATTTTTCCCACTTGATAAAT-ATTATTTATGTTAAAAAA----------------TTTTCTCG---------CTTCAAATTTCTGTTTCTCCCCAG--------------------------------------------------------------------------------------------------------------------------------------------------------------------------------------------------------------------------------------------------------------------------------------------------------------------------------------------------------------------------------------------------------------------------------------------------------------------------------------------------------------------------------------------------------------------------------------------------------------------------GTTGTGACCACTGGAGCTGGT
>PherdKnysna2b
GGTATGTTGCCTGATCCAAAGAACACCCCAATTGTTGTCAGTTGGGCGATTGCACAGGTGAGTTTTCTGGCAACCTTCAGTACATTTTCTCTCTTGGTTCACAAGTTAGGAAATTTTTCAAAATCTGC-----------TCATGGTCGATGC-TGGGATCACTTTCTCATCCCGGA--GAGGACATTTTTCCCACTTGATAAAT-ATTATTTATGTTAAAAAA----------------TTTTCTCG---------CTTCAAATTTCTGTTTCTCCCCAG--------------------------------------------------------------------------------------------------------------------------------------------------------------------------------------------------------------------------------------------------------------------------------------------------------------------------------------------------------------------------------------------------------------------------------------------------------------------------------------------------------------------------------------------------------------------------------------------------------------------------GTTGTGACCACTGGAGCTGGT
>PherdKnysna3a
GGTATGTTGCCTGATCCAAAGAACACCCCAATTGTTGTCAGTTGGGCGATTGCACAGGTGAGTTTTCTGGCAACCTTCAGTACATTTTCTCTCTTAGTTCACAAGTTATGAAATTTTTCAAAATATGC-------------------------TGGGATTACTTTCTCATCCCGGA--GAGGACATTTTTCCGACTTGATAAAT-ATTATTTATGTTAAAAAA----------------TTTTCTCG---------CTTCAAATTTCTGTTTCTCCCCAG--------------------------------------------------------------------------------------------------------------------------------------------------------------------------------------------------------------------------------------------------------------------------------------------------------------------------------------------------------------------------------------------------------------------------------------------------------------------------------------------------------------------------------------------------------------------------------------------------------------------------GTTGTGACCACTGGAGCTGGT
>PherdKnysna3b
GGTATGTTGCCTGATCCAAAGAACACCCCAATTGTTGTCAGTTGGGCGATTGCACAGGTGAGTTTTCTGGCAACCTTCAGTACATTTTCTCTCTTAGTTCACAAGTTATGAAATTTTTCAAAATATGC-------------------------TGGGATTACTTTCTCATCCCGGA--GAGGACATTTTTCCGACTTGATAAAT-ATTATTTATGTTAAAAAA----------------TTTTCTCG---------CTTCAAATTTCTGTTTCTCCCCAG--------------------------------------------------------------------------------------------------------------------------------------------------------------------------------------------------------------------------------------------------------------------------------------------------------------------------------------------------------------------------------------------------------------------------------------------------------------------------------------------------------------------------------------------------------------------------------------------------------------------------GTTGTGACCACTGGAGCTGGT
>PherdKnysna4a
GGTATGTTGCCTGATCCAAAGAACACCCCAATTGTTGTCAGTTGGGCGATTGCACAGGTGAGTTTTCTGGCAACCTTCAGTACATTTTCTCTCTTGGTTCACAAGTTAGGAAATTTTTCAAAATCTGC-----------TCATGGTCGATGC-TGGGATCACTTTCTCATCCCGGA--GAGGACATTTTTCCCACTTGATAAAT-ATTATTTATGTTAAAAAA----------------TTTTCTCG---------CTTCAAATTTCTGTTTCTCCCCAG--------------------------------------------------------------------------------------------------------------------------------------------------------------------------------------------------------------------------------------------------------------------------------------------------------------------------------------------------------------------------------------------------------------------------------------------------------------------------------------------------------------------------------------------------------------------------------------------------------------------------GTTGTGACCACTGGAGCTGGT
>PherdKnysna4b
GGTATGTTGCCTGATCCAAAGAACACCCCAATTGTTGTCAGTTGGGCGATTGCACAGGTGAGTTTTCTGGCAACCTTCAGTACATTTTCTCTCTTGGTTCACAAGTTAGGAAATTTTTCAAAATCTGC-----------TCATGGTCGATGC-TGGGATCACTTTCTCATCCCGGA--GAGGACATTTTTCCCACTTGATAAAT-ATTATTTATGTTAAAAAA----------------TTTTCTCG---------CTTCAAATTTCTGTTTCTCCCCAG--------------------------------------------------------------------------------------------------------------------------------------------------------------------------------------------------------------------------------------------------------------------------------------------------------------------------------------------------------------------------------------------------------------------------------------------------------------------------------------------------------------------------------------------------------------------------------------------------------------------------GTTGTGACCACTGGAGCTGGT
>PherdKnysna11a
GGTATGTTGCCTGATCCAAAGAACACCCCAATTGTTGTCAGTTGGGCGATTGCACAGGTGAGTTTTCTGGCAACCTTCAGTACATTTTCTCTCTTGGTTCACAAGTTATGAAATTTTTCAAAATATGCACAAT--ACGCTCATGGTCGATGC-TGGGATTACTTTCTCATCCCGGA--GAGGACATTTTTCCCACTTGATAAAT-ATTATTTATGTTGAAAAA----------------TTTTATTG---------CTTCAAATTTCTGTTTCTCCCCAG--------------------------------------------------------------------------------------------------------------------------------------------------------------------------------------------------------------------------------------------------------------------------------------------------------------------------------------------------------------------------------------------------------------------------------------------------------------------------------------------------------------------------------------------------------------------------------------------------------------------------GTTGTGACCACTGGAGCTGGT
>PherdKnysna11b
GGTATGTTGCCTGATCCAAAGAACACCCCAATTGTTGTCAGTTGGGCGATTGCACAGGTGAGTTTTCTGGCAACCTTCAGTACATTTTCTCTCTTGGTTCACAAGTTATGAAATTTTTCAAAATATGCACAAT--ACGCTCATGGTCGATGC-TGGGATTACTTTCTCATCCCGGA--GAGGACATTTTTCCCACTTGATAAAT-ATTATTTATGTTGAAAAA----------------TTTTATTG---------CTTCAAATTTCTGTTTCTCCCCAG--------------------------------------------------------------------------------------------------------------------------------------------------------------------------------------------------------------------------------------------------------------------------------------------------------------------------------------------------------------------------------------------------------------------------------------------------------------------------------------------------------------------------------------------------------------------------------------------------------------------------GTTGTGACCACTGGAGCTGGT
>PherdPortElizabeth1a
GGTATGTTGCCTGATCCAAAGAACACCCCAATTGTTGTCAGTTGGGCGATTGCACAGGTGAGTTTTCTGGCAACCTTCAGTACATTTTCTCTCTTGGTTCACAAGTTAGGAAATTTTTCAAAATCTGC-----------TCATGGTCGATGC-TGGGATCACTTTCTCATCCCGGA--GAGGACATTTTTCCCACTTGATAAAT-ATTATTTATGTTAAAAAA----------------TTTTCTCG---------CTTCAAATTTCTGTTTCTCCCCAG--------------------------------------------------------------------------------------------------------------------------------------------------------------------------------------------------------------------------------------------------------------------------------------------------------------------------------------------------------------------------------------------------------------------------------------------------------------------------------------------------------------------------------------------------------------------------------------------------------------------------GTTGTGACCACTGGAGCTGGT
>PherdPortElizabeth1b
GGTATGTTGCCTGATCCAAAGAACACCCCAATTGTTGTCAGTTGGGCGATTGCACAGGTGAGTTTTCTGGCAACCTTCAGTACATTTTCTCTCTTGGTTCACAAGTTAGGAAATTTTTCAAAATCTGC-----------TCATGGTCGATGC-TGGGATCACTTTCTCATCCCGGA--GAGGACATTTTTCCCACTTGATAAAT-ATTATTTATGTTAAAAAA----------------TTTTCTCG---------CTTCAAATTTCTGTTTCTCCCCAG--------------------------------------------------------------------------------------------------------------------------------------------------------------------------------------------------------------------------------------------------------------------------------------------------------------------------------------------------------------------------------------------------------------------------------------------------------------------------------------------------------------------------------------------------------------------------------------------------------------------------GTTGTGACCACTGGAGCTGGT
>PherdPortElizabeth3a
GGTATGTTGCCTGATCCAAAGAACACCCCAATTGTTGTCAGTTGGGCGATTGCACAGGTGAGTTTTCTGGCAACCTTCAGTACATTTTCTCTCTTGGTTCACAAGTTAGGAAATTTTTCAAAATCTGC-----------TCATGGTCGATGC-TGGGATCACTTTCTCATCCCGGA--GAGGACATTTTTCCCACTTGATAAAT-ATTATTTATGTTAAAAAA----------------TTTTCTCG---------CTTCAAATTTCTGTTTCTCCCCAG--------------------------------------------------------------------------------------------------------------------------------------------------------------------------------------------------------------------------------------------------------------------------------------------------------------------------------------------------------------------------------------------------------------------------------------------------------------------------------------------------------------------------------------------------------------------------------------------------------------------------GTTGTGACCACTGGAGCTGGT
>PherdPortElizabeth3b
GGTATGTTGCCTGATCCAAAGAACACCCCAATTGTTGTCAGTTGGGCGATTGCACAGGTGAGTTTTCTGGCAACCTTCAGTACATTTTCTCTCTTGGTTCACAAGTTAGGAAATTTTTCAAAATCTGC-----------TCATGGTCGATGC-TGGGATCACTTTCTCATCCCGGA--GAGGACATTTTTCCCACTTGATAAAT-ATTATTTATGTTAAAAAA----------------TTTTCTCG---------CTTCAAATTTCTGTTTCTCCCCAG--------------------------------------------------------------------------------------------------------------------------------------------------------------------------------------------------------------------------------------------------------------------------------------------------------------------------------------------------------------------------------------------------------------------------------------------------------------------------------------------------------------------------------------------------------------------------------------------------------------------------GTTGTGACCACTGGAGCTGGT
>PherdMorganBay20a
GGTATGTTGCCTGATCCAAAGAACACCCCAATTGTTGTCAGTTGGGCGATTGCACAGGTGAGTTTTCTGGCAACCTTCAGTACATTTTCTCTCTTGGTTCACAAGTTAGGAAATTTTTCAAAATCTGC-----------TCATGGTCGATGC-TGGGATCACTTTCTCATCCCGGA--GAGGACATTTTTCCCACTTGATAAAT-ATTATTTATGTTAAAAAA----------------TTTTCTCG---------CTTCAAATTTCTGTTTCTCCCCAG--------------------------------------------------------------------------------------------------------------------------------------------------------------------------------------------------------------------------------------------------------------------------------------------------------------------------------------------------------------------------------------------------------------------------------------------------------------------------------------------------------------------------------------------------------------------------------------------------------------------------GTTGTGACCACTGGAGCTGGT
>PherdMorganBay20b
GGTATGTTGCCTGATCCAAAGAACACCCCAATTGTTGTCAGTTGGGCGATTGCACAGGTGAGTTTTCTGGCAACCTTCAGTACATTTTCTCTCTTGGTTCACAAGTTAGGAAATTTTTCAAAATCTGC-----------TCATGGTCGATGC-TGGGATCACTTTCTCATCCCGGA--GAGGACATTTTTCCCACTTGATAAAT-ATTATTTATGTTAAAAAA----------------TTTTCTCG---------CTTCAAATTTCTGTTTCTCCCCAG--------------------------------------------------------------------------------------------------------------------------------------------------------------------------------------------------------------------------------------------------------------------------------------------------------------------------------------------------------------------------------------------------------------------------------------------------------------------------------------------------------------------------------------------------------------------------------------------------------------------------GTTGTGACCACTGGAGCTGGT
>PherdMorganBay21a
GGTATGTTGCCTGATCCAAAGAACACCCCAATTGTTGTCAGTTGGGCGATTGCACAGGTGAGTTTTCTGGCAACCTTCAGTACATTTTCTCTCTTGGTTCACAAGTTAGGAAATTTTTCAAAATCTGC-----------TCATGGTCGATGC-TGGGATCACTTTCTCATCCCGGA--GAGGACATTTTTCCCACTTGATAAAT-ATTATTTATGTTAAAAAA----------------TTTTCTCG---------CTTCAAATTTCTGTTTCTCCCCAG--------------------------------------------------------------------------------------------------------------------------------------------------------------------------------------------------------------------------------------------------------------------------------------------------------------------------------------------------------------------------------------------------------------------------------------------------------------------------------------------------------------------------------------------------------------------------------------------------------------------------GTTGTGACCACTGGAGCTGGT
>PherdMorganBay21b
GGTATGTTGCCTGATCCAAAGAACACCCCAATTGTTGTCAGTTGGGCGATTGCACAGGTGAGTTTTCTGGCAACCTTCAGTACATTTTCTCTCTTGGTTCACAAGTTAGGAAATTTTTCAAAATCTGC-----------TCATGGTCGATGC-TGGGATCACTTTCTCATCCCGGA--GAGGACATTTTTCCCACTTGATAAAT-ATTATTTATGTTAAAAAA----------------TTTTCTCG---------CTTCAAATTTCTGTTTCTCCCCAG--------------------------------------------------------------------------------------------------------------------------------------------------------------------------------------------------------------------------------------------------------------------------------------------------------------------------------------------------------------------------------------------------------------------------------------------------------------------------------------------------------------------------------------------------------------------------------------------------------------------------GTTGTGACCACTGGAGCTGGT
>PherdMorganBay22a
GGTATGTTGCCTGATCCAAAGAACACCCCAATTGTTGTCAGTTGGGCGATTGCACAGGTGAGTTTTCTGGCAACCTTCAGTACATTTTCTCTCTTGGTTCACAAGTTAGGAAATTTTTCAAAATCTGC-----------TCATGGTCGATGC-TGGGATCACTTTCTCATCCCGGA--GAGGACATTTTTCCCACTTGATAAAT-ATTATTTATGTTAAAAAA----------------TTTTCTCG---------CTTCAAATTTCTGTTTCTCCCCAG--------------------------------------------------------------------------------------------------------------------------------------------------------------------------------------------------------------------------------------------------------------------------------------------------------------------------------------------------------------------------------------------------------------------------------------------------------------------------------------------------------------------------------------------------------------------------------------------------------------------------GTTGTGACCACTGGAGCTGGT
>PherdMorganBay22b
GGTATGTTGCCTGATCCAAAGAACACCCCAATTGTTGTCAGTTGGGCGATTGCACAGGTGAGTTTTCTGGCAACCTTCAGTACATTTTCTCTCTTGGTTCACTAGTTATGAAATTTTTCAAAATATGC-----------TCATGGTCGATGC-TGGGATTACTTTCTCATCCCGGA--GAGGACATTTTTCCCACTTGATAAAT-ATTATTTATGTTAAAAAA----------------TTTTCTCG---------CTTCAAATTTCTGTTTCTCCCCAG--------------------------------------------------------------------------------------------------------------------------------------------------------------------------------------------------------------------------------------------------------------------------------------------------------------------------------------------------------------------------------------------------------------------------------------------------------------------------------------------------------------------------------------------------------------------------------------------------------------------------GTTGTGACCACTGGAGCTGGT
>PherdMorganBay23a
GGTATGTTGCCTGATCCAAAGAACACCCCAATTGTTGTCAGTTGGGCGATTGCACAGGTGAGTTTTCTGGCAACCTTCAGTACATTTTCTCTCTTGGTTCACAAGTTAGGAAATTTTTCAAAATCTGC-----------TCATGGTCGATGC-TGGGATCACTTTCTCATCCCGGA--GAGGACATTTTTCCCACTTGATAAAT-ATTATTTATGTTAAAAAA----------------TTTTCTCG---------CTTCAAATTTCTGTTTCTCCCCAG--------------------------------------------------------------------------------------------------------------------------------------------------------------------------------------------------------------------------------------------------------------------------------------------------------------------------------------------------------------------------------------------------------------------------------------------------------------------------------------------------------------------------------------------------------------------------------------------------------------------------GTTGTGACCACTGGAGCTGGT
>PherdMorganBay23b
GGTATGTTGCCTGATCCAAAGAACACCCCAATTGTTGTCAGTTGGGCGATTGCACAGGTGAGTTTTCTGGCAACCTTCAGTACATTTTCTCTCTTGGTTCACAAGTTAGGAAATTTTTCAAAATCTGC-----------TCATGGTCGATGC-TGGGATCACTTTCTCATCCCGGA--GAGGACATTTTTCCCACTTGATAAAT-ATTATTTATGTTAAAAAA----------------TTTTCTCG---------CTTCAAATTTCTGTTTCTCCCCAG--------------------------------------------------------------------------------------------------------------------------------------------------------------------------------------------------------------------------------------------------------------------------------------------------------------------------------------------------------------------------------------------------------------------------------------------------------------------------------------------------------------------------------------------------------------------------------------------------------------------------GTTGTGACCACTGGAGCTGGT
>PherdMorganBay24a
GGTATGCTGCCTGATCCAAAGAACACCCCAATTATTGTCAGTTGGGCGATTGCACAGGTGAGCTTTCTGGCAACCTTTAGTACATTTTCTCTCTTGGTTCCTAAGTTATGAAATGGTT----ATAC-------------TCATGGTCGATGT-TGGGAATACTTTCTCATCCC--A--GAGGACATTTTTCAGACTTGATATAT-ATTATTTATGTTAAAAAA----------------TTTTCTCG---------CTTAAAATTTCTGTT-CTCCCCAG--------------------------------------------------------------------------------------------------------------------------------------------------------------------------------------------------------------------------------------------------------------------------------------------------------------------------------------------------------------------------------------------------------------------------------------------------------------------------------------------------------------------------------------------------------------------------------------------------------------------------GTTGTGACCACTGGAGCTGGT
>PherdMorganBay24b
GGTATGCTGCCTGATCCAAAGAACACCCCAATTATTGTCAGTTGGGCGATTGCACAGGTGAGCTTTCTGGCAACCTTTAGTACATTTTCTCTCTTGGTTCCTAAGTTATGAAATGGTT----ATAC-------------TCATGGTCGATGT-TGGGAATACTTTCTCATCCC--A--GAGGACATTTTTCAGACTTGATATAT-ATTATTTATGTTAAAAAA----------------TTTTCTCG---------CTTAAAATTTCTGTT-CTCCCCAG--------------------------------------------------------------------------------------------------------------------------------------------------------------------------------------------------------------------------------------------------------------------------------------------------------------------------------------------------------------------------------------------------------------------------------------------------------------------------------------------------------------------------------------------------------------------------------------------------------------------------GTTGTGACCACTGGAGCTGGT
>PherdMorganBay29a
GGTATGCTGCCTGATCCAAAGAACACCCCAATTATTGTCAGTTGGGCGATTGCACAGGTGAGCTTTCTGGCAACCTTTAGTACATTTTCTCTCTTGGTTCCTAAGTTATGAAATGGTT----ATAC-------------TCATGGTCGATGT-TGGGAATACTTTCTCATCCC--A--GAGGACATTTTTCAGACTTGATATAT-ATTATTTATGTTAAAAAA----------------TTTTCTCG---------CTTAAAATTTCTGTT-CTCCCCAG--------------------------------------------------------------------------------------------------------------------------------------------------------------------------------------------------------------------------------------------------------------------------------------------------------------------------------------------------------------------------------------------------------------------------------------------------------------------------------------------------------------------------------------------------------------------------------------------------------------------------GTTGTGACCACTGGAGCTGGT
>PherdMorganBay29b
GGTATGCTGCCTGATCCAAAGAACACCCCAATTATTGTCAGTTGGGCGATTGCACAGGTGAGCTTTCTGGCAACCTTTAGTACATTTTCTCTCTTGGTTCCTAAGTTATGAAATGGTT----ATAC-------------TCATGGTCGATGT-TGGGAATACTTTCTCATCCC--A--GAGGACATTTTTCAGACTTGATATAT-ATTATTTATGTTAAAAAA----------------TTTTCTCG---------CTTAAAATTTCTGTT-CTCCCCAG--------------------------------------------------------------------------------------------------------------------------------------------------------------------------------------------------------------------------------------------------------------------------------------------------------------------------------------------------------------------------------------------------------------------------------------------------------------------------------------------------------------------------------------------------------------------------------------------------------------------------GTTGTGACCACTGGAGCTGGT
>PherdMngazana5a
GGTATGCTGCCTGATCCAAAGAACACCCCAATTATTGTCAGTTGGGCGATTGCACAGGTGAGCTTTCTGGCAACCTTTAGTACATTTTCTCTCTTGGTTCCTAAGTTATGAAATGGTT----ATAC-------------TCATGGTCGATGT-TGGGAATACTTTCTCATCCC--A--GAGGACATTTTTCAGACTTGATATAT-ATTATTTATGTTAAAAAA----------------TTTTCTCG---------CTTAAAATTTCTGTT-CTCCCCAG--------------------------------------------------------------------------------------------------------------------------------------------------------------------------------------------------------------------------------------------------------------------------------------------------------------------------------------------------------------------------------------------------------------------------------------------------------------------------------------------------------------------------------------------------------------------------------------------------------------------------GTTGTGACCACTGGAGCTGGT
>PherdMngazana5b
GGTATGCTGCCTGATCCAAAGAACACCCCAATTATTGTCAGTTGGGCGATTGCACAGGTGAGCTTTCTGGCAACCTTTAGTACATTTTCTCTCTTGGTTCCTAAGTTATGAAATGGTT----ATAC-------------TCATGGTCGATGT-TGGGAATACTTTCTCATCCC--A--GAGGACATTTTTCAGACTTGATATAT-ATTATTTATGTTAAAAAA----------------TTTTGTCG---------CTTAAAATTTCTGTT-CTCCCCAG--------------------------------------------------------------------------------------------------------------------------------------------------------------------------------------------------------------------------------------------------------------------------------------------------------------------------------------------------------------------------------------------------------------------------------------------------------------------------------------------------------------------------------------------------------------------------------------------------------------------------GTTGTGACCACTGGAGCTGGT
>PherdMngazana7a
GGTATGCTGCCTGATCCAAAGAACACCCCAATTATTGTCAGTTGGGCGATTGCACAGGTGAGCTTTCTGGCAACCTTTAGTACATTTTCTCTCTTGGTTCCTAAGTTATGAAATGGTT----ATAC-------------TCATGGTCGATGT-TGGGAATACTTTCTCATCCC--A--GAGGACATTTTTCAGACTTGATATAT-ATTATTTATGTTAAAAAA----------------TTTTCTCT---------CTTAAAATTTCTGTT-CTCCCCAG--------------------------------------------------------------------------------------------------------------------------------------------------------------------------------------------------------------------------------------------------------------------------------------------------------------------------------------------------------------------------------------------------------------------------------------------------------------------------------------------------------------------------------------------------------------------------------------------------------------------------GTTGTGACCACTGGAGCTGGT
>PherdMngazana7b
GGTATGCTGCCTGATCCAAAGAACACCCCAATTATTGTCAGTTGGGCGATTGCACAGGTGAGCTTTCTGGCAACCTTTAGTACATTTTCTCTCTTGGTTCCTGAGTTATGAAATGGTT----ATAC-------------TCATGGTCGATGT-TGGGAATACTTTCTCATCCC--A--GAGGACATTTTTCAGACTTGATATAT-ATTATTTATGTTAAAAAA----------------TTTTCTCT---------CTTAAAATTTCTGTT-CTCCCCAG--------------------------------------------------------------------------------------------------------------------------------------------------------------------------------------------------------------------------------------------------------------------------------------------------------------------------------------------------------------------------------------------------------------------------------------------------------------------------------------------------------------------------------------------------------------------------------------------------------------------------GTTGTGACCACTGGAGCTGGT
>PherdMngazana10a
GGTATGCTGCCTGATCCAAAGAACACCCCAATTATTGTCAGTTGGGCGATTGCACAGGTGAGCTTTCTGGCAACCTTTAGTACATTTTCTCTCTTGGTTCCTAAGTTATAAAATGGTT----ATAC-------------TCATGGTCGATGT-TGGGAATACTTTCTCATCCC--A--GAGGACATTTTTCAGACTTGATATAT-ATTATTTATGTTAAAAAA----------------TTTTCTCG---------CTTAAAATTTCTGTT-CTCCCCAG--------------------------------------------------------------------------------------------------------------------------------------------------------------------------------------------------------------------------------------------------------------------------------------------------------------------------------------------------------------------------------------------------------------------------------------------------------------------------------------------------------------------------------------------------------------------------------------------------------------------------GTTGTGACCACTGGAGCTGGT
>PherdMngazana10b
GGTATGCTGCCTGATCCAAAGAACACCCCAATTATTGTCAGTTGGGCGATTGCACAGGTGAGCTTTCTGGCAACCTTTAGTACATTTTCTCTCTTGGTTCCTAAGTTATAAAATGGTT----ATAC-------------TCATGGTCGATGT-TGGGAATACTTTCTCATCCC--A--GAGGACATTTTTCAGACTTGATATAT-ATTATTTATGTTAAAAAA----------------TTTTCTCG---------CTTAAAATTTCTGTT-CTCCCCAG--------------------------------------------------------------------------------------------------------------------------------------------------------------------------------------------------------------------------------------------------------------------------------------------------------------------------------------------------------------------------------------------------------------------------------------------------------------------------------------------------------------------------------------------------------------------------------------------------------------------------GTTGTGACCACTGGAGCTGGT
>PherdParkRynie1a
GGTATGCTGCCTGATCCAAAGAACACCCCAATTATTGTCAGTTGGGCGATTGCACAGGTGAGCTTTCTGGCAACCTTTAGTACATTTTCTCTCTTGGTTCCTAAGTTATGAAATGGTT----ATAC-------------TCATGGTCGATGT-TGGGAATACTTTCTCATCCC--A--GAGGACATTTTTCAGACTTGATATAT-ATTATTTATGTTAAAAAA----------------TTTTCTCG---------CTTAAAATTTCTGTT-CTCCCCAG--------------------------------------------------------------------------------------------------------------------------------------------------------------------------------------------------------------------------------------------------------------------------------------------------------------------------------------------------------------------------------------------------------------------------------------------------------------------------------------------------------------------------------------------------------------------------------------------------------------------------GTTGTGACCACTGGAGCTGGT
>PherdParkRynie1b
GGTATGCTGCCTGATCCAAAGAACACCCCAATTATTGTCAGTTGGGCGATTGCACAGGTGAGCTTTCTGGCAACCTTTAGTACATTTTCTCTCTTGGTTCCTAAGTTATGAAATGGTT----ATAC-------------TCATGGTCGATGT-TGGGAATACTTTCTCATCCC--A--GAGGACATTTTTCAGACTTGATATAT-ATTATTTATGTTAAAAAA----------------TTTTCTCG---------CTTAAAATTTCTGTT-CTCCCCAG--------------------------------------------------------------------------------------------------------------------------------------------------------------------------------------------------------------------------------------------------------------------------------------------------------------------------------------------------------------------------------------------------------------------------------------------------------------------------------------------------------------------------------------------------------------------------------------------------------------------------GTTGTGACCACTGGAGCTGGT
>PherdStLucia1a
GGTATGCTGCCTGATCCAAAGAACACCCCAATTATTGTCAGTTGGGCGATTGCACAGGTGAGCTTTCTGGCAACCTTTAGTACATTTTCTCTCTTGGTTCCTAAGTTATGAAATGGTT----ATAC-------------TCATGGTCGATGT-TGGGAATACTTTCTCATCCC--A--GAGGACATTTTTCAGACTTGATATAT-ATTATTTATGTTAAAAAA----------------TTTTCTCG---------CTTAAAATTTCTGTT-CTCCCCAG--------------------------------------------------------------------------------------------------------------------------------------------------------------------------------------------------------------------------------------------------------------------------------------------------------------------------------------------------------------------------------------------------------------------------------------------------------------------------------------------------------------------------------------------------------------------------------------------------------------------------GTTGTGACCACTGGAGCTGGT
>PherdStLucia1b
GGTATGCTGCCTGATCCAAAGAACACCCCAATTATTGTCAGTTGGGCGATTGCACAGGTGAGCTTTCTGGCAACCTTTAGTACATTTTCTCTCTTGGTTCCTAAGTTATGAAATGGTT----ATAC-------------TCATGGTCGATGT-TGGGAATACTTTCTCATCCC--A--GAGGACATTTTTCAGACTTGATATAT-ATTATTTATGTTAAAAAA----------------TTTTCTCG---------CTTAAAATTTCTGTT-CTCCCCAG--------------------------------------------------------------------------------------------------------------------------------------------------------------------------------------------------------------------------------------------------------------------------------------------------------------------------------------------------------------------------------------------------------------------------------------------------------------------------------------------------------------------------------------------------------------------------------------------------------------------------GTTGTGACCACTGGAGCTGGT
>PherdStLucia2a
GGTATGCTGCCTGATCCAAAGAACACCCCAATTATTGTCAGTTGGGCGATTGCACAGGTGAGCTTTCTGGCAACCTTTAGTACATTTTCTCTCTTGGTTCCTAAGTTATGAAATGGTT----ATAC-------------TCATGGTCGATGT-TGGGAATACTTTCTCATCCC--A--GAGGACATTTTTCAGACTTGATATAT-ATTATTTATGTTAAAAAA----------------TTTTCTCG---------CTTAAAATTTCTGTT-CTCCCCAG--------------------------------------------------------------------------------------------------------------------------------------------------------------------------------------------------------------------------------------------------------------------------------------------------------------------------------------------------------------------------------------------------------------------------------------------------------------------------------------------------------------------------------------------------------------------------------------------------------------------------GTTGTGACCACTGGAGCTGGT
>PherdStLucia2b
GGTATGCTGCCTGATCCAAAGAACACCCCAATTATTGTCAGTTGGGCGATTGCACAGGTGAGCTTTCTGGCAACCTTTAGTACATTTTCTCTCTTGGTTCCTAAGTTATGAAATGGTT----ATAC-------------TCATGGTCGATGT-TGGGAATACTTTCTCATCCC--A--GAGGACATTTTTCAGACTTGATATAT-ATTATTTATGTTAAAAAA----------------TTTTCTCG---------CTTAAAATTTCTGTT-CTCCCCAG--------------------------------------------------------------------------------------------------------------------------------------------------------------------------------------------------------------------------------------------------------------------------------------------------------------------------------------------------------------------------------------------------------------------------------------------------------------------------------------------------------------------------------------------------------------------------------------------------------------------------GTTGTGACCACTGGAGCTGGT
>PherdStLucia3a
GGTATGCTGCCTGATCCAAAGAACACCCCAATTATTGTCAGTTGGGCGATTGCACAGGTGAGCTTTCTGGCAACCTTTAGTACATTTTCTCTCTTGGTTCCTAAGTTATGAAATGGTT----ATAC-------------TCATGGTCGATGT-TGGGAATACTTTCTCATCCC--A--GAGGACATTTTTCAGACTTGATATAT-ATTATTTATGTTAAAAAA----------------TTTTCTCG---------CTTAAAATTTCTGTT-CTCCCCAG--------------------------------------------------------------------------------------------------------------------------------------------------------------------------------------------------------------------------------------------------------------------------------------------------------------------------------------------------------------------------------------------------------------------------------------------------------------------------------------------------------------------------------------------------------------------------------------------------------------------------GTTGTGACCACTGGAGCTGGT
>PherdStLucia3b
GGTATGCTGCCTGATCCAAAGAACACCCCAATTATTGTCAGTTGGGCGATTGCACAGGTGAGCTTTCTGGCAACCTTTAGTACATTTTCTCTCTTGGTTCCTAAGTTATGAAATGGTT----ATAC-------------TCATGGTCGATGT-TGGGAATACTTTCTCATCCC--A--GAGGACATTTTTCAGACTTGATATAT-ATTATTTATGTTAAAAAA----------------TTTTCTCG---------CTTAAAATTTCTGTT-CTCCCCAG--------------------------------------------------------------------------------------------------------------------------------------------------------------------------------------------------------------------------------------------------------------------------------------------------------------------------------------------------------------------------------------------------------------------------------------------------------------------------------------------------------------------------------------------------------------------------------------------------------------------------GTTGTGACCACTGGAGCTGGT
>PherdStLucia8a
GGTATGCTGCCTGATCCAAAGAACACCCCAATTATTGTCAGTTGGGCGATTGCACAGGTGAGCTTTCTGGCAACCTTTAGTACATTTTCTCTCTTGGTTCCTAAGTTATGAAATGGTT----ATAC-------------TCATGGTCGATGT-TGGGAATACTTTCTCATCCC--A--GAGGACATTTTTCAGACTTGATATAT-ATTATTTATGTTAAAAAA----------------TTTTCTCG---------CTTAAAATTTCTGTT-CTCCCCAG--------------------------------------------------------------------------------------------------------------------------------------------------------------------------------------------------------------------------------------------------------------------------------------------------------------------------------------------------------------------------------------------------------------------------------------------------------------------------------------------------------------------------------------------------------------------------------------------------------------------------GTTGTGACCACTGGAGCTGGT
>PherdStLucia8b
GGTATGCTGCCTGATCCAAAGAACACCCCAATTATTGTCAGTTGGGCGATTGCACAGGTGAGCTTTCTGGCAACCTTTAGTACATTTTCTCTCTTGGTTCCTAAGTTATGAAATGGTT----ATAC-------------TCATGGTCGATGT-TGGGAATACTTTCTCATCCC--A--GAGGACATTTTTCAGACTTGATATAT-ATTATTTATGTTAAAAAA----------------TTTTCTCG---------CTTAAAATTTCTGTT-CTCCCCAG--------------------------------------------------------------------------------------------------------------------------------------------------------------------------------------------------------------------------------------------------------------------------------------------------------------------------------------------------------------------------------------------------------------------------------------------------------------------------------------------------------------------------------------------------------------------------------------------------------------------------GTTGTGACCACTGGAGCTGGT
>PherdStLucia9a
GGTATGCTGCCTGATCCAAAGAACACCCCAATTATTGTCAGTTGGGCGATTGCACAGGTGAGCTTTCTGGCAACCTTTAGTACATTTTCTCTCTTGGTTCCTAAGTTATGAAATGGTT----ATAC-------------TCATGGTCGATGT-TGGGAATACTTTCTCATCCC--A--GAGGACATTTTTCAGACTTGATATAT-ATTATTTATGTTAAAAAA----------------TTTTCTCG---------CTTAAAATTTCTGTT-CTCCCCAG--------------------------------------------------------------------------------------------------------------------------------------------------------------------------------------------------------------------------------------------------------------------------------------------------------------------------------------------------------------------------------------------------------------------------------------------------------------------------------------------------------------------------------------------------------------------------------------------------------------------------GTTGTGACCACTGGAGCTGGT
>PherdStLucia9b
GGTATGCTGCCTGATCCAAAGAACACCCCAATTATTGTCAGTTGGGCGATTGCACAGGTGAGCTTTCTGGCAACCTTTAGTACATTTTCTCTCTTGGTTCCTAAGTTATGAAATGGTT----ATAC-------------TCATGGTCGATGT-TGGGAATACTTTCTCATCCC--A--GAGGACATTTTTCAGACTTGATATAT-ATTATTTATGTTAAAAAA----------------TTTTCTCG---------CTTAAAATTTCTGTT-CTCCCCAG--------------------------------------------------------------------------------------------------------------------------------------------------------------------------------------------------------------------------------------------------------------------------------------------------------------------------------------------------------------------------------------------------------------------------------------------------------------------------------------------------------------------------------------------------------------------------------------------------------------------------GTTGTGACCACTGGAGCTGGT
>PherdStLucia10a
GGTATGCTGCCTGATCCAAAGAACACCCCAATTATTGTCAGTTGGGCGATTGCACAGGTGAGCTTTCTGGCAACCTTTAGTACATTTTCTCTCTTGGTTCCTAAGTTATGAAATGGTT----ATAC-------------TCATGGTCGATGT-TGGGAATACTTTCTCATCCC--A--GAGGACATTTTTCAGACTTGATATAT-ATTATTTATGTTAAAAAA----------------TTTTCTCG---------CTTAAAATTTCTGTT-CTCCCCAG--------------------------------------------------------------------------------------------------------------------------------------------------------------------------------------------------------------------------------------------------------------------------------------------------------------------------------------------------------------------------------------------------------------------------------------------------------------------------------------------------------------------------------------------------------------------------------------------------------------------------GTTGTGACCACTGGAGCTGGT
>PherdStLucia10b
GGTATGCTGCCTGATCCAAAGAACACCCCAATTATTGTCAGTTGGGCGATTGCACAGGTGAGCTTTCTGGCAACCTTTAGTACATTTTCTCTCTTGGTTCCTAAGTTATGAAATGGTT----ATAC-------------TCATGGTCGATGT-TGGGAATACTTTCTCATCCC--A--GAGGACATTTTTCAGACTTGATATAT-ATTATTTATGTTAAAAAA----------------TTTTCTCG---------CTTAAAATTTCTGTT-CTCCCCAG--------------------------------------------------------------------------------------------------------------------------------------------------------------------------------------------------------------------------------------------------------------------------------------------------------------------------------------------------------------------------------------------------------------------------------------------------------------------------------------------------------------------------------------------------------------------------------------------------------------------------GTTGTGACCACTGGAGCTGGT
>PherdPontaDeOuro1a
GGTATGCTGCCTGATCCAAAGAACACCCCAATTATTGTCAGTTGGGCGATTGCACAGGTGAGCTTTCTGGCAACCTTTAGTACATTTTCTCTCTTGGTTCCTAAGTTATGAAATGGTT----ATAC-------------TCATGGTCGATGT-TGGGAATACTTTCTCATCCC--A--GAGGACATTTTTCAGACTTGATATAT-ATTATTTATGTTAAAAAA----------------TTTTCTCG---------CTTAAAATTTCTGTT-CTCCCCAG--------------------------------------------------------------------------------------------------------------------------------------------------------------------------------------------------------------------------------------------------------------------------------------------------------------------------------------------------------------------------------------------------------------------------------------------------------------------------------------------------------------------------------------------------------------------------------------------------------------------------GTTGTGACCACTGGAGCTGGT
>PherdPontaDeOuro1b
GGTATGCTGCCTGATCCAAAGAACACCCCAATTATTGTCAGTTGGGCGATTGCACAGGTGAGCTTTCTGGCAACCTTTAGTACATTTTCTCTCTTGGTTCCTAAGTTATGAAATGGTT----ATAC-------------TCATGGTCGATGT-TGGGAATACTTTCTCATCCC--A--GAGGACATTTTTCAGACTTGATATAT-ATTATTTATGTTAAAAAA----------------TTTTCTCG---------CTTAAAATTTCTGTT-CTCCCCAG--------------------------------------------------------------------------------------------------------------------------------------------------------------------------------------------------------------------------------------------------------------------------------------------------------------------------------------------------------------------------------------------------------------------------------------------------------------------------------------------------------------------------------------------------------------------------------------------------------------------------GTTGTGACCACTGGAGCTGGT
>PherdPontaDeOuro2a
GGTATGCTGCCTGATCCAAAGAACACCCCAATTATTGTCAGTTGGGCGATTGCACAGGTGAGCTTTCTGGCAACCTTTAGTACATTTTCTCTCTTGGTTCCTAAGTTATGAAATGGTT----ATAC-------------TCATGGTCGATGT-TGGGAATACTTTCTCATCCC--A--GAGGACATTTTTCAGACTTGATATAT-ATTATTTATGTTAAAAAA----------------TTTTCTCG---------CTTAAAATTTCTGTT-CTCCCCAG--------------------------------------------------------------------------------------------------------------------------------------------------------------------------------------------------------------------------------------------------------------------------------------------------------------------------------------------------------------------------------------------------------------------------------------------------------------------------------------------------------------------------------------------------------------------------------------------------------------------------GTTGTGACCACTGGAGCTGGT
>PherdPontaDeOuro2b
GGTATGCTGCCTGATCCAAAGAACACCCCAATTATTGTCAGTTGGGCGATTGCACAGGTGAGCTTTCTGGCAACCTTTAGTACATTTTCTCTCTTGGTTCCTAAGTTATGAAATGGTT----ATAC-------------TCATGGTCGATGT-TGGGAATACTTTCTCATCCC--A--GAGGACATTTTTCAGACTTGATATAT-ATTATTTATGTTAAAAAA----------------TTTTCTCG---------CTTAAAATTTCTGTT-CTCCCCAG--------------------------------------------------------------------------------------------------------------------------------------------------------------------------------------------------------------------------------------------------------------------------------------------------------------------------------------------------------------------------------------------------------------------------------------------------------------------------------------------------------------------------------------------------------------------------------------------------------------------------GTTGTGACCACTGGAGCTGGT
>PherdLaMadrague22a
GGTATGTTGCCTGATCCAAAGAACACCCCAATTGTTGTCAGTTGGGCGATTGCACAGGTGAGTTTTCTGGCAACCTTCAGTACATTTTCTCTCTTGGTTCACAAGTTAGGAAATTTTTCAAAATCTGC-----------TCATGGTCGATGC-TGGGATCACTTTCTCATCCCGGA--GAGGACATTTTTCCCACTTGATAAAT-ATTATTTATGTTAAAAAA----------------TTTTCTCG---------CTTCAAATTTCTGTTTCTCCCCAG--------------------------------------------------------------------------------------------------------------------------------------------------------------------------------------------------------------------------------------------------------------------------------------------------------------------------------------------------------------------------------------------------------------------------------------------------------------------------------------------------------------------------------------------------------------------------------------------------------------------------GTTGTGACCACTGGAGCTGGT
>PherdLaMadrague22b
GGTATGTTGCCTGATCCAAAGAACACCCCAATTGTTGTCAGTTGGGCGATTGCACAGGTGAGTTTTCTGGCAACCTTCAGTACATTTTCTCTCTTGGTTCACAAGTTAGGAAATTTTTCAAAATCTGC-----------TCATGGTCGATGC-TGGGATCACTTTCTCATCCCGGA--GAGGACATTTTTCCCACTTGATAAAT-ATTATTTATGTTAAAAAA----------------TTTTCTCG---------CTTCAAATTTCTGTTTCTCCCCAG--------------------------------------------------------------------------------------------------------------------------------------------------------------------------------------------------------------------------------------------------------------------------------------------------------------------------------------------------------------------------------------------------------------------------------------------------------------------------------------------------------------------------------------------------------------------------------------------------------------------------GTTGTGACCACTGGAGCTGGT
>PherdLaMadrage3a
GGTATGCTGCCTGATCCAAAGAACACCCCAATTATTGTCAGTTGGGCGATTGCACAGGTGAGCTTTCTGGCAACCTTTAGTACATTTTCTCTCTTGGTTCCTAAGTTATGAAATGGTT----ATAC-------------TCATGGTCGATGT-TGGGAGTACTTTCTCATCCC--A--GAGGACATTTTTCAGACTTGATACAT-ATTATTTATGTTAAAATA----------------TTTTCTCG---------CTTAAAATTTCTGTT-CTCCCCAG--------------------------------------------------------------------------------------------------------------------------------------------------------------------------------------------------------------------------------------------------------------------------------------------------------------------------------------------------------------------------------------------------------------------------------------------------------------------------------------------------------------------------------------------------------------------------------------------------------------------------GTTGTGACCACTGGAGCTGGT
>PherdLaMadrage3b
GGTATGCTGCCTGATCCAAAGAACACCCCAATTATTGTCAGTTGGGCGATTGCACAGGTGAGCTTTCTGGCAACCTTTAGTACATTTTCTCTCTTGGTTCCTAAGTTATGAAATGGTT----ATAC-------------TCATGGTCGATGT-TGGGAGTACTTTCTCATCCC--A--GAGGACATTTTTCAGACTTGATACAT-ATTATTTATGTTAAAATA----------------TTTTCTCG---------CTTAAAATTTCTGTT-CTCCCCAG--------------------------------------------------------------------------------------------------------------------------------------------------------------------------------------------------------------------------------------------------------------------------------------------------------------------------------------------------------------------------------------------------------------------------------------------------------------------------------------------------------------------------------------------------------------------------------------------------------------------------GTTGTGACCACTGGAGCTGGT
>PherdLaMadrague21a
GGTATGTTGCCTGATCCAAAGAACACCCCAATTGTTGTCAGTTGGGCGATTGCACAGGTGAGCTTTTTGGCAACCTTTAGTACATTTTCTCTCTTGGTTCCCAAGTTATGAAATGGTTTATAAATGGTT------ATACTCATGGTCGATGT-TGGGAATACTTTCTCATCCC--A--GAGGACATTTTTCATACTTGATACAT-ATTATTTATGTTAAAAAA----------------TTTTCTCG---------CTTAAAATTTCTGTT-CTCCACAG--------------------------------------------------------------------------------------------------------------------------------------------------------------------------------------------------------------------------------------------------------------------------------------------------------------------------------------------------------------------------------------------------------------------------------------------------------------------------------------------------------------------------------------------------------------------------------------------------------------------------GTTGTGACCACTGGAGCTGGT
>PherdLaMadrague21b
GGTATGTTGCCTGATCCAAAGAACACCCCAATTGTTGTCAGTTGGGCGATAGCACAGGTGAGCTTTTTGGCAACCTTTAGTACATTTTCTCTCTTGGTTCCCAAGTTATGAAATGGTTTATAAATGGTT------ATACTCATGGTCGATGT-TGGGAATACTTTCTCATCCC--A--GAGGACATTTTTCATACTTGATACAT-ATTATTTATGTTAAAAAA----------------TTTTCTCG---------CTTAAAATTTCTGTT-CTCCACAG--------------------------------------------------------------------------------------------------------------------------------------------------------------------------------------------------------------------------------------------------------------------------------------------------------------------------------------------------------------------------------------------------------------------------------------------------------------------------------------------------------------------------------------------------------------------------------------------------------------------------GTTGTGACCACTGGAGCTGGT
>PherdImmesouane11a
GGTATGCTGCCTGATCCAAAGAACACCCCAATTATTGTCAGTTGGGCGATTGCACAGGTGAGCTTTCTGGCAACCTTTAGTACATTTTCTCTCTTGGTTCCTAAGTTATGAAATGGTT----ATAC-------------TCATGGTCGATGT-TGGGAGTACTTTCTCATCCC--A--GAGGACATTTTTCAGACTTGATACAT-ATTATTTATGTTAAAATA----------------TTTTCTCG---------CTTAAAATTTCTGTT-CTCCCCAG--------------------------------------------------------------------------------------------------------------------------------------------------------------------------------------------------------------------------------------------------------------------------------------------------------------------------------------------------------------------------------------------------------------------------------------------------------------------------------------------------------------------------------------------------------------------------------------------------------------------------GTTGTGACCACTGGAGCTGGT
>PherdImmesouane11b
GGTATGCTGCCTGATCCAAAGAACACCCCAATTATTGTCAGTTGGGCGATTGCACAGGTGAGCTTTCTGGCAACCTTTAGTACATTTTCTCTCTTGGTTCCTAAGTTATGAAATGGTT----ATAC-------------TCATGGTCGATGT-TGGGAGTACTTTCTCATCCC--A--GAGGACATTTTTCAGACTTGATACAT-ATTATTTATGTTAAAATA----------------TTTTCTCG---------CTTAAAATTTCTGTT-CTCCCCAG--------------------------------------------------------------------------------------------------------------------------------------------------------------------------------------------------------------------------------------------------------------------------------------------------------------------------------------------------------------------------------------------------------------------------------------------------------------------------------------------------------------------------------------------------------------------------------------------------------------------------GTTGTGACCACTGGAGCTGGT
>PherdImmesouane16a
GGTATGCTGCCTGATCCAAAGAACACCCCAATTGTTGTCAGTTGGGCGATTGCACAGGTGAGCTTTCTGGCAACCTTTAGTACATTTTCTCTCTTGGTTCACAAGTTAGGAAATTTTTCAAAATCTGC-----------TCATGGTCGATGC-TGGGATCACTTTCTCATCCCGGA--GAGGACATTTTTCCCACTTGATAAAT-ATTATTTATGTTAAAAAA----------------TTTTCTCG---------CTTCAAATTTCTGTTTCTCCCCAG--------------------------------------------------------------------------------------------------------------------------------------------------------------------------------------------------------------------------------------------------------------------------------------------------------------------------------------------------------------------------------------------------------------------------------------------------------------------------------------------------------------------------------------------------------------------------------------------------------------------------GTTGTGACCACTGGAGCTGGT
>PherdImmesouane16b
GGTATGCTGCCTGATCCAAAGAACACCCCAATTGTTGTCAGTTGGGCGATTGCACAGGTGAGCTTTCTGGCAACCTTTAGTACATTTTCTCTCTTGGTTCACAAGTTATGAAATGTTTCAAAATCTGG-----------TCATGGTCGATGC-TGGTATCACTTTCTCATCCCGGA--TTTGACATTTTTCCCCCTTGATTAAT-ATTATTTATGTTAAAAAA----------------TTTTCTCG---------TTTCAAATTTCTGTTTCTCCCCAG--------------------------------------------------------------------------------------------------------------------------------------------------------------------------------------------------------------------------------------------------------------------------------------------------------------------------------------------------------------------------------------------------------------------------------------------------------------------------------------------------------------------------------------------------------------------------------------------------------------------------GTTGTGACCTCTGGAGCTGGT
>PherdImmesouane17a
GGTATGCTGCCTGATCCAAAGAACACCCCAATTATTGTCAGTTGGGCGATTGCACAGGTGAGCTTTCTGGCAACCTTTAGTACATTTTCTCTCTTGGTTCCTAAGTTATGAAATGGTT-ATACTGGTTATAACTGGTTATAATGGTCGATGT-TGGGAGTACTTTCTCATCCC--A--GAGGACATTTTTCAGACTTGATACAT-ATTATTTATGTTAAAATA----------------TTTTCTCG---------CTTAAAATTTCTGTT-CTCCCCAG--------------------------------------------------------------------------------------------------------------------------------------------------------------------------------------------------------------------------------------------------------------------------------------------------------------------------------------------------------------------------------------------------------------------------------------------------------------------------------------------------------------------------------------------------------------------------------------------------------------------------GTTGTGACCACTGGAGCTGGT
>PherdImmesouane17b
GGTATGCTGCCTGATCCAAAGAACACCCCAATTATTGTCAGTTGGGCGATTGCACAGGTGAGCTTTCTGGCAACCTTTAGTACATTTTCTCTCTTGGTTCCTAAGTTATGAAATGGTT-ATACTGGTTATAACTGGTTATAATGGTCGATGT-TGGGAGTACTTTCTCATCCC--A--GAGGACATTTTTCAGACTTGATACAT-ATTATTTATGTTAAAATA----------------TTTTCTCG---------CTTAAAATTTCTGTT-CTCCCCAG--------------------------------------------------------------------------------------------------------------------------------------------------------------------------------------------------------------------------------------------------------------------------------------------------------------------------------------------------------------------------------------------------------------------------------------------------------------------------------------------------------------------------------------------------------------------------------------------------------------------------GTTGTGACCACTGGAGCTGGT
>PpraeFingalHeads9unphased
GGTATGTTGCCAGATCCAAAGAACACTCCCATCATTGTCAGCTGGATGATTGCCCAGGTAAGGTTTGGCTCTGATTCATTCAATCC-ACCCACATGGACGGATTGTTTTGCTGAAATGTT-ATGTGGGTGTTTGTGAAGGAGTATTACTGAACATTATCATA--AATGCTACTTGTCGGATGTCATAACATTCTTTTTCATTTATTTTCAGTCTCAAATCCCAGTTTCTTAACCAGTTTTTCTTTCCTAG--------------------------------------------------------------------------------------------------------------------------------------------------------------------------------------------------------------------------------------------------------------------------------------------------------------------------------------------------------------------------------------------------------------------------------------------------------------------------------------------------------------------------------------------------------------------------------------------------------------------------------------------------------GTTGTCACCACTGGAGCTGGT
>PpraeKilcunda19unphased
GGTATGTTGCCAGATCCAAAGAACACTCCCATCATTGTCAGCTGGATGATTGCCCAGGTAAGGTTTGGCTCTGATTCATTCAATCC-ACCCACATGGACGGATTGTTTTGCTGAAATGTT-ATGTGGGTGTTTGTGAAGGAGTATTACTGAACATTATCATA--AATGCTACTTGTCAGATGTCATAACATTCTTTTTCATTTATTTTCAGTCTCAAATCCCAGTTTCTTAACCAGTTTTTCTTTCCTAG--------------------------------------------------------------------------------------------------------------------------------------------------------------------------------------------------------------------------------------------------------------------------------------------------------------------------------------------------------------------------------------------------------------------------------------------------------------------------------------------------------------------------------------------------------------------------------------------------------------------------------------------------------GTTGTCACCACTGGAGCTGGT
>PpraeAntofagasta2unphased
GGTATGTTGCCAGATCCAAAGAACACTCCCATCATTGTCAGCTGGATGATTGCCCAGGTAAGGTTTGGCTCTGATTCATTCAATCC-ACCCACATGGAMGGATTGTTTTGCTGAAATGTT-ATGTGGGTGTTTGTGAAGGAGTATTACTGAACATTATCATA--AATGCTWCTTGTCGGATGTCATAACATTCTTTTTCATTTATTTTCAGTCTCAAATCCCAGTTTCTTAACCAGTTTTTCYTTCCTAG--------------------------------------------------------------------------------------------------------------------------------------------------------------------------------------------------------------------------------------------------------------------------------------------------------------------------------------------------------------------------------------------------------------------------------------------------------------------------------------------------------------------------------------------------------------------------------------------------------------------------------------------------------GTTGTCACCACTGGAGCTGGT
>PpraeFingalHeads2a
--------------------------------------------------------------------------------------------------------GTTTTGCTGAAATGTT-ATGTGGGTGTTTGTGAAGGAGTATTACTGAACATTATCATA--AATGCTACTTGTCGGATGTCATAACATTCTTTTTCATTTATTTTCAGTCTCAAATCCCAGTTTCTTAACCAGTTTTTCCTTCCTAG--------------------------------------------------------------------------------------------------------------------------------------------------------------------------------------------------------------------------------------------------------------------------------------------------------------------------------------------------------------------------------------------------------------------------------------------------------------------------------------------------------------------------------------------------------------------------------------------------------------------------------------------------------GTTGTCACCACTGGAGCTGGT
>PpraeFingalHeads2b
--------------------------------------------------------------------------------------------------------GTTTTGCTGAAATGTT-ATGTGGGTGTTTGTGAAGGAGTATTACTGAACATTATCATA--AATGCTACTTGTCGGATGTCATAACATTCTTTTTCATTTATTTTCAGTCTCAAATCCCAGTTTCTTAACCAGTTTTTCTTTCCTAG--------------------------------------------------------------------------------------------------------------------------------------------------------------------------------------------------------------------------------------------------------------------------------------------------------------------------------------------------------------------------------------------------------------------------------------------------------------------------------------------------------------------------------------------------------------------------------------------------------------------------------------------------------GTTGTCACCACTGGAGCTGGT
>PpraeFingalHeads4a
--------------------------------------------------------------------------------------------------------GTTTTGCTGAAATGTT-ATGTGGGTGTTTGTGAAGGAGTATTACTGAACATTATCATA--AATGCTACTTGTCAGATGTCATAACATTCTTTTTCATTTATTTTCAGTCTCAAATCCCAGTTTCTTAACCAGTTATTCTTTCCTAG--------------------------------------------------------------------------------------------------------------------------------------------------------------------------------------------------------------------------------------------------------------------------------------------------------------------------------------------------------------------------------------------------------------------------------------------------------------------------------------------------------------------------------------------------------------------------------------------------------------------------------------------------------GTTGTCACCACTGGAGCTGGT
>PpraeFingalHeads4b
--------------------------------------------------------------------------------------------------------GTTTTGCTGAAATGTT-ATGTGGGTGTTTGTGAAGGAGTATTACTGAACATTATCATA--AATGCTACTTGTCAGATGTCATAACATTCTTTTTCATTTATTTTCAGTCTCAAATCCCAGTTTCTTAACCAGTTATTCTTTCCTAG--------------------------------------------------------------------------------------------------------------------------------------------------------------------------------------------------------------------------------------------------------------------------------------------------------------------------------------------------------------------------------------------------------------------------------------------------------------------------------------------------------------------------------------------------------------------------------------------------------------------------------------------------------GTTGTCACCACTGGAGCTGGT
>PpraeFingalHeads5a
--------------------------------------------------------------------------------------------------------GTTTTGCTGAAATGTT-ATGTGGGTGTTTGTGAAGGAATATTACTGAACATTATCATA--AATGCTACTTGTCGGATGTCATAACATTCTTTTTCATTTATTTTCAGTCTCAAATCCCAGTTTCTTAACCAGTTTTTCTTTCCTAG--------------------------------------------------------------------------------------------------------------------------------------------------------------------------------------------------------------------------------------------------------------------------------------------------------------------------------------------------------------------------------------------------------------------------------------------------------------------------------------------------------------------------------------------------------------------------------------------------------------------------------------------------------GTTGTCACCACTGGAGCTGGT
>PpraeFingalHeads5b
--------------------------------------------------------------------------------------------------------GTTTTGCTGAAATGTT-ATGTGGGTGTTTGTGAAGGAATGTTACTGAACATTATCATA--AATGCTACTTGTCGGATGTCATAACATTCTTTTTCATTTATTTTCAGTCTCAAATCCCAGTTTCTTAACCAGTTTTTCTTTCCTAG--------------------------------------------------------------------------------------------------------------------------------------------------------------------------------------------------------------------------------------------------------------------------------------------------------------------------------------------------------------------------------------------------------------------------------------------------------------------------------------------------------------------------------------------------------------------------------------------------------------------------------------------------------GTTGTCACCACTGGAGCTGGT
>PpraeFingalHeads6a
--------------------------------------------------------------------------------------------------------GTTTTGCTGAAATGTT-ATGTGGGTGTTTGTGAAGGAGTATTACTGAACATTATCATA--AATGCTACTTGTCAGATGTCATAACATTCTTTTTCATTTATTTTCAGTCTCAAATCCCAGTTTCTTAACCAGTTATTCTTTCCTAG--------------------------------------------------------------------------------------------------------------------------------------------------------------------------------------------------------------------------------------------------------------------------------------------------------------------------------------------------------------------------------------------------------------------------------------------------------------------------------------------------------------------------------------------------------------------------------------------------------------------------------------------------------GTTGTCACCACTGGAGCTGGT
>PpraeFingalHeads6b
--------------------------------------------------------------------------------------------------------GTTTTGCTGAAATGTT-ATGTGGGTGTTTGTGAAGGAGTATTACTGAACATTATCATA--AATGCTACTTGTCGGATGTCATAACATTCTTTTTCATTTATTTTCAGTCTCAAATCCCAGTTTCTTAACCAGTTATTCCTTCCTAG--------------------------------------------------------------------------------------------------------------------------------------------------------------------------------------------------------------------------------------------------------------------------------------------------------------------------------------------------------------------------------------------------------------------------------------------------------------------------------------------------------------------------------------------------------------------------------------------------------------------------------------------------------GTTGTCACCACTGGAGCTGGT
>PpraeFingalHeads7a
--------------------------------------------------------------------------------------------------------GTTTTGCTGAAATGTT-ATGTGGGTGTTTGTGAAGGAGTATTACTGAACATTATCATA--AATGCTACTTGTCAGATGTCATAACATTCTTTTTCATTTATTTTCAGTCTCAAATCCCAGTTTCTTAACCAGTTTTTCCTTCCTAG--------------------------------------------------------------------------------------------------------------------------------------------------------------------------------------------------------------------------------------------------------------------------------------------------------------------------------------------------------------------------------------------------------------------------------------------------------------------------------------------------------------------------------------------------------------------------------------------------------------------------------------------------------GTTGTCACCACTGGAGCTGGT
>PpraeFingalHeads7b
--------------------------------------------------------------------------------------------------------GTTTTGCTGAAATGTT-ATGTGGGCGTTTGTGAAGGAGTATTACTGAACATTATCATA--AATGCTACTTGTCAGATGTCATAACATTCTTTTTCATTTATTTTCAGTCTCAAATCCCAGTTTCTTAACCAGTTTTTCCTTCCTAG--------------------------------------------------------------------------------------------------------------------------------------------------------------------------------------------------------------------------------------------------------------------------------------------------------------------------------------------------------------------------------------------------------------------------------------------------------------------------------------------------------------------------------------------------------------------------------------------------------------------------------------------------------GTTGTCACCACTGGAGCTGGT
>PpraeFingalHeads8a
--------------------------------------------------------------------------------------------------------GTTTTGCTGAAATGTT-ATGTGGGTGTTTGTGAAGGAGTATTACTGAACATTATCATA--AATGCTACTTGTCAGATGTCATAACATTCTTTTTCATTTATTTTCAGTCTCAAATCCCAGTTTCTTAACCAGTTTTTCTTTCCTAG--------------------------------------------------------------------------------------------------------------------------------------------------------------------------------------------------------------------------------------------------------------------------------------------------------------------------------------------------------------------------------------------------------------------------------------------------------------------------------------------------------------------------------------------------------------------------------------------------------------------------------------------------------GTTGTCACCACTGGAGCTGGT
>PpraeFingalHeads8b
--------------------------------------------------------------------------------------------------------GTTTTGCTGAAATGTT-ATGTGGGTGTTTGTGAAGGAGTATTACTGAACATTATCATA--AATGCTACTTGTCGGATGTCATAACATTCTTTTTCATTTATTTTCAGTCTCAAATCCCAGTTTCTTAACCAGTTTTTCCTTCCTAG--------------------------------------------------------------------------------------------------------------------------------------------------------------------------------------------------------------------------------------------------------------------------------------------------------------------------------------------------------------------------------------------------------------------------------------------------------------------------------------------------------------------------------------------------------------------------------------------------------------------------------------------------------GTTGTCACCACTGGAGCTGGT
>PpraeFingalHeads9a
--------------------------------------------------------------------------------------------------------GTTTTGCTGAAATGTT-ATGTGGGTGTTTGTGAAGGAGTATTACTGAACATTATCATA--AATGCTACTTGTCGGATGTCATAACATTCTTTTTCATTTATTTTCAGTCTCAAATCCCAGTTTCTTAACCAGTTTTTCCTTCCTAG--------------------------------------------------------------------------------------------------------------------------------------------------------------------------------------------------------------------------------------------------------------------------------------------------------------------------------------------------------------------------------------------------------------------------------------------------------------------------------------------------------------------------------------------------------------------------------------------------------------------------------------------------------GTTGTCACCACTGGAGCTGGT
>PpraeFingalHeads9b
--------------------------------------------------------------------------------------------------------GTTTTGCTGAAATGTT-ATGTGGGTGTTTGTGAAGGAGTATTACTGAACATTATCATA--AATGCTACTTGTCGGATGTCATAACATTCTTTTTCATTTATTTTCAGTCTCAAATCCCAGTTTCTTAACCAGTTATTCTTTCCTAG--------------------------------------------------------------------------------------------------------------------------------------------------------------------------------------------------------------------------------------------------------------------------------------------------------------------------------------------------------------------------------------------------------------------------------------------------------------------------------------------------------------------------------------------------------------------------------------------------------------------------------------------------------GTTGTCACCACTGGAGCTGGT
>PpraeFingalHeads10a
--------------------------------------------------------------------------------------------------------GTTTTGCTGAAATGTT-ATGTGGGTGTTTGTGAAGGAATATTACTGAACATTATCATA--AATGCTACTTGTCGGATGTCATAACATTCTTTTTCATTTATTTTCAGTCTCAAATCCCAGTTTCTTAACCAGTTATTCCTTCCTAG--------------------------------------------------------------------------------------------------------------------------------------------------------------------------------------------------------------------------------------------------------------------------------------------------------------------------------------------------------------------------------------------------------------------------------------------------------------------------------------------------------------------------------------------------------------------------------------------------------------------------------------------------------GTTGTCACCACTGGAGCTGGT
>PpraeFingalHeads10b
--------------------------------------------------------------------------------------------------------GTTTTGCTGAAATGTT-ATGTGGGTGTTTGTGAAGGAGTATTACTGAACATTATCATA--AATGCTACTTGTCGGATGTCATAACATTCTTTTTCATTTATTTTCAGTCTCAAATCCCAGTTTCTTAACCAGTTATTCTTTCCTAG--------------------------------------------------------------------------------------------------------------------------------------------------------------------------------------------------------------------------------------------------------------------------------------------------------------------------------------------------------------------------------------------------------------------------------------------------------------------------------------------------------------------------------------------------------------------------------------------------------------------------------------------------------GTTGTCACCACTGGAGCTGGT
>PpraeFingalHeads11a
--------------------------------------------------------------------------------------------------------GTTTTGCTGAAATGTT-ATGTGGGTGTTTGTGAAGGAATATTACTGAACATTATCATA--AATGCTACTTGTCGGATGTCATAACATTCTTTTTCATTTATTTTCAGTCTCAAATCCCAGTTTCTTAACCAGTTTTTCCTTCCTAG--------------------------------------------------------------------------------------------------------------------------------------------------------------------------------------------------------------------------------------------------------------------------------------------------------------------------------------------------------------------------------------------------------------------------------------------------------------------------------------------------------------------------------------------------------------------------------------------------------------------------------------------------------GTTGTCACCACTGGAGCTGGT
>PpraeFingalHeads11b
--------------------------------------------------------------------------------------------------------GTTTTGCTGAAATGTT-ATGTGGGTGTTTGTGAAGGAGTATTACTGAACATTATCATA--AATGCTACTTGTCGGATGTCATAACATTCTTTTTCATTTATTTTCAGTCTCAAATCCCAGTTTCTTAACCAGTTATTCTTTCCTAG--------------------------------------------------------------------------------------------------------------------------------------------------------------------------------------------------------------------------------------------------------------------------------------------------------------------------------------------------------------------------------------------------------------------------------------------------------------------------------------------------------------------------------------------------------------------------------------------------------------------------------------------------------GTTGTCACCACTGGAGCTGGT
>PpraeFingalHeads12a
--------------------------------------------------------------------------------------------------------GTTTTGCTGAAATGTT-ATGTGGGTGTTTGTGAAGGAGTATTACTGAACATTATCATA--AATGCTACTTGTCGGATGTCATAACATTCTTTTTCATTTATTTTCAGTCTCAAATCCCAGTTTCTTAACCAGTTTTTCCTTCCTAG--------------------------------------------------------------------------------------------------------------------------------------------------------------------------------------------------------------------------------------------------------------------------------------------------------------------------------------------------------------------------------------------------------------------------------------------------------------------------------------------------------------------------------------------------------------------------------------------------------------------------------------------------------GTTGTCACCACTGGAGCTGGC
>PpraeFingalHeads12b
--------------------------------------------------------------------------------------------------------GTTTTGCTGAAATGTT-ATGTGGGTGTTTGTGAAGGAGTATTACTGAACATTATCATA--AATGCTACTTGTCGGATGTCATAACATTTTTTTTCATTTATTTTCAGTCTCAAATCCCAGTTTCTTAACCAGTTTTTCCTTCCTAG--------------------------------------------------------------------------------------------------------------------------------------------------------------------------------------------------------------------------------------------------------------------------------------------------------------------------------------------------------------------------------------------------------------------------------------------------------------------------------------------------------------------------------------------------------------------------------------------------------------------------------------------------------GTTGTCACCACTGGAGCTGGC
>PpraeFingalHeads13a
--------------------------------------------------------------------------------------------------------GTTTTGCTGAAATGTT-ATGTGGGTGTTTGTGAAGGAGTATTACTGAACATTATCATA--AATGCTACTTGTCGGATGTCATAACATTCTTTTTCATTTATTTTCAGTCTCAAATCCCAGTTTCTTAACCAGTTTTTCCTTCCTAG--------------------------------------------------------------------------------------------------------------------------------------------------------------------------------------------------------------------------------------------------------------------------------------------------------------------------------------------------------------------------------------------------------------------------------------------------------------------------------------------------------------------------------------------------------------------------------------------------------------------------------------------------------GTTGTCACCACTGGAGCTGGT
>PpraeFingalHeads13b
--------------------------------------------------------------------------------------------------------GTTTTGCTGAAATGTT-ATGTGGGTGTTTGTGAAGGAGTATTACTGAACATTATCATA--AATGCTACTTGTCGGATGTCATAACATTTTTTTTCATTTATTTTCAGTCTCAAATCCCAGTTTCTTAACCAGTTTTTCCTTCCTAG--------------------------------------------------------------------------------------------------------------------------------------------------------------------------------------------------------------------------------------------------------------------------------------------------------------------------------------------------------------------------------------------------------------------------------------------------------------------------------------------------------------------------------------------------------------------------------------------------------------------------------------------------------GTTGTCACCACTGGAGCTGGC
>PpraeFingalHeads14a
--------------------------------------------------------------------------------------------------------GTTTTGCTGAAATGTT-ATGTGGGTGTTTGTGAAGGAATATTACTGAACATTATCATA--AATGCTACTTGTCGGATGTCATAACATTCTTTTTCATTTATTTTCAGTCTCAAATCCCAGTTTCTTAACCAGTTATTCTTTCCTAG--------------------------------------------------------------------------------------------------------------------------------------------------------------------------------------------------------------------------------------------------------------------------------------------------------------------------------------------------------------------------------------------------------------------------------------------------------------------------------------------------------------------------------------------------------------------------------------------------------------------------------------------------------GTTGTCACCACTGGAGCTGGT
>PpraeFingalHeads14b
--------------------------------------------------------------------------------------------------------GTTTTGCTGAAATGTT-ATGTGGGTGTTTGTGAAGGAGTATTACTGAACATTATCATA--AATGCTACTTGTCGGATGTCATAACATTCTTTTTCATTTATTTTCAGTCTCAAATCCCAGTTTCTTAACCAGTTTTTCTTTCCTAG--------------------------------------------------------------------------------------------------------------------------------------------------------------------------------------------------------------------------------------------------------------------------------------------------------------------------------------------------------------------------------------------------------------------------------------------------------------------------------------------------------------------------------------------------------------------------------------------------------------------------------------------------------GTTGTCACCACTGGAGCTGGT
>PpraeFingalHeads15a
--------------------------------------------------------------------------------------------------------GTTTTGCTGAAATGTT-ATGTGGGTGTTTGTGAAGGAATATTACTGAACATTATCATA--AATGCTACTTGTCGGATGTCATAACATTCTTTTTCATTTATTTTCAGTCTCAAATCCCAGTTTCTTAACCAGTTTTTCCTTCCTAG--------------------------------------------------------------------------------------------------------------------------------------------------------------------------------------------------------------------------------------------------------------------------------------------------------------------------------------------------------------------------------------------------------------------------------------------------------------------------------------------------------------------------------------------------------------------------------------------------------------------------------------------------------GTTGTCACCACTGGAGCTGGT
>PpraeFingalHeads15b
--------------------------------------------------------------------------------------------------------GTTTTGCTGAAATGTT-ATGTGGGTGTTTGTGAAGGAATATTACTGAACATTATCATA--AATGCTACTTGTCGGATGTCATAACATTCTTTTTCATTTATTTTCAGTCTCAAATCCCAGTTTCTTAACCAGTTTTTCCTTCCTAG--------------------------------------------------------------------------------------------------------------------------------------------------------------------------------------------------------------------------------------------------------------------------------------------------------------------------------------------------------------------------------------------------------------------------------------------------------------------------------------------------------------------------------------------------------------------------------------------------------------------------------------------------------GTTGTCACCACTGGAGCTGGT
>PpraeFingalHeads16a
--------------------------------------------------------------------------------------------------------GTTTTGCTGAAATGTT-ATGTGGGTGTTTGTGAAGGAGTATTACTGAACATTATCATA--AATGCTACTTGTCAGATGTCATAACATTCTTTTTCATTTATTTTCAGTCTCAAATCCCAGTTTCTTAACCAGTTTTTCTTTCCTAG--------------------------------------------------------------------------------------------------------------------------------------------------------------------------------------------------------------------------------------------------------------------------------------------------------------------------------------------------------------------------------------------------------------------------------------------------------------------------------------------------------------------------------------------------------------------------------------------------------------------------------------------------------GTTGTCACCACTGGAGCTGGT
>PpraeFingalHeads16b
--------------------------------------------------------------------------------------------------------GTTTTGCTGAAATGTT-ATGTGGGTGTTTGTGAAGGAGTATTACTGAACATTATCATA--AATGCTATTTGTCGGATGTCATAACATTCTTTTTCATTTATTTTCAGTCTCAAATCCCAGTTTCTTAACCAGTTTTTCCTTCCTAG--------------------------------------------------------------------------------------------------------------------------------------------------------------------------------------------------------------------------------------------------------------------------------------------------------------------------------------------------------------------------------------------------------------------------------------------------------------------------------------------------------------------------------------------------------------------------------------------------------------------------------------------------------GTTGTCACCACTGGAGCTGGT
>PpraeFingalHeads17a
--------------------------------------------------------------------------------------------------------GTTTTGCTGAAATGTT-ATGTGGGTGTTTGTGAAGGAATATTACTGAACATTATCATA--AATGCTACTTGTCGGATGTCATAACATTCTTTTTCATTTATTTTCAGTCTCAAATCCCAGTTTCTTAACCAGTTTTTCCTTCCTAG--------------------------------------------------------------------------------------------------------------------------------------------------------------------------------------------------------------------------------------------------------------------------------------------------------------------------------------------------------------------------------------------------------------------------------------------------------------------------------------------------------------------------------------------------------------------------------------------------------------------------------------------------------GTTGTCACCACTGGAGCTGGT
>PpraeFingalHeads17b
--------------------------------------------------------------------------------------------------------GTTTTGCTGAAATGTT-ATGTGGGTGTTTGTGAAGGAGTATTACTGAACATTATCATA--AATGCTACTTGTCTGATGTCATAACATTCTTTTTCATTTATTTTCAGTCTCAAATCCCAGTTTCTTAACCAGTTATTCTTTCCTAG--------------------------------------------------------------------------------------------------------------------------------------------------------------------------------------------------------------------------------------------------------------------------------------------------------------------------------------------------------------------------------------------------------------------------------------------------------------------------------------------------------------------------------------------------------------------------------------------------------------------------------------------------------GTTGTCACCACTGGAGCTGGT
>PpraeFingalHeads18a
--------------------------------------------------------------------------------------------------------GTTTTGCTGAAATGTT-ATGTGGGTGTTTGTGAAGGAGTATTACTGAACATTATCATA--AATGCTACTTGTCGGATGTCATAACATTCTTTTTCATTTATTTTCAGTCTCAAATCCCAGTTTCTTAACCAGTTTTTCTTTCCTAG--------------------------------------------------------------------------------------------------------------------------------------------------------------------------------------------------------------------------------------------------------------------------------------------------------------------------------------------------------------------------------------------------------------------------------------------------------------------------------------------------------------------------------------------------------------------------------------------------------------------------------------------------------GTTGTCACCACTGGAGCTGGT
>PpraeFingalHeads18b
--------------------------------------------------------------------------------------------------------GTTTTGCTGAAATGTT-ATGTGGGTGTTTGTGAAGGAGTATTACTGAACATTATCATA--AATGCTACTTGTCGGATGTCATAACATTCTTTTTCATTTATTTTCAGTCTCAAATCCCAGTTTCTTAACCAGTTATTCTTTCCTAG--------------------------------------------------------------------------------------------------------------------------------------------------------------------------------------------------------------------------------------------------------------------------------------------------------------------------------------------------------------------------------------------------------------------------------------------------------------------------------------------------------------------------------------------------------------------------------------------------------------------------------------------------------GTTGTCACCACTGGAGCTGGT
>PpraeFingalHeads19a
--------------------------------------------------------------------------------------------------------GTTTTGCTGAAATGTT-ATGTGGGTGTTTGTGAAGGAGTATTACTGAACATTATCATA--AATGCTACTTGTCAGATGTCATAACATTCTTTTTCATTTATTTTCAGTCTCAAATCCCAGTTTCTTAACCAGTTTTTCTTTCCTAG--------------------------------------------------------------------------------------------------------------------------------------------------------------------------------------------------------------------------------------------------------------------------------------------------------------------------------------------------------------------------------------------------------------------------------------------------------------------------------------------------------------------------------------------------------------------------------------------------------------------------------------------------------GTTGTCACCACTGGAGCTGGT
>PpraeFingalHeads19b
--------------------------------------------------------------------------------------------------------GTTTTGCTGAAATGTT-ATGTGGGTGTTTGTGAAGGAGTATTACTGAACATTATCATA--AATGCTACTTGTCGGATGTCATAACATTCTTTTTCATTTATTTTCAGTCTCAAATCCCAGTTTCTTAAACAGTTTTTCTTTCCTAG--------------------------------------------------------------------------------------------------------------------------------------------------------------------------------------------------------------------------------------------------------------------------------------------------------------------------------------------------------------------------------------------------------------------------------------------------------------------------------------------------------------------------------------------------------------------------------------------------------------------------------------------------------GTTGTCACCACTGGAGCTGGT
>PpraeFingalHeads20a
--------------------------------------------------------------------------------------------------------GTTTTGCTGAAATGTT-ATGTGGGTGTTTGTGAAGGAATATTACTGAACATTAACATA--AATGCTACTTGTCGGATGTCATAACATTCTTTTTCATTTATTTTCAGTCTCAAATCCCAGTTTCTTAACCAGTTATTCCTTCCTAG--------------------------------------------------------------------------------------------------------------------------------------------------------------------------------------------------------------------------------------------------------------------------------------------------------------------------------------------------------------------------------------------------------------------------------------------------------------------------------------------------------------------------------------------------------------------------------------------------------------------------------------------------------GTTGTCACCACTGGAGCTGGT
>PpraeFingalHeads20b
--------------------------------------------------------------------------------------------------------GTTTTGCTGAAATGTT-ATGTGGGTGTTTGTGAAGGAGTATTACTGAACATTATCATA--AATGCTACTTGTCGGATGTCATAACATTCTTTTTCATTTATTTTCAGTCTCAAATCCCAGTTTCTTAACCAGTTATTCTTTCCTAG--------------------------------------------------------------------------------------------------------------------------------------------------------------------------------------------------------------------------------------------------------------------------------------------------------------------------------------------------------------------------------------------------------------------------------------------------------------------------------------------------------------------------------------------------------------------------------------------------------------------------------------------------------GTTGTCACCACTGGAGCTGGT
>PpraeFingalHeads21a
--------------------------------------------------------------------------------------------------------GTTTTGCTGAAATGTT-ATGTGGGTGTTTGTGAAGGAATATTACTGAACATTATCATA--AATGCTACTTGTCGGATGTCATAACATTCTTTTTCATTTATTTTCAGTCTCAAATCCCAGTTTCTTAACCAGTTTTTCCTTCCTAG--------------------------------------------------------------------------------------------------------------------------------------------------------------------------------------------------------------------------------------------------------------------------------------------------------------------------------------------------------------------------------------------------------------------------------------------------------------------------------------------------------------------------------------------------------------------------------------------------------------------------------------------------------GTTGTCACCACTGGAGCTGGC
>PpraeFingalHeads21b
--------------------------------------------------------------------------------------------------------GTTTTGCTGAAATGTT-ATGTGGGTGTTTGTGAAGGAGTATTACTGAACATTATCATA--AATGCTACTTGTCGGATGTCATAACATTCTTTTTCATTTATTTTCAGTCTCAAATCCCAGTTTCTTAACCAGTTTTTCCTTCCTAG--------------------------------------------------------------------------------------------------------------------------------------------------------------------------------------------------------------------------------------------------------------------------------------------------------------------------------------------------------------------------------------------------------------------------------------------------------------------------------------------------------------------------------------------------------------------------------------------------------------------------------------------------------GTTGTCACCACTGGAGCTGGT
>PpraeCapeConran1a
--------------------------------------------------------------------------------------------------------GTTTTGCTGAAATGTT-ATGTGGGTGTTTGTGAAGGAGTATTACTGAACATTATCATA--AATGCTACTTGTCAGATGTCATAACATTCTTTTTCATTTATTTTCAGTCTCAAATCCCAGTTTCTTAACCAGTTTTTCTTTCCTAG--------------------------------------------------------------------------------------------------------------------------------------------------------------------------------------------------------------------------------------------------------------------------------------------------------------------------------------------------------------------------------------------------------------------------------------------------------------------------------------------------------------------------------------------------------------------------------------------------------------------------------------------------------GTTGTCACCACTGGAGCTGGT
>PpraeCapeConran1b
--------------------------------------------------------------------------------------------------------GTTTTGCTGAAATGTT-ATGTGGGTGTTTGTGAAGGAGTATTACTGAACATTATCATA--AATGCTACTTGTCGGATGTCATAACATTCTTTTTCATTTATTTTCAGTCTCAAATCCCAGTTTCTTAACCAGTTTTTCTTTCCTAG--------------------------------------------------------------------------------------------------------------------------------------------------------------------------------------------------------------------------------------------------------------------------------------------------------------------------------------------------------------------------------------------------------------------------------------------------------------------------------------------------------------------------------------------------------------------------------------------------------------------------------------------------------GTTGTCACCACTGGAGCTGGT
>PpraeCapeConran2a
--------------------------------------------------------------------------------------------------------GTTTTGCTGAAATGTT-ATGTGGGTGTTTGTGAAGGAGTATTACTGAACATTATCATA--AATGCTACTTGTCGGATGTCATAACATTCTTTTTCATTTATTTTCAGTCTCAAATCCCAGTTTCTTAACCAGTTTTTCCTTCCTAG--------------------------------------------------------------------------------------------------------------------------------------------------------------------------------------------------------------------------------------------------------------------------------------------------------------------------------------------------------------------------------------------------------------------------------------------------------------------------------------------------------------------------------------------------------------------------------------------------------------------------------------------------------GTTGTCACCACTGGAGCTGGT
>PpraeCapeConran2b
--------------------------------------------------------------------------------------------------------GTTTTGCTGAAATGTT-ATGTGGGTGTTTGTGAAGGAGTATTACTGAACATTATCATA--AATGCTACTTGTCGGATGTCATAACATTCTTTTTCATTTATTTTCAGTCTCAAATCCCAGTTTCTTAACCAGTTTTTCTTTCCTAG--------------------------------------------------------------------------------------------------------------------------------------------------------------------------------------------------------------------------------------------------------------------------------------------------------------------------------------------------------------------------------------------------------------------------------------------------------------------------------------------------------------------------------------------------------------------------------------------------------------------------------------------------------GTTGTCACCACTGGAGCTGGT
>PpraeCapeConran3a
--------------------------------------------------------------------------------------------------------GTTTTGCTGAAATGTT-ATGTGGGTGTTTGTGAAGGAGTATTACTGAACATTATCATA--AATGCTACTTGTCGGATGTCATAACATTCTTTTTCATTTATTTTCAGTCTCAAATCCCAGTTTCTTAACCAGTTTTTCCTTCCTAG--------------------------------------------------------------------------------------------------------------------------------------------------------------------------------------------------------------------------------------------------------------------------------------------------------------------------------------------------------------------------------------------------------------------------------------------------------------------------------------------------------------------------------------------------------------------------------------------------------------------------------------------------------GTTGTCACCACTGGAGCTGGT
>PpraeCapeConran3b
--------------------------------------------------------------------------------------------------------GTTTTGCTGAAATGTT-ATGTGGGTGTTTGTGAAGGAGTATTACTGAACATTATCATA--AATGCTACTTGTCGGATGTCATAACATTCTTTTTCATTTATTTTCAGTCTCAAATCCCAGTTTCTTAACCAGTTTTTCCTTCCTAG--------------------------------------------------------------------------------------------------------------------------------------------------------------------------------------------------------------------------------------------------------------------------------------------------------------------------------------------------------------------------------------------------------------------------------------------------------------------------------------------------------------------------------------------------------------------------------------------------------------------------------------------------------GTTGTCACCACTGGAGCTGGT
>PpraeCapeConran4a
--------------------------------------------------------------------------------------------------------GTTTTGCTGAAATGTT-ATGTGGGTGTTTGTGAAGGAGTATTACTGAACATTATCATA--AATGCTACTTGTCGGATGTCATAACATTCTTTTTCATTTATTTTCAGTCTCAAATCCCAGTTTCTTAACCAGTTTTTCCTTCCTAG--------------------------------------------------------------------------------------------------------------------------------------------------------------------------------------------------------------------------------------------------------------------------------------------------------------------------------------------------------------------------------------------------------------------------------------------------------------------------------------------------------------------------------------------------------------------------------------------------------------------------------------------------------GTTGTCACCACTGGAGCTGGT
>PpraeCapeConran4b
--------------------------------------------------------------------------------------------------------GTTTTGCTGAAATGTT-ATGTGGGTGTTTGTGAAGGAGTATTACTGAACATTATCATA--AATGCTACTTGTCGGATGTCATAACATTCTTTTTCATTTATTTTCAGTCTCAAATCCCAGTTTCTTAACCAGTTTTTCTTTCCTAG--------------------------------------------------------------------------------------------------------------------------------------------------------------------------------------------------------------------------------------------------------------------------------------------------------------------------------------------------------------------------------------------------------------------------------------------------------------------------------------------------------------------------------------------------------------------------------------------------------------------------------------------------------GTTGTCACCACTGGAGCTGGT
>PpraeCapeConran5a
--------------------------------------------------------------------------------------------------------GTTTTGCTGAAATGTT-ATGTGGGTGTTTGTGAAGGAGTATTACTGAACATTATCATA--AATGCTACTTGTCAGATGTCATAACATTCTTTTTCATTTATTTTCAGTCTCAAATCCCAGTTTCTTAACCAGTTTTTCTTTCCTAG--------------------------------------------------------------------------------------------------------------------------------------------------------------------------------------------------------------------------------------------------------------------------------------------------------------------------------------------------------------------------------------------------------------------------------------------------------------------------------------------------------------------------------------------------------------------------------------------------------------------------------------------------------GTTGTCACCACTGGAGCTGGT
>PpraeCapeConran5b
--------------------------------------------------------------------------------------------------------GTTTTGCTGAAATGTT-ATGTGGGTGTTTGTGAAGGAGTATTACTGAACATTATCATA--AATGCTACTTGTCAGATGTCATAACATTCTTTTTCATTTATTTTCAGTCTCAAATCCCAGTTTCTTAACCAGTTTTTCTTTCCTAG--------------------------------------------------------------------------------------------------------------------------------------------------------------------------------------------------------------------------------------------------------------------------------------------------------------------------------------------------------------------------------------------------------------------------------------------------------------------------------------------------------------------------------------------------------------------------------------------------------------------------------------------------------GTTGTCACCACTGGAGCTGGT
>PpraeCapeConran6a
--------------------------------------------------------------------------------------------------------GTTTTGCTGAAATGTT-ATGTGGGTGTTTGTGAAGGAGTATTACTGAACATTATCATA--AATGCTACTTGTCAGATGTCATAACATTCTTTTTCATTTATTTTCAGTCTCAAATCCCAGTTTCTTAACCAGTTATTCTTTCCTAG--------------------------------------------------------------------------------------------------------------------------------------------------------------------------------------------------------------------------------------------------------------------------------------------------------------------------------------------------------------------------------------------------------------------------------------------------------------------------------------------------------------------------------------------------------------------------------------------------------------------------------------------------------GTTGTCACCACTGGAGCTGGT
>PpraeCapeConran6b
--------------------------------------------------------------------------------------------------------GTTTTGCTGAAATGTT-ATGTGGGTGTTTGTGAAGGAGTATTACTGAACATTATCATA--AATGCTACTTGTCGGATGTCATAACATTCTTTTTCATTTATTTTCAGTCTCAAATCCCAGTTTCTTAACCAGTTATTCTTTCCTAG--------------------------------------------------------------------------------------------------------------------------------------------------------------------------------------------------------------------------------------------------------------------------------------------------------------------------------------------------------------------------------------------------------------------------------------------------------------------------------------------------------------------------------------------------------------------------------------------------------------------------------------------------------GTTGTCACCACTGGAGCTGGT
>PpraeCapeConran7a
--------------------------------------------------------------------------------------------------------GTTTTGCTGAAATGTT-ATGTGGGTGTTTGTGAAGGAGTATTACTGAACATTATCATA--AATGCTACTTGTCGGATGTCATAACATTCTTTTTCATTTATTTTCAGTCTCAAATCCCAGTTTCTTAACCAGTTTTTCCTTCCTAG--------------------------------------------------------------------------------------------------------------------------------------------------------------------------------------------------------------------------------------------------------------------------------------------------------------------------------------------------------------------------------------------------------------------------------------------------------------------------------------------------------------------------------------------------------------------------------------------------------------------------------------------------------GTTGTCACCACTGGAGCTGGT
>PpraeCapeConran7b
--------------------------------------------------------------------------------------------------------GTTTTGCTGAAATGTT-ATGTGGGTGTTTGTGAAGGAGTATTACTGAACATTATCATA--AATGCTACTTGTCGGATGTCATAACATTCTTTTTCATTTATTTTCAGTCTCAAATCCCAGTTTCTTAACCAGTTTTTCTTTCCTAG--------------------------------------------------------------------------------------------------------------------------------------------------------------------------------------------------------------------------------------------------------------------------------------------------------------------------------------------------------------------------------------------------------------------------------------------------------------------------------------------------------------------------------------------------------------------------------------------------------------------------------------------------------GTTGTCACCACTGGAGCTGGT
>PpraeCapeConran8a
--------------------------------------------------------------------------------------------------------GTTTTGCTGAAATGTT-ATGTGGGTGTTTGTGAAGGAATATTACTGAACATTATCATA--AATGCTACTTGTCGGATGTCATAACATTCTTTTTCATTTATTTTCAGTCTCAAATCCCAGTTTCTTAACCAGTTTTTCCTTCCTAG--------------------------------------------------------------------------------------------------------------------------------------------------------------------------------------------------------------------------------------------------------------------------------------------------------------------------------------------------------------------------------------------------------------------------------------------------------------------------------------------------------------------------------------------------------------------------------------------------------------------------------------------------------GTTGTCACCACTGGAGCTGGT
>PpraeCapeConran8b
--------------------------------------------------------------------------------------------------------GTTTTGCTGAAATGTT-ATGTGGGTGTTTGTGAAGGAGTATTACTGAACATTATCATA--AATGCTACTTGTCAGATGTCATAACATTCTTTTTCATTTATTTTCAGTCTCAAATCCCAGTTTCTTAACCAGTTTTTCTTTCCTAG--------------------------------------------------------------------------------------------------------------------------------------------------------------------------------------------------------------------------------------------------------------------------------------------------------------------------------------------------------------------------------------------------------------------------------------------------------------------------------------------------------------------------------------------------------------------------------------------------------------------------------------------------------GTTGTCACCACTGGAGCTGGT
>PpraeCapeConran9a
--------------------------------------------------------------------------------------------------------GTTTTGCTGAAATGTT-ATGTGGGTGTTTGTGAAGGAATATTACTGAACATTATCATA--AATGCTACTTGTCGGATGTCATAACATTCTTTTTCATTTATTTTCAGTCTCAAATCCCAGTTTCTTAACCAGTTTTTCCTTCCTAG--------------------------------------------------------------------------------------------------------------------------------------------------------------------------------------------------------------------------------------------------------------------------------------------------------------------------------------------------------------------------------------------------------------------------------------------------------------------------------------------------------------------------------------------------------------------------------------------------------------------------------------------------------GTTGTCACCACTGGAGCTGGT
>PpraeCapeConran9b
--------------------------------------------------------------------------------------------------------GTTTTGCTGAAATGTT-ATGTGGGTGTTTGTGAAGGAGTATTACTGAACATTATCATA--AATGCTACTTGTCGGATGTCATAACATTCTTTTTCATTTATTTTCAGTCTCAAATCCCAGTTTCTTAACCAGTTTTTCTTTCCTAG--------------------------------------------------------------------------------------------------------------------------------------------------------------------------------------------------------------------------------------------------------------------------------------------------------------------------------------------------------------------------------------------------------------------------------------------------------------------------------------------------------------------------------------------------------------------------------------------------------------------------------------------------------GTTGTCACCACTGGAGCTGGT
>PpraeCapeConran11a
--------------------------------------------------------------------------------------------------------GTTTTGCTGAAATGTT-ATGTGGGTGTTTGTGAAGGAGTATTACTGAACATTATCATA--AATGCTACTTGTCAGATGTCATAACATTCTTTTTCATTTATTTTCAGTCTCAAATCCCAGTTTCTTAACCAGTTTTTCTTTCCTAG--------------------------------------------------------------------------------------------------------------------------------------------------------------------------------------------------------------------------------------------------------------------------------------------------------------------------------------------------------------------------------------------------------------------------------------------------------------------------------------------------------------------------------------------------------------------------------------------------------------------------------------------------------GTTGTCACCACTGGAGCTGGT
>PpraeCapeConran11b
--------------------------------------------------------------------------------------------------------GTTTTGCTGAAATGTT-ATGTGGGTGTTTGTGAAGGAGTATTACTGAACATTATCATA--AATGCTACTTGTCAGATGTCATAACATTCTTTTTCATTTATTTTCAGTCTCAAATCCCAGTTTCTTAACCAGTTTTTCTTTCCTAG--------------------------------------------------------------------------------------------------------------------------------------------------------------------------------------------------------------------------------------------------------------------------------------------------------------------------------------------------------------------------------------------------------------------------------------------------------------------------------------------------------------------------------------------------------------------------------------------------------------------------------------------------------GTTGTCACCACTGGAGCTGGT
>PpraeCapeConran12a
--------------------------------------------------------------------------------------------------------GTTTTGCTGAAATGTT-ATGTGGGTGTTTGTGAAGGAGTATTACTGAACATTATCATA--AATGCTACTTGTCGGATGTCATAACATTCTTTTTCATTTATTTTCAGTCTCAAATCCCAGTTTCTTAACCAGTTTTTCTTTCCTAG--------------------------------------------------------------------------------------------------------------------------------------------------------------------------------------------------------------------------------------------------------------------------------------------------------------------------------------------------------------------------------------------------------------------------------------------------------------------------------------------------------------------------------------------------------------------------------------------------------------------------------------------------------GTTGTCACCACTGGAGCTGGT
>PpraeCapeConran12b
--------------------------------------------------------------------------------------------------------GTTTTGCTGAAATGTT-ATGTGGGTGTTTGTGAAGGAGTATTACTGAACATTATCATA--AATGCTACTTGTCGGATGTCATAACATTCTTTTTCATTTATTTTCAGTCTCAAATCCCAGTTTCTTAACCAGTTATTCTTTCCTAG--------------------------------------------------------------------------------------------------------------------------------------------------------------------------------------------------------------------------------------------------------------------------------------------------------------------------------------------------------------------------------------------------------------------------------------------------------------------------------------------------------------------------------------------------------------------------------------------------------------------------------------------------------GTTGTCACCACTGGAGCTGGT
>PpraeCapeConran14a
--------------------------------------------------------------------------------------------------------GTTTTGCTGAAATGTT-ATGTGGGTGTTTGTGAAGGAATATTACTGAACATTATCATA--AATGCTACTTGTCGGATGTCATAACATTCTTTTTCATTTATTTTCAGTCTCAAATCCCAGTTTCTTAACCAGTTTTTCCTTCCTAG--------------------------------------------------------------------------------------------------------------------------------------------------------------------------------------------------------------------------------------------------------------------------------------------------------------------------------------------------------------------------------------------------------------------------------------------------------------------------------------------------------------------------------------------------------------------------------------------------------------------------------------------------------GTTGTCACCACTGGAGCTGGC
>PpraeCapeConran14b
--------------------------------------------------------------------------------------------------------GTTTTGCTGAAATGTT-ATGTGGGTGTTTGTGAAGGAGTATTACTGAACATTATCATA--AATGCTACTTGTCGGATGTCATAACATTCTTTTTCATTTATTTTCAGTCTCAAATCCCAGTTTCTTAACCAGTTTTTCCTTCCTAG--------------------------------------------------------------------------------------------------------------------------------------------------------------------------------------------------------------------------------------------------------------------------------------------------------------------------------------------------------------------------------------------------------------------------------------------------------------------------------------------------------------------------------------------------------------------------------------------------------------------------------------------------------GTTGTCACCACTGGAGCTGGT
>PpraeCapeConran15a
--------------------------------------------------------------------------------------------------------GTTTTGCTGAAATGTT-ATGTGGGTGTTTGTGAAGGAATATTACTGAACATTATCATA--AATGCTACTTGTCGGATGTCATAACATTCTTTTTCATTTATTTTCAGTCTCAAATCCCAGTTTCTTAACCAGTTTTTCCTTCCTAG--------------------------------------------------------------------------------------------------------------------------------------------------------------------------------------------------------------------------------------------------------------------------------------------------------------------------------------------------------------------------------------------------------------------------------------------------------------------------------------------------------------------------------------------------------------------------------------------------------------------------------------------------------GTTGTCACCACTGGAGCTGGT
>PpraeCapeConran15b
--------------------------------------------------------------------------------------------------------GTTTTGCTGAAATGTT-ATGTGGGTGTTTGTGAAGGAGTATTACTGAACATTATCATA--AATGCTACTTGTCGGATGTCATAACATTCTTTTTCATTTATTTTCAGTCTCAAATCCCAGTTTCTTAACCAGTTTTTCCTTCCTAG--------------------------------------------------------------------------------------------------------------------------------------------------------------------------------------------------------------------------------------------------------------------------------------------------------------------------------------------------------------------------------------------------------------------------------------------------------------------------------------------------------------------------------------------------------------------------------------------------------------------------------------------------------GTTGTCACCACTGGAGCTGGT
>PpraeCapeConran16a
--------------------------------------------------------------------------------------------------------GTTTTGCTGAAATGTT-ATGTGGGTGTTTGTGAAGGAGTATTACTGAACATTATCATA--AATGCTACTTGTCGGATGTCATAACATTCTTTTTCATTTATTTTCAGTCTCAAATCCCAGTTTCTTAACCAGTTATTCCTTCCTAG--------------------------------------------------------------------------------------------------------------------------------------------------------------------------------------------------------------------------------------------------------------------------------------------------------------------------------------------------------------------------------------------------------------------------------------------------------------------------------------------------------------------------------------------------------------------------------------------------------------------------------------------------------GTTGTCACCACTGGAGCTGGT
>PpraeCapeConran16b
--------------------------------------------------------------------------------------------------------GTTTTGCTGAAATGTT-ATGTGGGTGTTTGTGAAGGAGTATTACTGAACATTATCATA--AATGCTACTTGTCGGATGTCATAACATTCTTTTTCATTTATTTTCAGTCTCAAATCCCAGTTTCTTAACCAGTTATTCTTTCCTAG--------------------------------------------------------------------------------------------------------------------------------------------------------------------------------------------------------------------------------------------------------------------------------------------------------------------------------------------------------------------------------------------------------------------------------------------------------------------------------------------------------------------------------------------------------------------------------------------------------------------------------------------------------GTTGTCACCACTGGAGCTGGT
>PpraeKilcunda2a
--------------------------------------------------------------------------------------------------------GTTTTGCTGAAATGTT-ATGTGGGTGTTTGTGAAGGAGTATTACTGAACATTATCATA--AATGCTACTTGTCGGATGTCATAACATTCTTTTTCATTTATTTTCAGTCTCAAATCCCAGTTTCTTAACCAGTTTTTCTTTCCTAG--------------------------------------------------------------------------------------------------------------------------------------------------------------------------------------------------------------------------------------------------------------------------------------------------------------------------------------------------------------------------------------------------------------------------------------------------------------------------------------------------------------------------------------------------------------------------------------------------------------------------------------------------------GTTGTCACCACTGGAGCTGGT
>PpraeKilcunda2b
--------------------------------------------------------------------------------------------------------GTTTTGCTGAAATGTT-ATGTGGGTGTTTGTGAAGGAGTATTACTGAACATTATCATA--AATGCTACTTGTCGGATGTCATAACATTCTTTTTCATTTATTTTCAGTCTCAAATCCCAGTTTCTTAACCAGTTATTCTTTCCTAG--------------------------------------------------------------------------------------------------------------------------------------------------------------------------------------------------------------------------------------------------------------------------------------------------------------------------------------------------------------------------------------------------------------------------------------------------------------------------------------------------------------------------------------------------------------------------------------------------------------------------------------------------------GTTGTCACCACTGGAGCTGGT
>PpraeKilcunda3a
--------------------------------------------------------------------------------------------------------GTTTTGCTGAAATGTT-ATGTGGGTGTTTGTGAAGGAGTATTACTGAACATTATCATA--AATGCTACTTGTCGGATGTCATAACATTCTTTTTCATTTATTTTCAGTCTCAAATCCCAGTTTCTTAACCAGTTTTTCTTTCCTAG--------------------------------------------------------------------------------------------------------------------------------------------------------------------------------------------------------------------------------------------------------------------------------------------------------------------------------------------------------------------------------------------------------------------------------------------------------------------------------------------------------------------------------------------------------------------------------------------------------------------------------------------------------GTTGTCACCACTGGAGCTGGT
>PpraeKilcunda3b
--------------------------------------------------------------------------------------------------------GTTTTGCTGAAATGTT-ATGTGGGTGTTTGTGAAGGAGTATTACTGAACATTATCATA--AATGCTACTTGTTAGATGTCATAACATTCTTTTTCATTTATTTTCAGTCTCAAATCCCAGTTTCTTAACCAGTTTTTCTTTCCTAG--------------------------------------------------------------------------------------------------------------------------------------------------------------------------------------------------------------------------------------------------------------------------------------------------------------------------------------------------------------------------------------------------------------------------------------------------------------------------------------------------------------------------------------------------------------------------------------------------------------------------------------------------------GTTGTCACCACTGGAGCTGGT
>PpraeKilcunda5a
--------------------------------------------------------------------------------------------------------GTTTTGCTGAAATGTT-ATGTGGGTGTTTGTGAAGGAGTATTACTGAACATTATCATA--AATGCTACTTGTCGGATGTCATAACATTCTTTTTCATTTATTTTCAGTCTCAAATCCCAGTTTCTTAACCAGTTTTTCTTTCCTAG--------------------------------------------------------------------------------------------------------------------------------------------------------------------------------------------------------------------------------------------------------------------------------------------------------------------------------------------------------------------------------------------------------------------------------------------------------------------------------------------------------------------------------------------------------------------------------------------------------------------------------------------------------GTTGTCACCACTGGAGCTGGT
>PpraeKilcunda5b
--------------------------------------------------------------------------------------------------------GTTTTGCTGAAATGTT-ATGTGGGTGTTTGTGAAGGAGTATTACTGAACATTATCATA--AATGCTACTTGTTAGATGTCATAACATTCTTTTTCATTTATTTTCAGTCTCAAATCCCAGTTTCTTAACCAGTTTTTCTTTCCTAG--------------------------------------------------------------------------------------------------------------------------------------------------------------------------------------------------------------------------------------------------------------------------------------------------------------------------------------------------------------------------------------------------------------------------------------------------------------------------------------------------------------------------------------------------------------------------------------------------------------------------------------------------------GTTGTCACCACTGGAGCTGGT
>PpraeKilcunda7a
--------------------------------------------------------------------------------------------------------GTTTTGCTGAAATGTT-ATGTGGGTGTTTGTGAAGGAGTATTACTGAACATTATCATA--AATGCTACTTGTCAGATGTCATAACATTCTTTTTCATTTATTTTCAGTCTCAAATCCCAGTTTCTTAACCAGTTTTTCTTTCCTAG--------------------------------------------------------------------------------------------------------------------------------------------------------------------------------------------------------------------------------------------------------------------------------------------------------------------------------------------------------------------------------------------------------------------------------------------------------------------------------------------------------------------------------------------------------------------------------------------------------------------------------------------------------GTTGTCACCACTGGAGCTGGT
>PpraeKilcunda7b
--------------------------------------------------------------------------------------------------------GTTTTGCTGAAATGTT-ATGTGGGTGTTTGTGAAGGAGTATTACTGAACATTATCATA--AATGCTACTTGTCGGATGTCATAACATTCTTTTTCATTTATTTTCAGTCTCAAATCCCAGTTTCTTAACCAGTTTTTCTTTCCTAG--------------------------------------------------------------------------------------------------------------------------------------------------------------------------------------------------------------------------------------------------------------------------------------------------------------------------------------------------------------------------------------------------------------------------------------------------------------------------------------------------------------------------------------------------------------------------------------------------------------------------------------------------------GTTGTCACCACTGGAGCTGGT
>PpraeKilcunda8a
--------------------------------------------------------------------------------------------------------GTTTTGCTGAAATGTT-ATGTGGGTGTTTGTGAAGGAGTATTACTGAACATTATCATA--AATGCTACTTGTCGGATGTCATAACATTCTTTTTCATTTATTTTCAGTCTCAAATCCCAGTTTCTTAACCAGTTTTTCTTTCCTAG--------------------------------------------------------------------------------------------------------------------------------------------------------------------------------------------------------------------------------------------------------------------------------------------------------------------------------------------------------------------------------------------------------------------------------------------------------------------------------------------------------------------------------------------------------------------------------------------------------------------------------------------------------GTTGTCACCACTGGAGCTGGT
>PpraeKilcunda8b
--------------------------------------------------------------------------------------------------------GTTTTGCTGAAATGTT-ATGTGGGTGTTTGTGAAGGAGTATTACTGAACATTATCATA--AATGCTACTTGTCGGATGTCATAACATTCTTTTTCATTTATTTTCAGTCTCAAATCCCAGTTTCTTAACCAGTTATTCTTTCCTAG--------------------------------------------------------------------------------------------------------------------------------------------------------------------------------------------------------------------------------------------------------------------------------------------------------------------------------------------------------------------------------------------------------------------------------------------------------------------------------------------------------------------------------------------------------------------------------------------------------------------------------------------------------GTTGTCACCACTGGAGCTGGT
>PpraeKilcunda9a
--------------------------------------------------------------------------------------------------------GTTTTGCTGAAATGTT-ATGTGGGTGTTTGTGAAGGAGTATTACTGAACATTATCATA--AATGCTACTTGTCAGATGTCATAACATTCTTTTTCATTTATTTTCAGTCTCAAATCCCAGTTTCTTAACCAGTTTTTCTTTCCTAG--------------------------------------------------------------------------------------------------------------------------------------------------------------------------------------------------------------------------------------------------------------------------------------------------------------------------------------------------------------------------------------------------------------------------------------------------------------------------------------------------------------------------------------------------------------------------------------------------------------------------------------------------------GTTGTCACCACTGGAGCTGGT
>PpraeKilcunda9b
--------------------------------------------------------------------------------------------------------GTTTTGCTGAAATGTT-ATGTGGGTGTTTGTGAAGGAGTATTACTGAATATTATCATA--AATGCTACTTGTCGGATGTCATAACATTCTTTTTCATTTATTTTCAGTCTCAAATCCCAGTTTCTTAACCAGTTATTCTTTCCTAG--------------------------------------------------------------------------------------------------------------------------------------------------------------------------------------------------------------------------------------------------------------------------------------------------------------------------------------------------------------------------------------------------------------------------------------------------------------------------------------------------------------------------------------------------------------------------------------------------------------------------------------------------------GTTGTCACCACTGGAGCTGGT
>PpraeKilcunda11a
--------------------------------------------------------------------------------------------------------GTTTTGCTGAAATGTT-ATGTGGGTGTTTGTGAAGGAGTATTACTGAACATTATCATA--AATGCTACTTGTCAGATGTCATAACATTCTTTTTCATTTATTTTCAGTCTCAAATCCCAGTTTCTTAACCAGTTTTTCTTTCCTAG--------------------------------------------------------------------------------------------------------------------------------------------------------------------------------------------------------------------------------------------------------------------------------------------------------------------------------------------------------------------------------------------------------------------------------------------------------------------------------------------------------------------------------------------------------------------------------------------------------------------------------------------------------GTTGTCACCACTGGAGCTGGT
>PpraeKilcunda11b
--------------------------------------------------------------------------------------------------------GTTTTGCTGAAATGTT-ATGTGGGTGTTTGTGAAGGAGTATTACTGAACATTATCATA--AATGCTACTTGTTAGATGTCATAACATTCTTTTTCATTTATTTTCAGTCTCAAATCCCAGTTTCTTAACCAGTTTTTCCTTCCTAG--------------------------------------------------------------------------------------------------------------------------------------------------------------------------------------------------------------------------------------------------------------------------------------------------------------------------------------------------------------------------------------------------------------------------------------------------------------------------------------------------------------------------------------------------------------------------------------------------------------------------------------------------------GTTGTCACCACTGGAGCTGGT
>PpraeKilcunda13a
--------------------------------------------------------------------------------------------------------GTTTTGCTGAAATGTT-ATGTGGGTGTTTGTGAAGGAGTATTACTGAACATTATCATA--AATGCTACTTGTCGGATGTCATAACATTCTTTTTCATTTATTTTCAGTCTCAAATCCCAGTTTCTTAACCAGTTTTTCTTTCCTAG--------------------------------------------------------------------------------------------------------------------------------------------------------------------------------------------------------------------------------------------------------------------------------------------------------------------------------------------------------------------------------------------------------------------------------------------------------------------------------------------------------------------------------------------------------------------------------------------------------------------------------------------------------GTTGTCACCACTGGAGCTGGT
>PpraeKilcunda13b
--------------------------------------------------------------------------------------------------------GTTTTGCTGAAATGTT-ATGTGGGTGTTTGTGAAGGAGTATTACTGAACATTATCATA--AATGCTACTTGTCGGATGTCATAACATTCTTTTTCATTTATTTTCAGTCTCAAATCCCAGTTTCTTAACCAGTTTTTCTTTCCTAG--------------------------------------------------------------------------------------------------------------------------------------------------------------------------------------------------------------------------------------------------------------------------------------------------------------------------------------------------------------------------------------------------------------------------------------------------------------------------------------------------------------------------------------------------------------------------------------------------------------------------------------------------------GTTGTCACCACTGGAGCTGGT
>PpraeKilcunda14a
--------------------------------------------------------------------------------------------------------GTTTTGCTGAAATGTT-ATGTGGGTGTTTGTGAAGGAGTATTACTGAACATTATCATA--AATGCTACTTGTCGGATGTCATAACATTCTTTTTCATTTATTTTCAGTCTCAAATCCCAGTTTCTTAACCAGTTATTCTTTCCTAG--------------------------------------------------------------------------------------------------------------------------------------------------------------------------------------------------------------------------------------------------------------------------------------------------------------------------------------------------------------------------------------------------------------------------------------------------------------------------------------------------------------------------------------------------------------------------------------------------------------------------------------------------------GTTGTCACCACTGGAGCTGGT
>PpraeKilcunda14b
--------------------------------------------------------------------------------------------------------GTTTTGCTGAAATGTT-ATGTGGGTGTTTGTGAAGGAGTATTACTGAACATTATCATA--AATGCTACTTGTTAGATGTCATAACATTCTTTTTCATTTATTTTCAGTCTCAAATCCCAGTTTCTTAACCAGTTATTCTTTCCTAG--------------------------------------------------------------------------------------------------------------------------------------------------------------------------------------------------------------------------------------------------------------------------------------------------------------------------------------------------------------------------------------------------------------------------------------------------------------------------------------------------------------------------------------------------------------------------------------------------------------------------------------------------------GTTGTCACCACTGGAGCTGGT
>PpraeKilcunda15a
--------------------------------------------------------------------------------------------------------GTTTTGCTGAAATGTT-ATGTGGGTGTTTGTGAAGGAGTATTACTGAACATTATCATA--AATGCTACTTGTCGGATGTCATAACATTCTTTTTCATTTATTTTCAGTCTCAAATCCCAGTTTCTTAACCAGTTTTTCTTTCTTAG--------------------------------------------------------------------------------------------------------------------------------------------------------------------------------------------------------------------------------------------------------------------------------------------------------------------------------------------------------------------------------------------------------------------------------------------------------------------------------------------------------------------------------------------------------------------------------------------------------------------------------------------------------GTTGTCACCACTGGAGCTGGT
>PpraeKilcunda15b
--------------------------------------------------------------------------------------------------------GTTTTGCTGAAATGTT-ATGTGGGTGTTTGTGAAGGAGTATTACTGAACATTATCATA--AATGCTACTTGTTAGATGTCATAACATTCTTTTTCATTTATTTTCAGTCTCAAATCCCAGTTTCTTAACCAGTTTTTCCTTCCTAG--------------------------------------------------------------------------------------------------------------------------------------------------------------------------------------------------------------------------------------------------------------------------------------------------------------------------------------------------------------------------------------------------------------------------------------------------------------------------------------------------------------------------------------------------------------------------------------------------------------------------------------------------------GTTGTCACCACTGGAGCTGGT
>PpraeKilcunda16a
--------------------------------------------------------------------------------------------------------GTTTTGCTGAAATGTT-ATGTGGGTGTTTGTGAAGGAGTATTACTGAACATTATCATA--AATGCTACTTGTCAGATGTCATAACATTCTTTTTCATTTATTTTCAGTCTCAAATCCCAGTTTCTTAACCAGTTTTTCTTTCCTAG--------------------------------------------------------------------------------------------------------------------------------------------------------------------------------------------------------------------------------------------------------------------------------------------------------------------------------------------------------------------------------------------------------------------------------------------------------------------------------------------------------------------------------------------------------------------------------------------------------------------------------------------------------GTTGTCACCACTGGAGCTGGT
>PpraeKilcunda16b
--------------------------------------------------------------------------------------------------------GTTTTGCTGAAATGTT-ATGTGGGTGTTTGTGAAAGAATATTACTGAACATTATCATA--AATGCTACTTGTCGGATGTCATAACATTCTTTTTCATTTATTTTCAGTCTCAAATCCCAGTTTCTTAACCAGTTTTTCCTTCCTAG--------------------------------------------------------------------------------------------------------------------------------------------------------------------------------------------------------------------------------------------------------------------------------------------------------------------------------------------------------------------------------------------------------------------------------------------------------------------------------------------------------------------------------------------------------------------------------------------------------------------------------------------------------GTTGTCACCACTGGAGCTGGT
>PpraeKilcunda18a
--------------------------------------------------------------------------------------------------------GTTTTGCTGAAATGTT-ATGTGGGTGTTTGTGAAGGAGTATTACTGAACATTATCATA--AATGCTACTTGTCGGATGTCATAACATTCTTTTTCATTTATTTTCAGTCTCAAATCCCAGTTTCTTAACCAGTTTTTCTTTCCTAG--------------------------------------------------------------------------------------------------------------------------------------------------------------------------------------------------------------------------------------------------------------------------------------------------------------------------------------------------------------------------------------------------------------------------------------------------------------------------------------------------------------------------------------------------------------------------------------------------------------------------------------------------------GTTGTCACCACTGGAGCTGGT
>PpraeKilcunda18b
--------------------------------------------------------------------------------------------------------GTTTTGCTGAAATGTT-ATGTGGGTGTTTGTGAAGGAGTATTACTGAACATTATCATA--AATGCTACTTGTCGGATGTCATAACATTCTTTTTCATTTATTTTCAGTCTCAAATCCCAGTTTCTTAACCAGTTATTCTTTCCTAG--------------------------------------------------------------------------------------------------------------------------------------------------------------------------------------------------------------------------------------------------------------------------------------------------------------------------------------------------------------------------------------------------------------------------------------------------------------------------------------------------------------------------------------------------------------------------------------------------------------------------------------------------------GTTGTCACCACTGGAGCTGGT
>PpraeKilcunda19a
--------------------------------------------------------------------------------------------------------GTTTTGCTGAAATGTT-ATGTGGGTGTTTGTGAAGGAGTATTACTGAACATTATCATA--AATGCTACTTGTCAGATGTCATAACATTCTTTTTCATTTATTTTCAGTCTCAAATCCCAGTTTCTTAACCAGTTTTTCTTTCCTAG--------------------------------------------------------------------------------------------------------------------------------------------------------------------------------------------------------------------------------------------------------------------------------------------------------------------------------------------------------------------------------------------------------------------------------------------------------------------------------------------------------------------------------------------------------------------------------------------------------------------------------------------------------GTTGTCACCACTGGAGCTGGT
>PpraeKilcunda19b
--------------------------------------------------------------------------------------------------------GTTTTGCTGAAAAGTT-ATGTGGGTGTTTGTGAAGGAGTATTACTGAACATTATCATA--AATGCTACTTGTCAGATGTCATAACATTCTTTTACATTTATTTTCAGTCTCAAATCCCAGTTTCTTAACCAGTTTTTCTTTCCTAG--------------------------------------------------------------------------------------------------------------------------------------------------------------------------------------------------------------------------------------------------------------------------------------------------------------------------------------------------------------------------------------------------------------------------------------------------------------------------------------------------------------------------------------------------------------------------------------------------------------------------------------------------------GTTGTCACCACTGGAGCTGGT
>PpraeKilcunda22a
--------------------------------------------------------------------------------------------------------GTTTTGCTGAAATGTT-ATGTGGGTGTTTGTGAAGGAGTATTACTGAACATTATCATA--AATGCTACTTGTCAGATGTCATAACATTCTTTTTCATTTATTTTCAGTCTCAAATCCCAGTTTCTTAACCAGTTTTTCTTTCCTAG--------------------------------------------------------------------------------------------------------------------------------------------------------------------------------------------------------------------------------------------------------------------------------------------------------------------------------------------------------------------------------------------------------------------------------------------------------------------------------------------------------------------------------------------------------------------------------------------------------------------------------------------------------GTTGTCACCACTGGAGCTGGT
>PpraeKilcunda22b
--------------------------------------------------------------------------------------------------------GTTTTGCTGAAATGTT-ATGTGGGTGTTTGTGAAGGAGTATTACTGAACATTATCATA--AATGCTACTTGTCGGATGTCATAACATTCTTTTTCATTTATTTTCAGTCTCAAATCCCAGTTTCTTAACCAGTTTTTCTTTCCTAG--------------------------------------------------------------------------------------------------------------------------------------------------------------------------------------------------------------------------------------------------------------------------------------------------------------------------------------------------------------------------------------------------------------------------------------------------------------------------------------------------------------------------------------------------------------------------------------------------------------------------------------------------------GTTGTCACCACTGGAGCTGGT
>PpraeKilcunda24a
--------------------------------------------------------------------------------------------------------GTTTTGCTGAAATGTT-ATGTGGGTGTTTGTGAAGGAGTATTACTGAACATTATCATA--AATGCTACTTGTCGGATGTCATAACATTCTTTTTCATTTATTTTCAGTCTCAAATCCCAGTTTCTTAACCATTTTTTCCTTCCTAG--------------------------------------------------------------------------------------------------------------------------------------------------------------------------------------------------------------------------------------------------------------------------------------------------------------------------------------------------------------------------------------------------------------------------------------------------------------------------------------------------------------------------------------------------------------------------------------------------------------------------------------------------------GTTGTCACCACTGGAGCTGGT
>PpraeKilcunda24b
--------------------------------------------------------------------------------------------------------GTTTTGCTGAAATGTT-ATGTGGGTGTTTGTGAAGGAGTATTACTGAACATTATCATA--AATGCTATTTGTCGGATGTCATAACATTCTTTTTCATTTATTTTCAGTCTCAAATCCCAGTTTCTTAACCAGTTTTTCCTTCCTAG--------------------------------------------------------------------------------------------------------------------------------------------------------------------------------------------------------------------------------------------------------------------------------------------------------------------------------------------------------------------------------------------------------------------------------------------------------------------------------------------------------------------------------------------------------------------------------------------------------------------------------------------------------GTTGTCACCACTGGAGCTGGT
>PpraeAntofagasta1a
--------------------------------------------------------------------------------------------------------GTTTTGCTGAAATGTT-ATGTGGGTGTTTGTGAAGGAGTATTACTGAACATTATCATA--AATGCTACTTGTCAGATGTCATAACATTCTTTTTCATTTATTTTCAGTCTCAAATCCCAGTTTCTTAACCAGTTATTCTTTCCTAG--------------------------------------------------------------------------------------------------------------------------------------------------------------------------------------------------------------------------------------------------------------------------------------------------------------------------------------------------------------------------------------------------------------------------------------------------------------------------------------------------------------------------------------------------------------------------------------------------------------------------------------------------------GTTGTCACCACTGGAGCTGGT
>PpraeAntofagasta1b
--------------------------------------------------------------------------------------------------------GTTTTGCTGAAATGTT-ATGTGGGTGTTTGTGAAGGAGTATTACTGAACATTATCATA--AATGCTACTTGTCGGATGTCATAACATTCTTTTTCATTTATTTTCAGTCTCAAATCCCAGTTTCTTAACCAGTTATTCTTTCCTAG--------------------------------------------------------------------------------------------------------------------------------------------------------------------------------------------------------------------------------------------------------------------------------------------------------------------------------------------------------------------------------------------------------------------------------------------------------------------------------------------------------------------------------------------------------------------------------------------------------------------------------------------------------GTTGTCACCACTGGAGCTGGT
>PpraeAntofagasta2a
--------------------------------------------------------------------------------------------------------GTTTTGCTGAAATGTT-ATGTGGGTGTTTGTGAAGGAGTATTACTGAACATTATCATA--AATGCTACTTGTCGGATGTCATAACATTCTTTTTCATTTATTTTCAGTCTCAAATCCCAGTTTCTTAACCAGTTTTTCCTTCCTAG--------------------------------------------------------------------------------------------------------------------------------------------------------------------------------------------------------------------------------------------------------------------------------------------------------------------------------------------------------------------------------------------------------------------------------------------------------------------------------------------------------------------------------------------------------------------------------------------------------------------------------------------------------GTTGTCACCACTGGAGCTGGT
>PpraeAntofagasta2b
--------------------------------------------------------------------------------------------------------GTTTTGCTGAAGTGTT-ATGTGGGTGTTTGTGAAGGAGTATTACTGAACATTATCATA--AATGCTTCTTGTCGGATGTCATAACATTCTTTTTCATTTATTTTCAGTCTCAAATCCCAGTTTCTTAACCAGTTTTTCTTTCCTAG--------------------------------------------------------------------------------------------------------------------------------------------------------------------------------------------------------------------------------------------------------------------------------------------------------------------------------------------------------------------------------------------------------------------------------------------------------------------------------------------------------------------------------------------------------------------------------------------------------------------------------------------------------GTTGTCACCACTGGAGCTGGT
>PpraeAntofagasta3a
--------------------------------------------------------------------------------------------------------GTTTTGCTGAAATGTT-ATGTGGGTGTTTGTGAAGGAATATTACTGAACATTATCATA--AATGCTACTTGTCGGATGTCATAACATTCTTTTTCATTTATTTTCAGTCTCAAATCCCAGTTTCTTAACCAGTTTTTCCTTCCTAG--------------------------------------------------------------------------------------------------------------------------------------------------------------------------------------------------------------------------------------------------------------------------------------------------------------------------------------------------------------------------------------------------------------------------------------------------------------------------------------------------------------------------------------------------------------------------------------------------------------------------------------------------------GTTGTCACCACTGGAGCTGGT
>PpraeAntofagasta3b
--------------------------------------------------------------------------------------------------------GTTTTGCTGAAATGTT-ATGTGGGTGTTTGTGAAGGAGTATTACTGAACATTATCATA--AATGCTACTTGTCGGATGTCATAACATTCTTTTTCATTTATTTTCAGTCTCAAATCCCAGTTTCTTAACCAGTTATTCTTTCCTAG--------------------------------------------------------------------------------------------------------------------------------------------------------------------------------------------------------------------------------------------------------------------------------------------------------------------------------------------------------------------------------------------------------------------------------------------------------------------------------------------------------------------------------------------------------------------------------------------------------------------------------------------------------GTTGTCACCACTGGAGCTGGC
>PpraeAntofagasta4a
--------------------------------------------------------------------------------------------------------GTTTTGCTGAAATGTT-ATGTGGGTGTTTGTGAAGGAGTATTACTGAACATTATCATA--AATGCTACTTGTCAGATGTCATAACATTCTTTTTCATTTATTTTCAGTCTCAAATCCCAGTTTCTTAACCAGTTATTCTTTCCTAG--------------------------------------------------------------------------------------------------------------------------------------------------------------------------------------------------------------------------------------------------------------------------------------------------------------------------------------------------------------------------------------------------------------------------------------------------------------------------------------------------------------------------------------------------------------------------------------------------------------------------------------------------------GTTGTCACCACTGGAGCTGGT
>PpraeAntofagasta4b
--------------------------------------------------------------------------------------------------------GTTTTGCTGAAATGTT-ATGTGGGTGTTTGTGAAGGAGTATTACTGAACATTATCATA--AATGCTACTTGTCGGATGTCATAACATTCTTTTTCATTTATTTTCAGTCTCAAATCCCAGTTTCTTAACCAGTTATTCTTTCCTAG--------------------------------------------------------------------------------------------------------------------------------------------------------------------------------------------------------------------------------------------------------------------------------------------------------------------------------------------------------------------------------------------------------------------------------------------------------------------------------------------------------------------------------------------------------------------------------------------------------------------------------------------------------GTTGTCACCACTGGAGCTGGT
>PpraeAntofagasta5a
--------------------------------------------------------------------------------------------------------GTTTTGCTGAAATGTT-ATGTGGGTGTTTGTGAAGGAGTATTACTGAACATTATCATA--AATGCTACTTGTCAGATGTCATAACATTCTTTTTCATTTATTTTCAGTCTCAAATCCCAGTTTCTTAACCAGTTTTTCTTTCCTAG--------------------------------------------------------------------------------------------------------------------------------------------------------------------------------------------------------------------------------------------------------------------------------------------------------------------------------------------------------------------------------------------------------------------------------------------------------------------------------------------------------------------------------------------------------------------------------------------------------------------------------------------------------GTTGTCACCACTGGAGCTGGT
>PpraeAntofagasta5b
--------------------------------------------------------------------------------------------------------GTTTTGCTGAAATGTT-ATGTGGGTGTTTGTGAAGGAGTATTACTGAACATTATCATA--AATGCTACTTGTCAGATGTCATAACATTCTTTTTCATTTATTTTCAGTCTCAAATCCCAGTTTCTTAACCAGTTTTTCTTTCCTAG--------------------------------------------------------------------------------------------------------------------------------------------------------------------------------------------------------------------------------------------------------------------------------------------------------------------------------------------------------------------------------------------------------------------------------------------------------------------------------------------------------------------------------------------------------------------------------------------------------------------------------------------------------GTTGTCACCACTGGAGCTGGT
>PpraeAntofagasta6a
--------------------------------------------------------------------------------------------------------GTTTTGCTGAAATGTT-ATGTGGGTGTTTGTGAAGGAATATTACTGAACATTATCATA--AATGCTACTTGTCGGATGTCATAACATTCTTTTTCATTTATTTTCAGTCTCAAATCCCAGTTTCTTAACCAGTTATTCCTTCCTAG--------------------------------------------------------------------------------------------------------------------------------------------------------------------------------------------------------------------------------------------------------------------------------------------------------------------------------------------------------------------------------------------------------------------------------------------------------------------------------------------------------------------------------------------------------------------------------------------------------------------------------------------------------GTTGTCACCACTGGAGCTGGT
>PpraeAntofagasta6b
--------------------------------------------------------------------------------------------------------GTTTTGCTGAAATGTT-ATGTGGGTGTTTGTGAAGGAGTATTACTGAACATTATCATA--AATGCTACTTGTCAGATGTCATAACATTCTTTTTCATTTATTTTCAGTCTCAAATCCCAGTTTCTTAACCAGTTATTCTTTCCTAG--------------------------------------------------------------------------------------------------------------------------------------------------------------------------------------------------------------------------------------------------------------------------------------------------------------------------------------------------------------------------------------------------------------------------------------------------------------------------------------------------------------------------------------------------------------------------------------------------------------------------------------------------------GTTGTCACCACTGGAGCTGGT
>PpraeAntofagasta7a
--------------------------------------------------------------------------------------------------------GTTTTGCTGAAATGTT-ATGTGGGTGTTTGTGAAGGAGTATTACTGAACATTATCATA--AATGCTACTTGTCGGATGTCATAACATTCTTTTTCATTTATTTTCAGTCTCAAATCCCAGTTTCTTAACCAGTTTTTCCTTCCTAG--------------------------------------------------------------------------------------------------------------------------------------------------------------------------------------------------------------------------------------------------------------------------------------------------------------------------------------------------------------------------------------------------------------------------------------------------------------------------------------------------------------------------------------------------------------------------------------------------------------------------------------------------------GTTGTCACCACTGGAGCTGGT
>PpraeAntofagasta7b
--------------------------------------------------------------------------------------------------------GTTTTGCTGAAATGTT-ATGTGGGTGTTTGTGAAGGAGTATTACTGAACATTATCATA--AATGCTACTTGTCGGATGTCATAACATTCTTTTTCATTTATTTTCAGTCTCAAATCCCAGTTTCTTAACCAGTTATTCTTTCCTAG--------------------------------------------------------------------------------------------------------------------------------------------------------------------------------------------------------------------------------------------------------------------------------------------------------------------------------------------------------------------------------------------------------------------------------------------------------------------------------------------------------------------------------------------------------------------------------------------------------------------------------------------------------GTTGTCACCACTGGAGCTGGT
>PpraeAntofagasta9a
--------------------------------------------------------------------------------------------------------GTTTTGCTGAAATGTT-ATGTGGGTGTTTGTGAAGGAGTATTACTGAACATTATCATA--AATGCTACTTGTCGGATGTCATAACATTCTTTTTCATTTATTTTCAGTCTCAAATCCCAGTTTCTTAACCAGTTTTTCCTTCCTAG--------------------------------------------------------------------------------------------------------------------------------------------------------------------------------------------------------------------------------------------------------------------------------------------------------------------------------------------------------------------------------------------------------------------------------------------------------------------------------------------------------------------------------------------------------------------------------------------------------------------------------------------------------GTTGTCACCACTGGAGCTGGT
>PpraeAntofagasta9b
--------------------------------------------------------------------------------------------------------GTTTTGCTGAAATGTT-ATGTGGGTGTTTGTGAAGGAGTATTACTGAACATTATCATA--AATGCTTCTTGTCGGATGTCATAACATTCTTTTTCATTTATTTTCAGTCTCAAATCCCAGTTTCTTAACCAGTTTTTCTTTCCTAG--------------------------------------------------------------------------------------------------------------------------------------------------------------------------------------------------------------------------------------------------------------------------------------------------------------------------------------------------------------------------------------------------------------------------------------------------------------------------------------------------------------------------------------------------------------------------------------------------------------------------------------------------------GTTGTCACCACTGGAGCTGGT
>PpraeAntofagasta11a
--------------------------------------------------------------------------------------------------------GTTTTGCTGAAATGTT-ATGTGGGTGTTTGTGAAGGAGTATTACTGAACATTATCATA--AATGCTACTTGTCGGATGTCATAACATTCTTTTTCATTTATTTTCAGTCTCAAATCCCAGTTTCTTAACCAGTTTTTCCTTCCTAG--------------------------------------------------------------------------------------------------------------------------------------------------------------------------------------------------------------------------------------------------------------------------------------------------------------------------------------------------------------------------------------------------------------------------------------------------------------------------------------------------------------------------------------------------------------------------------------------------------------------------------------------------------GTTGTCACCACTGGAGCTGGT
>PpraeAntofagasta11b
--------------------------------------------------------------------------------------------------------GTTTTGCTGAAATGTT-ATGTGGGTGTTTGTGAAGGAGTATTACTGAACATTATCATA--AATGCTTCTTGTCGGATGTCATAACATTCTTTTTCATTTATTTTCAGTCTCAAATCCCAGTTTCTTAACCAGTTTTTCTTTCCTAG--------------------------------------------------------------------------------------------------------------------------------------------------------------------------------------------------------------------------------------------------------------------------------------------------------------------------------------------------------------------------------------------------------------------------------------------------------------------------------------------------------------------------------------------------------------------------------------------------------------------------------------------------------GTTGTCACCACTGGAGCTGGT
>PpraeAntofagasta12a
--------------------------------------------------------------------------------------------------------GTTTTGCTGAAATGTT-ATGTGGGTGTTTGTGAAGGAATATTACTGAACATTATCATA--AATGCTACTTGTCGGATGTCATAACATTCTTTTTCATTTATTTTCAGTCTCAAATCCCAGTTTCTTAACCAGTTATTCCTTCCTAG--------------------------------------------------------------------------------------------------------------------------------------------------------------------------------------------------------------------------------------------------------------------------------------------------------------------------------------------------------------------------------------------------------------------------------------------------------------------------------------------------------------------------------------------------------------------------------------------------------------------------------------------------------GTTGTCACCACTGGAGCTGGT
>PpraeAntofagasta12b
--------------------------------------------------------------------------------------------------------GTTTTGCTGAAATGTT-ATGTGGGTGTTTGTGAAGGAGTATTACTGAACATTATCATA--AATGCTACTTGTCAGATGTCATAACATTCTTTTTCATTTATTTTCAGTCTCAAATCCCAGTTTCTTAACCAGTTATTCTTTCCTAG--------------------------------------------------------------------------------------------------------------------------------------------------------------------------------------------------------------------------------------------------------------------------------------------------------------------------------------------------------------------------------------------------------------------------------------------------------------------------------------------------------------------------------------------------------------------------------------------------------------------------------------------------------GTTGTCACCACTGGAGCTGGT
>PpraeAntofagasta13a
--------------------------------------------------------------------------------------------------------GTTTTGCTGAAATGTT-ATGTGGGTGTTTGTGAAGGAATATTACTGAACATTATCATA--AATGCTACTTGTCGGATGTCATAACATTCTTTTTCATTTATTTTCAGTCTCAAATCCCAGTTTCTTAACCAGTTATTCTTTCCTAG--------------------------------------------------------------------------------------------------------------------------------------------------------------------------------------------------------------------------------------------------------------------------------------------------------------------------------------------------------------------------------------------------------------------------------------------------------------------------------------------------------------------------------------------------------------------------------------------------------------------------------------------------------GTTGTCACCACTGGAGCTGGT
>PpraeAntofagasta13b
--------------------------------------------------------------------------------------------------------GTTTTGCTGAAATGTT-ATGTGGGTGTTTGTGAAGGAGTATTACTGAACATTATCATA--AATGCTACTTGTCAGATGTCATAACATTCTTTTTCATTTATTTTCAGTCTCAAATCCCAGTTTCTTAACCAGTTATTCTTTCCTAG--------------------------------------------------------------------------------------------------------------------------------------------------------------------------------------------------------------------------------------------------------------------------------------------------------------------------------------------------------------------------------------------------------------------------------------------------------------------------------------------------------------------------------------------------------------------------------------------------------------------------------------------------------GTTGTCACCACTGGAGCTGGT
>PpraeAntofagasta15a
--------------------------------------------------------------------------------------------------------GTTTTGCTGAAATGTT-ATGTGGGTGTTTGTGAAGGAGTATTACTGAACATTATCATA--AATGCTACTTGTCAGATGTCATAACATTCTTTTTCATTTATTTTCAGTCTCAAATCCCAGTTTCTTAACCAGTTATTCTTTCCTAG--------------------------------------------------------------------------------------------------------------------------------------------------------------------------------------------------------------------------------------------------------------------------------------------------------------------------------------------------------------------------------------------------------------------------------------------------------------------------------------------------------------------------------------------------------------------------------------------------------------------------------------------------------GTTGTCACCACTGGAGCTGGT
>PpraeAntofagasta15b
--------------------------------------------------------------------------------------------------------GTTTTGCTGAAATGTT-ATGTGGGTGTTTGTGAAGGAGTATTACTGAACATTATCATA--AATGCTACTTGTCGGATGTCATAACATTCTTTTTCATTTATTTTCAGTCTCAAATCCCAGTTTCTTAACCAGTTATTCTTTCCTAG--------------------------------------------------------------------------------------------------------------------------------------------------------------------------------------------------------------------------------------------------------------------------------------------------------------------------------------------------------------------------------------------------------------------------------------------------------------------------------------------------------------------------------------------------------------------------------------------------------------------------------------------------------GTTGTCACCACTGGAGCTGGT
>PpraeAntofagasta16a
--------------------------------------------------------------------------------------------------------GTTTTGCTGAAATGTT-ATGTGGGTGTTTGTGAAGGAATATTACTGAACATTATCATA--AATGCTACTTGTCGGATGTCATAACATTCTTTTTCATTTATTTTCAGTCTCAAATCCCAGTTTCTTAACCAGTTTTTCCTTCCTAG--------------------------------------------------------------------------------------------------------------------------------------------------------------------------------------------------------------------------------------------------------------------------------------------------------------------------------------------------------------------------------------------------------------------------------------------------------------------------------------------------------------------------------------------------------------------------------------------------------------------------------------------------------GTTGTCACCACTGGAGCTGGT
>PpraeAntofagasta16b
--------------------------------------------------------------------------------------------------------GTTTTGCTGAAATGTT-ATGTGGGTGTTTGTGAAGGAGTATTACTGAACATTATCATA--AATGCTACTTGTCGGATGTCATAACATTCTTTTTCATTTATTTTCAGTCTCAAATCCCAGTTTCTTAACCAGTTTTTCCTTCCTAG--------------------------------------------------------------------------------------------------------------------------------------------------------------------------------------------------------------------------------------------------------------------------------------------------------------------------------------------------------------------------------------------------------------------------------------------------------------------------------------------------------------------------------------------------------------------------------------------------------------------------------------------------------GTTGTCACCACTGGAGCTGGT
>PpraeAntofagasta17a
--------------------------------------------------------------------------------------------------------GTTTTGCTGAAATGTT-ATGTGGGTGTTTGTGAAGGAGTATTACTGAACATTATCATA--AATGCTACTTGTCGGATGTCATAACATTCTTTTTCATTTATTTTCAGTCTCAAATCCCAGTTTCTTAACCAGTTTTTCCTTCCTAG--------------------------------------------------------------------------------------------------------------------------------------------------------------------------------------------------------------------------------------------------------------------------------------------------------------------------------------------------------------------------------------------------------------------------------------------------------------------------------------------------------------------------------------------------------------------------------------------------------------------------------------------------------GTTGTCACCACTGGAGCTGGT
>PpraeAntofagasta17b
--------------------------------------------------------------------------------------------------------GTTTTGCTGAAATGTT-ATGTGGGTGTTTGTGAAGGAGTATTACTGAACATTATCATA--AATGCTTCTTGTCGGATGTCATAACATTCTTTTTCATTTATTTTCAGTCTCAAATCCCAGTTTCTTAACCAGTTTTTCTTTCCTAG--------------------------------------------------------------------------------------------------------------------------------------------------------------------------------------------------------------------------------------------------------------------------------------------------------------------------------------------------------------------------------------------------------------------------------------------------------------------------------------------------------------------------------------------------------------------------------------------------------------------------------------------------------GTTGTCACCACTGGAGCTGGT
>PpraeAntofagasta18a
--------------------------------------------------------------------------------------------------------GTTTTGCTGAAATGTT-ATGTGGGTGTTTGTGAAGGAGTATTACTGAACATTATCATA--AATGCTACTTGTCGGATGTCATAACATTCTTTTTCATTTATTTTCAGTCTCAAATCCCAGTTTCTTAACCAGTTTTTCCTTCCTAG--------------------------------------------------------------------------------------------------------------------------------------------------------------------------------------------------------------------------------------------------------------------------------------------------------------------------------------------------------------------------------------------------------------------------------------------------------------------------------------------------------------------------------------------------------------------------------------------------------------------------------------------------------GTTGTCACCACTGGAGCTGGT
>PpraeAntofagasta18b
--------------------------------------------------------------------------------------------------------GTTTTGCTGAAATGTT-ATGTGGGTGTTTGTGAAGGAGTATTACTGAACATTATCATA--AATGCTACTTGTCGGATGTCATAACATTCTTTTTCATTTATTTTCAGTCTCAAATCCCAGTTTCTTAACCAGTTATTCTTTCCTAG--------------------------------------------------------------------------------------------------------------------------------------------------------------------------------------------------------------------------------------------------------------------------------------------------------------------------------------------------------------------------------------------------------------------------------------------------------------------------------------------------------------------------------------------------------------------------------------------------------------------------------------------------------GTTGTCACCACTGGAGCTGGT
>PpraeAntofagasta19a
--------------------------------------------------------------------------------------------------------GTTTTGCTGAAATGTT-ATGTGGGTGTTTGTGAAGGAATATTACTGAACATTATCATA--AATGCTACTTGTCGGATGTCATAACATTCTTTTTCATTTATTTTCAGTCTCAAATCCCAGTTTCTTAACCAGTTTTTCCTTCCTAG--------------------------------------------------------------------------------------------------------------------------------------------------------------------------------------------------------------------------------------------------------------------------------------------------------------------------------------------------------------------------------------------------------------------------------------------------------------------------------------------------------------------------------------------------------------------------------------------------------------------------------------------------------GTTGTCACCACTGGAGCTGGT
>PpraeAntofagasta19b
--------------------------------------------------------------------------------------------------------GTTTTGCTGAAATGTT-ATGTGGGTGTTTGTGAAGGAGTATTACTGAACATTATCATA--AATGCTACTTGTCGGATGTCATAACATTCTTTTTCATTTATTTTCAGTCTCAAATCCCAGTTTCTTAACCAGTTTTTCCTTCCTAG--------------------------------------------------------------------------------------------------------------------------------------------------------------------------------------------------------------------------------------------------------------------------------------------------------------------------------------------------------------------------------------------------------------------------------------------------------------------------------------------------------------------------------------------------------------------------------------------------------------------------------------------------------GTTGTCACCACTGGAGCTGGT
>PpraeAntofagasta20a
--------------------------------------------------------------------------------------------------------GTTTTGCTGAAATGTT-ATGTGGGTGTTTGTGAAGGAGTATTACTGAACATTATCATA--AATGCTACTTGTCGGATGTCATAACATTCTTTTTCATTTATTTTCAGTCTCAAATCCCAGTTTCTTAACCAGTTTTTCCTTCCTAG--------------------------------------------------------------------------------------------------------------------------------------------------------------------------------------------------------------------------------------------------------------------------------------------------------------------------------------------------------------------------------------------------------------------------------------------------------------------------------------------------------------------------------------------------------------------------------------------------------------------------------------------------------GTTGTCACCACTGGAGCTGGT
>PpraeAntofagasta20b
--------------------------------------------------------------------------------------------------------GTTTTGCTGAAATGTT-ATGTGGGTGTTTGTGAAGGAGTATTACTGAACATTATCATA--AATGCTTCTTGTCGGATGTCATAACATTCTTTTTCATTTATTTTCAGTCTCAAATCCCAGTTTCTTAACCAGTTTTTCTTTCCTAG--------------------------------------------------------------------------------------------------------------------------------------------------------------------------------------------------------------------------------------------------------------------------------------------------------------------------------------------------------------------------------------------------------------------------------------------------------------------------------------------------------------------------------------------------------------------------------------------------------------------------------------------------------GTTGTCACCACTGGAGCTGGT
>PpraeAntofagasta21a
--------------------------------------------------------------------------------------------------------GTTTTGCTGAAATGTT-ATGTGGGTGTTTGTGAAGGAGTATTACTGAACATTATCATA--AATGCTACTTGTCAGATGTCATAACATTCTTTTTCATTTATTTTCAGTCTCAAATCCCAGTTTCTTAACCAGTTTTTCTTTCCTAG--------------------------------------------------------------------------------------------------------------------------------------------------------------------------------------------------------------------------------------------------------------------------------------------------------------------------------------------------------------------------------------------------------------------------------------------------------------------------------------------------------------------------------------------------------------------------------------------------------------------------------------------------------GTTGTCACCACTGGAGCTGGC
>PpraeAntofagasta21b
--------------------------------------------------------------------------------------------------------GTTTTGCTGAAATGTT-ATGTGGGTGTTTGTGAAGGAGTATTACTGAACATTATCATA--AATGCTACTTGTCGGATGTCATAACATTCTTTTTCATTTATTTTCAGTCTCAAATCCCAGTTTCTTAACCAGTTTTTCTTTCCTAG--------------------------------------------------------------------------------------------------------------------------------------------------------------------------------------------------------------------------------------------------------------------------------------------------------------------------------------------------------------------------------------------------------------------------------------------------------------------------------------------------------------------------------------------------------------------------------------------------------------------------------------------------------GTTGTCACCACTGGAGCTGGT
>PpraeAntofagasta22a
--------------------------------------------------------------------------------------------------------GTTTTGCTGAAATGTT-ATGTGGGTGTTTGTGAAGGAGTATTACTGAACATTATCATA--AATGCTACTTGTCAGATGTCATAACATTCTTTTTCATTTATTTTCAGTCTCAAATCCCAGTTTCTTAACCAGTTTTTCTTTCCTAG--------------------------------------------------------------------------------------------------------------------------------------------------------------------------------------------------------------------------------------------------------------------------------------------------------------------------------------------------------------------------------------------------------------------------------------------------------------------------------------------------------------------------------------------------------------------------------------------------------------------------------------------------------GTTGTCACCACTGGAGCTGGT
>PpraeAntofagasta22b
--------------------------------------------------------------------------------------------------------GTTTTGCTGAAATGTT-ATGTGGGTGTTTGTGAAGGAGTATTACTGAACATTATCATA--AATGCTACTTGTCGGATGTCATAACATTCTTTTTCATTTATTTTCAGTCTCAAATCCCAGTTTCTTAACCAGTTTTTCTTTCCTAG--------------------------------------------------------------------------------------------------------------------------------------------------------------------------------------------------------------------------------------------------------------------------------------------------------------------------------------------------------------------------------------------------------------------------------------------------------------------------------------------------------------------------------------------------------------------------------------------------------------------------------------------------------GTTGTCACCACTGGAGCTGGC
>PpraeAntofagasta23a
--------------------------------------------------------------------------------------------------------GTTTTGCTGAAATGTT-ATGTGGGTGTTTGTGAAGGAGTATTACTGAACATTATCATA--AATGCTACTTGTCGGATGTCATAACATTCTTTTTCATTTATTTTCAGTCTCAAATCCCAGTTTCTTAACCAGTTATTCTTTCCTAG--------------------------------------------------------------------------------------------------------------------------------------------------------------------------------------------------------------------------------------------------------------------------------------------------------------------------------------------------------------------------------------------------------------------------------------------------------------------------------------------------------------------------------------------------------------------------------------------------------------------------------------------------------GTTGTCACCACTGGAGCTGGT
>PpraeAntofagasta23b
--------------------------------------------------------------------------------------------------------GTTTTGCTGAAATGTT-ATGTGGGTGTTTGTGAAGGAGTATTACTGAACATTATCATA--AATGCTACTTGTCGGATGTCATAACATTCTTTTTCATTTATTTTCAGTCTCAAATCCCAGTTTCTTAACCAGTTATTCTTTCCTAG--------------------------------------------------------------------------------------------------------------------------------------------------------------------------------------------------------------------------------------------------------------------------------------------------------------------------------------------------------------------------------------------------------------------------------------------------------------------------------------------------------------------------------------------------------------------------------------------------------------------------------------------------------GTTGTCACCACTGGAGCTGGT
>PpraeAntofagasta24a
--------------------------------------------------------------------------------------------------------GTTTTGCTGAAATGTT-ATGTGGGTGTTTGTGAAGGAATATTACTGAACATTATCATA--AATGCTACTTGTCGGATGTCATAACATTCTTTTTCATTTATTTTCAGTCTCAAATCCCAGTTTCTTAACCAGTTTTTCCTTCCTAG--------------------------------------------------------------------------------------------------------------------------------------------------------------------------------------------------------------------------------------------------------------------------------------------------------------------------------------------------------------------------------------------------------------------------------------------------------------------------------------------------------------------------------------------------------------------------------------------------------------------------------------------------------GTTGTCACCACTGGAGCTGGT
>PpraeAntofagasta24b
--------------------------------------------------------------------------------------------------------GTTTTGCTGAAATGTT-ATGTGGGTGTTTGTGAAGGAGTATTACTGAACATTATCATA--AATGCTACTTGTCGGATGTCATAACATTCTTTTTCATTTATTTTCAGTCTCAAATCCCAGTTTCTTAACCAGTTTTTCCTTCCTAG--------------------------------------------------------------------------------------------------------------------------------------------------------------------------------------------------------------------------------------------------------------------------------------------------------------------------------------------------------------------------------------------------------------------------------------------------------------------------------------------------------------------------------------------------------------------------------------------------------------------------------------------------------GTTGTCACCACTGGAGCTGGT
>PpraeAntofagasta25a
--------------------------------------------------------------------------------------------------------GTTTTGCTGAAATGTT-ATGTGGGTGTTTGTGAAGGAGTATTACTGAACATTATCATA--AATGCTACTTGTCGGATGTCATAACATTCTTTTTCATTTATTTTCAGTCTCAAATCCCAGTTTCTTAACCAGTTTTTCCTTCCTAG--------------------------------------------------------------------------------------------------------------------------------------------------------------------------------------------------------------------------------------------------------------------------------------------------------------------------------------------------------------------------------------------------------------------------------------------------------------------------------------------------------------------------------------------------------------------------------------------------------------------------------------------------------GTTGTCACCACTGGAGCTGGT
>PpraeAntofagasta25b
--------------------------------------------------------------------------------------------------------GTTTTGCTGAAATGTT-ATGTGGGTGTTTGTGAAGGAGTATTACTGAACATTATCATA--AATGCTACTTGTCGGATGTCATAACATTTTTTTTCATTTATTTTCAGTCTCAAATCCCAGTTTCTTAACCATTTTTTCCTTCCTAG--------------------------------------------------------------------------------------------------------------------------------------------------------------------------------------------------------------------------------------------------------------------------------------------------------------------------------------------------------------------------------------------------------------------------------------------------------------------------------------------------------------------------------------------------------------------------------------------------------------------------------------------------------GTTGTCACCACTGGAGCTGGT
>PpraeAntofagasta26a
--------------------------------------------------------------------------------------------------------GTTTTGCTGAAATGTT-ATGTGGGTGTTTGTGAAGGAGTATTACTGAACATTATCATA--AATGCTACTTGTCGGATGTCATAACATTCTTTTTCATTTATTTTCAGTCTCAAATCCCAGTTTCTTAACCAGTTTTTCCTTCCTAG--------------------------------------------------------------------------------------------------------------------------------------------------------------------------------------------------------------------------------------------------------------------------------------------------------------------------------------------------------------------------------------------------------------------------------------------------------------------------------------------------------------------------------------------------------------------------------------------------------------------------------------------------------GTTGTCACCACTGGAGCTGGT
>PpraeAntofagasta26b
--------------------------------------------------------------------------------------------------------GTTTTGCTGAAATGTT-ATGTGGGTGTTTGTGAAGGAGTATTACTGAACATTATCATA--AATGCTACTTGTCGGATGTCATAACATTTTTTTTCATTTATTTTCAGTCTCAAATCCCAGTTTCTTAACCATTTTTTCCTTCCTAG--------------------------------------------------------------------------------------------------------------------------------------------------------------------------------------------------------------------------------------------------------------------------------------------------------------------------------------------------------------------------------------------------------------------------------------------------------------------------------------------------------------------------------------------------------------------------------------------------------------------------------------------------------GTTGTCACCACTGGAGCTGGT
>PpraeAntofagasta27a
--------------------------------------------------------------------------------------------------------GTTTTGCTGAAATGTT-ATGTGGGTGTTTGTGAAGGAGTATTACTGAACATTATCATA--AATGCTACTTGTCAGATGTCATAACATTCTTTTTCATTTATTTTCAGTCTCAAATCCCAGTTTCTTAACCAGTTATTCTTTCCTAG--------------------------------------------------------------------------------------------------------------------------------------------------------------------------------------------------------------------------------------------------------------------------------------------------------------------------------------------------------------------------------------------------------------------------------------------------------------------------------------------------------------------------------------------------------------------------------------------------------------------------------------------------------GTTGTCACCACTGGAGCTGGT
>PpraeAntofagasta27b
--------------------------------------------------------------------------------------------------------GTTTTGCTGAAATGTT-ATGTGGGTGTTTGTGAAGGAGTATTACTGAACATTATCATA--AATGCTACTTGTCGGATGTCATAACATTTTTTTTCATTTATTTTCAGTCTCAAATCCCAGTTTCTTAACCAGTTATTCCTTCCTAG--------------------------------------------------------------------------------------------------------------------------------------------------------------------------------------------------------------------------------------------------------------------------------------------------------------------------------------------------------------------------------------------------------------------------------------------------------------------------------------------------------------------------------------------------------------------------------------------------------------------------------------------------------GTTGTCACCACTGGAGCTGGT
>PpraeAntofagasta28a
--------------------------------------------------------------------------------------------------------GTTTTGCTGAAATGTT-ATGTGGGTGTTTGTGAAGGAGTATTACTGAACATTATCATA--AATGCTACTTGTCAGATGTCATAACATTCTTTTTCATTTATTTTCAGTCTCAAATCCCAGTTTCTTAACCAGTTATTCCTTCCTAG--------------------------------------------------------------------------------------------------------------------------------------------------------------------------------------------------------------------------------------------------------------------------------------------------------------------------------------------------------------------------------------------------------------------------------------------------------------------------------------------------------------------------------------------------------------------------------------------------------------------------------------------------------GTTGTCACCACTGGAGCTGGT
>PpraeAntofagasta28b
--------------------------------------------------------------------------------------------------------GTTTTGCTGAAATGTT-ATGTGGGTGTTTGTGAAGGAGTATTACTGAACATTATCATA--AATGCTACTTGTCGGATGTCATAACATTTTTTTTCATTTATTTTCAGTCTCAAATCCCAGTTTCTTAACCAGTTATTCTTTCCTAG--------------------------------------------------------------------------------------------------------------------------------------------------------------------------------------------------------------------------------------------------------------------------------------------------------------------------------------------------------------------------------------------------------------------------------------------------------------------------------------------------------------------------------------------------------------------------------------------------------------------------------------------------------GTTGTCACCACTGGAGCTGGT
>PpraeAntofagasta29a
--------------------------------------------------------------------------------------------------------GTTTTGCTGAAATGTT-ATGTGGGTGTTTGTGAAGGAATATTACTGAACATTATCATA--AATGCTACTTGTCAGATGTCATAACATTCTTTTTCATTTATTTTCAGTCTCAAATCCCAGTTTCTTAACCAGTTTTTCTTTCCTAG--------------------------------------------------------------------------------------------------------------------------------------------------------------------------------------------------------------------------------------------------------------------------------------------------------------------------------------------------------------------------------------------------------------------------------------------------------------------------------------------------------------------------------------------------------------------------------------------------------------------------------------------------------GTTGTCACCACTGGAGCTGGT
>PpraeAntofagasta29b
--------------------------------------------------------------------------------------------------------GTTTTGCTGAAATGTT-ATGTGGGTGTTTGTGAAGGAGTATTACTGAACATTATCATA--AATGCTACTTGTCAGATGTCATAACATTCTTTTTCATTTATTTTCAGTCTCAAATCCCAGTTTCTTAACCAGTTTTTCTTTCCTAG--------------------------------------------------------------------------------------------------------------------------------------------------------------------------------------------------------------------------------------------------------------------------------------------------------------------------------------------------------------------------------------------------------------------------------------------------------------------------------------------------------------------------------------------------------------------------------------------------------------------------------------------------------GTTGTCACCACTGGAGCTGGT
>Pyura_spPortWelshpool1a
GGCATGTTGCCAGATCCAAAGAACACTCCCATCATTGTCAGCTGGATGATTGCCCAGGTAAGGTTTGGCTCTGATTCATTCACTCCCACCCACATGGACGTTTTGTTTTGCTGAAATTTTGATGTGGGTGTTTGTGAAGGAGTATTACTCAACATTATGATA--AATGCTACTTGTGGGATGTCACAACATTCTTTTTCATTCATTTTCAGTCTCAAATCCCAAAT----AACCAGCTCTTCTTTCCCAG--------------------------------------------------------------------------------------------------------------------------------------------------------------------------------------------------------------------------------------------------------------------------------------------------------------------------------------------------------------------------------------------------------------------------------------------------------------------------------------------------------------------------------------------------------------------------------------------------------------------------------------------------------GTTGTCACCACTGGAGCTGGT
>Pyura_spPortWelshpool1b
GGTATGTTGCCAGATCCAAAGAACACTCCCATCATTGTCAGCTGGATGATTGCCCAGGTAAAGTTTGGCTCTGATTCATTCACTCCCACCCACATGGACGTTTTGTTTTGCTGAAATTTTGATGTGGGTGTTTGTGAAGGAGTATTACTCAACATTATGATA--AATGCTACTTGTGGGATGTCACAACATTCTTTTTCATTCATTTTCAGTCTCAAATCCCAAAT----AACCAGCTCTTCTTTCCCAG--------------------------------------------------------------------------------------------------------------------------------------------------------------------------------------------------------------------------------------------------------------------------------------------------------------------------------------------------------------------------------------------------------------------------------------------------------------------------------------------------------------------------------------------------------------------------------------------------------------------------------------------------------GTTGTCACCACTGGAGCTGGT
>Pyura_spPortWelshpool2a
GGCATGTTGCCAGATCCAAAGAACACTCCCATCATTGTCAGCTGGATGATTGCCCAGGTAAAGTTTGGCTCTGATTCATTCACTCCCACCCACATGGACGTTTTGTTTTGCTGAAATTTTGATGTGGGTGTTTGTGAAGGAGTATTACTCAACATTATGATA--AATGCTACTTGTGGGATGTCACAACATTCTTTTTCATTCATTTTCAGTCTCAAATCCCAAAT----AACCAGCTCTTCTTTCCCAG--------------------------------------------------------------------------------------------------------------------------------------------------------------------------------------------------------------------------------------------------------------------------------------------------------------------------------------------------------------------------------------------------------------------------------------------------------------------------------------------------------------------------------------------------------------------------------------------------------------------------------------------------------GTTGTCACCACTGGAGCTGGT
>Pyura_spPortWelshpool2b
GGCATGTTGCCAGATCCAAAGAACACTCCCATCATTGTCAGCTGGATGATTGCCCAGGTAAGGTTTGGCTCTGATTCATTCACTCCCACCCACATGGACGTTTTGTTTTGCTGAAATTTTGATGTGGGTGTTTGTGAAGGAGTATTACTCAACATTATGATA--AATGCTACTTGTGGGATGTCACAACATTCTTTTTCATTCATTTTCAGTCTCAAATCCCAAAT----AACCAGCTCTTCTTTCCCAG--------------------------------------------------------------------------------------------------------------------------------------------------------------------------------------------------------------------------------------------------------------------------------------------------------------------------------------------------------------------------------------------------------------------------------------------------------------------------------------------------------------------------------------------------------------------------------------------------------------------------------------------------------GTTGTCACCACTGGAGCTGGT
>Pyura_spPortWelshpool3a
GGCATGTTGCCAGATCCAAAGAACACTCCCATCATTGTCAGCTGGATGATTGCCCAGGTAAAGTTTGGCTCTGATTCATTCACTCCCACCCACATGGACGTTTTGTTTTGCTGAAATTTTGATGTGGGTGTTTGTGAAGGAGTATTACTCAACATTATGATA--AATGCTACTTGTGGGATGTCACAACATTCTTTTTCATTCATTTTCAGTCTCAAATCCCAAAT----AACCAGCTCTTCTTTCCCAG--------------------------------------------------------------------------------------------------------------------------------------------------------------------------------------------------------------------------------------------------------------------------------------------------------------------------------------------------------------------------------------------------------------------------------------------------------------------------------------------------------------------------------------------------------------------------------------------------------------------------------------------------------GTTGTCACCACTGGAGCTGGT
>Pyura_spPortWelshpool3b
GGTATGTTGCCAGATCCAAAGAACACTCCCATCATTGTCAGCTGGATGATTGCCCAGGTAAAGTTTGGCTCTGATTCATTCACTCCCACCCACATGGACGTTTTGTTTTGCTGAAATTTTGATGTGGGTGTTTGTGAAGGAGTATTACTCAACATTATGATA--AATGCTACTTGTGGGATGTCACAACATTCTTTTTCATTCATTTTCAGTCTCAAATCCCAAAT----AACCAGCTCTTCTTTCCCAG--------------------------------------------------------------------------------------------------------------------------------------------------------------------------------------------------------------------------------------------------------------------------------------------------------------------------------------------------------------------------------------------------------------------------------------------------------------------------------------------------------------------------------------------------------------------------------------------------------------------------------------------------------GTTGTCACCACTGGAGCTGGT
>Pyura_spPortWelshpool4a
GGCATGTTGCCAGATCCAAAGAACACTCCCATCATTGTCAGCTGGATGATTGCCCAGGTAAAGTTTGGCTCTGATTCATTCACTCCCACCCACATGGACGTTTTGTTTTGCTGAAATTTTGATGTGGGTGTTTGTGAAGGAGTATTACTCAACATTATGATA--AATGCTACTTGTGGGATGTCACAACATTCTTTTTCATTCATTTTCAGTCTCAAATCCCAAAT----AACCAGCTCTTCTTTCCCAG--------------------------------------------------------------------------------------------------------------------------------------------------------------------------------------------------------------------------------------------------------------------------------------------------------------------------------------------------------------------------------------------------------------------------------------------------------------------------------------------------------------------------------------------------------------------------------------------------------------------------------------------------------GTTGTCACCACTGGAGCTGGT
>Pyura_spPortWelshpool4b
GGCATGTTGCCAGATCCAAAGAACACTCCCATCATTGTCAGCTGGATGATTGCCCAGGTAAAGTTTGGCTCTGATTCATTCACTCCCACCCACATGGACGTATTGTTTTGCTGAAATTTTGATGTGGGTGTTTGTGAAGGAGTATTACTCAAGATTAATATATAAATGCTACTTGTGGGATGTCACAACATTCTTTTTCATTCATTTTCAGTCTCAAATCCCAAAT----AACCAGCTCTTCTTTCCCAG--------------------------------------------------------------------------------------------------------------------------------------------------------------------------------------------------------------------------------------------------------------------------------------------------------------------------------------------------------------------------------------------------------------------------------------------------------------------------------------------------------------------------------------------------------------------------------------------------------------------------------------------------------GTTGTCACCACTGGAGCTGGT
>Pyura_spPortWelshpool5a
GGCATGTTGCCAGATCCAAAGAACACTCCCATCATTGTCAGCTGGATGATTGCCCAGGTAAAGTTTGGCTCTGATTCATTCACTCCCACCCACATGGACGTTTTGTTTTGCTGAAATTTTGATGTGGGTGTTTGTGAAGGAGTATTACTCAACATTATGATA--AATGCTACTTGTGGGATGTCACAACATTCTTTTTCATTCATTTTCAGTCTCAAATCCCAAAT----AACCAGCTCTTCTTTCCCAG--------------------------------------------------------------------------------------------------------------------------------------------------------------------------------------------------------------------------------------------------------------------------------------------------------------------------------------------------------------------------------------------------------------------------------------------------------------------------------------------------------------------------------------------------------------------------------------------------------------------------------------------------------GTTGTCACCACTGGAGCTGGT
>Pyura_spPortWelshpool5b
GGCATGTTGCCAGATCCAAAGAACACTCCCATCATTGTCAGCTGGATGATTGCCCAGGTAAGGTTTGGCTCTGATTCATTCACTCCCACCCACATGGACGTTTTGTTTTGCTGAAATTTTGATGTGGGTGTTTGTGAAGGAGTATTACTCAACATTATGATA--AATGCTACTTGTGGGATGTCACAACATTCTTTTTCATTCATTTTCAGTCTCAAATCCCAAAT----AACCAGCTCTTCTTTCCCAG--------------------------------------------------------------------------------------------------------------------------------------------------------------------------------------------------------------------------------------------------------------------------------------------------------------------------------------------------------------------------------------------------------------------------------------------------------------------------------------------------------------------------------------------------------------------------------------------------------------------------------------------------------GTTGTCACCACTGGAGCTGGT
>Pyura_spPortWelshpool6a
GGCATGTTGCCAGATCCAAAGAACACTCCCATCATTGTCAGCTGGATGATTGCCCAGGTAAAGTTTGGCTCTGATTCATTCACTCCCACCCACATGGACGTATTGTTTTGCTGAAATTTTGATGTGGGTGTTTGTGAAGGAGTATTACTCAAGATTAATATATAAATGCTACTTGTGGGATGTCACAACATTCTTTTTCATTCATTTTCAGTCTCAAATCCCAAAT----AACCAGCTCTTCTTTCCCAG--------------------------------------------------------------------------------------------------------------------------------------------------------------------------------------------------------------------------------------------------------------------------------------------------------------------------------------------------------------------------------------------------------------------------------------------------------------------------------------------------------------------------------------------------------------------------------------------------------------------------------------------------------GTTGTCACCACTGGAGCTGGT
>Pyura_spPortWelshpool6b
GGCATGTTGCCAGATCCAAAGAACACTCCCATCATTGTCAGCTGGATGATTGCCCAGGTAAAGTTTGGCTCTGATTCATTCACTCCCACCCACATGGACGTTTTGTTTTGCTGAAATTTTGATGTGGGTGTTTGTGAAGGAGTATTACTCAACATTATGATA--AATGCTACTTGTGGGATGTCACAACATTCTTTTTCATTCATTTTCAGTCTCAAATCCCAAAT----AACCAGCTCTTCTTTCCCAG--------------------------------------------------------------------------------------------------------------------------------------------------------------------------------------------------------------------------------------------------------------------------------------------------------------------------------------------------------------------------------------------------------------------------------------------------------------------------------------------------------------------------------------------------------------------------------------------------------------------------------------------------------GTTGTCACCACTGGAGCTGGT
>Pyura_spPortWelshpool7a
GGCATGTTGCCAGATCCAAAGAACACTCCCATCATTGTCAGCTGGATGATTGCCCAGGTAAGGTTTGGCTCTGATTCATTCACTCCCACCCACATGGACGTTTTGTTTTGCTGAAATTTTGATGTGGGTGTTTGTGAAGGAGTATTACTCAACATTATGATA--AATGCTACTTGTGGGATGTCACAACATTCTTTTTCATTCATTTTCAGTCTCAAATCCCAAAT----AACCAGCTCTTCTTTCCCAG--------------------------------------------------------------------------------------------------------------------------------------------------------------------------------------------------------------------------------------------------------------------------------------------------------------------------------------------------------------------------------------------------------------------------------------------------------------------------------------------------------------------------------------------------------------------------------------------------------------------------------------------------------GTTGTCACCACTGGAGCTGGT
>Pyura_spPortWelshpool7b
GGCATGTTGCCAGATCCAAAGAACACTCCCATCATTGTCAGCTGGATGATTGCCCAGGTAAGGTTTGGCTCTGATTCATTCACTCCCACCCACATGGACGTTTTGTTTTGCTGAAATTTTGATGTGGGTGTTTGTGAAGGAGTATTACTCAACATTATGATA--AATGCTACTTGTGGGATGTCACAACATTCTTTTTCATTCATTTTCAGTCTCAAATCCCAAAT----AACCAGCTCTTCTTTCCCAG--------------------------------------------------------------------------------------------------------------------------------------------------------------------------------------------------------------------------------------------------------------------------------------------------------------------------------------------------------------------------------------------------------------------------------------------------------------------------------------------------------------------------------------------------------------------------------------------------------------------------------------------------------GTTGTCACCACTGGAGCTGGT
>Pyura_spPortWelshpool8a
GGCATGTTGCCAGATCCAAAGAACACTCCCATCATTGTCAGCTGGATGATTGCCCAGGTAAGGTTTGGCTCTGATTCATTCACTCCCACCCACATGGACGTTTTGTTTTGCTGAAATTTTGATGTGGGTGTTTGTGAAGGAGTATTACTCAACATTATGATA--AATGCTACTTGTGGGATGTCACAACATTCTTTTTCATTCATTTTCAGTCTCAAATCCCAAAT----AACCAGCTCTTCTTTCCCAG--------------------------------------------------------------------------------------------------------------------------------------------------------------------------------------------------------------------------------------------------------------------------------------------------------------------------------------------------------------------------------------------------------------------------------------------------------------------------------------------------------------------------------------------------------------------------------------------------------------------------------------------------------GTTGTCACCACTGGAGCTGGT
>Pyura_spPortWelshpool8b
GGCATGTTGCCAGATCCAAAGAACACTCCCATCATTGTCAGCTGGATGATTGCCCAGGTAAGGTTTGGCTCTGATTCATTCACTCCCACCCACATGGACGTTTTGTTTTGCTGAAATTTTGATGTGGGTGTTTGTGAAGGAGTATTACTCAACATTATGATA--AATGCTACTTGTGGGATGTCACAACATTCTTTTTCATTCATTTTCAGTCTCAAATCCCAAAT----AACCAGCTCTTCTTTCCCAG--------------------------------------------------------------------------------------------------------------------------------------------------------------------------------------------------------------------------------------------------------------------------------------------------------------------------------------------------------------------------------------------------------------------------------------------------------------------------------------------------------------------------------------------------------------------------------------------------------------------------------------------------------GTTGTCACCACTGGAGCTGGT
>Pyura_spPortWelshpool9a
GGCATGTTGCCAGATCCAAAGAACACTCCCATCATTGTCAGCTGGATGATTGCCCAGGTAAAGTTTGGCTCTGATTCATTCACTCCCACCCACATGGACGTTTTGTTTTGCTGAAATTTTGATGTGGGTGTTTGTGAAGGAGTATTACTCAACATTATGATA--AATGCTACTTGTGGGATGTCACAACATTCTTTTTCATTCATTTTCAGTCTCAAATCCCAAAT----AACCAGCTCTTCTTTCCCAG--------------------------------------------------------------------------------------------------------------------------------------------------------------------------------------------------------------------------------------------------------------------------------------------------------------------------------------------------------------------------------------------------------------------------------------------------------------------------------------------------------------------------------------------------------------------------------------------------------------------------------------------------------GTTGTCACCACTGGAGCTGGT
>Pyura_spPortWelshpool9b
GGCATGTTGCCAGATCCAAAGAACACTCCCATCATTGTCAGCTGGATGATTGCCCAGGTAAAGTTTGGCTCTGATTCATTCACTCCCACCCACATGGACGTATTGTTTTGCTGAAATTTTGATGTGGGTGTTTGTGAAGGAGTATTACTCAAGATTAATATATAAATGCTACTTGTGGGATGTCACAACATTCTTTTTCATTCATTTTCAGTCTCAAATCCCAAAT----AACCAGCTCTTCTTTCCCAG--------------------------------------------------------------------------------------------------------------------------------------------------------------------------------------------------------------------------------------------------------------------------------------------------------------------------------------------------------------------------------------------------------------------------------------------------------------------------------------------------------------------------------------------------------------------------------------------------------------------------------------------------------GTTGTCACCACTGGAGCTGGT
>Pyura_spPortWelshpool10a
GGCATGTTGCCAGATCCAAAGAACACTCCCATCATTGTCAGCTGGATGATTGCCCAGGTAAAGTTTGGCTCTGATTCATTCACTCCCACCCACATGGACGTTTTGTTTTGCTGAAATTTTGATGTGGGTGTTTGTGAAGGAGTATTACTCAACATTATGATA--AATGCTACTTGTGGGATGTCACAACATTCTTTTTCATTCATTTTCAGTCTCAAATCCCAAAT----AACCAGCTCTTCTTTCCCAG--------------------------------------------------------------------------------------------------------------------------------------------------------------------------------------------------------------------------------------------------------------------------------------------------------------------------------------------------------------------------------------------------------------------------------------------------------------------------------------------------------------------------------------------------------------------------------------------------------------------------------------------------------GTTGTCACCACTGGAGCTGGT
>Pyura_spPortWelshpool10b
GGCATGTTGCCAGATCCAAAGAACACTCCCATCATTGTCAGCTGGATGATTGCCCAGGTAAAGTTTGGCTCTGATTCATTCACTCCCACCCACATGGACGTATTGTTTTGCTGAAATTTTGATGTGGGTGTTTGTGAAGGAGTATTACTCAAGATTAATATATAAATGCTACTTGTGGGATGTCACAACATTCTTTTTCATTCATTTTCAGTCTCAAATCCCAAAT----AACCAGCTCTTCTTTCCCAG--------------------------------------------------------------------------------------------------------------------------------------------------------------------------------------------------------------------------------------------------------------------------------------------------------------------------------------------------------------------------------------------------------------------------------------------------------------------------------------------------------------------------------------------------------------------------------------------------------------------------------------------------------GTTGTCACCACTGGAGCTGGT
>Pyura_spBeautyPoint1a
GGTATGTTGCCAGATCCAAAGAACACTCCCATCATTGTCAGCTGGATGATTGCCCAGGTAAGGTTTGGCTCTGATTCATTCACTCCCACCCACATGGACGTATTGTTTTGCTGAAATTTTGATGTGGGTGTTTGTGAAGGAGTATTACTCAAGATTAATATATAAATGCTACTTGTGGGATGTCACAACATTCTTTTTCATTCATTTTCAGTCTCAAATCCCAAAT----AACCAGCTCTTCTTTCCCAG--------------------------------------------------------------------------------------------------------------------------------------------------------------------------------------------------------------------------------------------------------------------------------------------------------------------------------------------------------------------------------------------------------------------------------------------------------------------------------------------------------------------------------------------------------------------------------------------------------------------------------------------------------GTTGTCACCACTGGAGCTGGT
>Pyura_spBeautyPoint1b
GGTATGTTGCCAGATCCAAAGAACACTCCCATCATTGTCAGCTGGATGATTGCCCAGGTAAGGTTTGGCTCTGATTCATTCACTCCCACCCACATGGACGTATTGTTTTGCTGAAATTTTGATGTGGGTGTTTGTGAAGGAGTATTACTCAAGATTAATATATAAATGCTACTTGTGGGATGTCACAACATTCTTTTTCATTCATTTTCAGTCTCAAATCCCAAAT----AACCAGCTCTTCTTTCCCAG--------------------------------------------------------------------------------------------------------------------------------------------------------------------------------------------------------------------------------------------------------------------------------------------------------------------------------------------------------------------------------------------------------------------------------------------------------------------------------------------------------------------------------------------------------------------------------------------------------------------------------------------------------GTTGTCACCACTGGAGCTGGT
>Pyura_spBeautyPoint2a
GGCATGTTGCCAGATCCAAAGAACACTCCCATCATTGTCAGCTGGATGATTGCCCAGGTAAAGTTTGGCTCTGATTCATTCACTCCCACCCACATGGACGTATTGTTTTGCTGAAATTTTGATGTGGGTGTTTGTGAAGGAGTATTACTCAAGATTAATATATAAATGCTACTTGTGGGATGTCACAACATTCTTTTTCATTCATTTTCAGTCTCAAATCCCAAAT----AACCAGCTCTTCTTTCCCAG--------------------------------------------------------------------------------------------------------------------------------------------------------------------------------------------------------------------------------------------------------------------------------------------------------------------------------------------------------------------------------------------------------------------------------------------------------------------------------------------------------------------------------------------------------------------------------------------------------------------------------------------------------GTTGTCACCACTGGAGCTGGT
>Pyura_spBeautyPoint2b
GGTATGTTGCCAGATCCAAAGAACACTCCCATCATTGTCAGCTGGATGATTGCCCAGGTAAGGTTTGGCTCTGATTCATTCACTCCCACCCACATGGACGTATTGTTTTGCTGAAATTTTGATGTGGGTGTTTGTGAAGGAGTATTACTCAAGATTAATATATAAATGCTACTTGTGGGATGTCACAACATTCTTTTTCATTCATTTTCAGTCTCAAATCCCAAAT----AACCAGCTCTTCTTTCCCAG--------------------------------------------------------------------------------------------------------------------------------------------------------------------------------------------------------------------------------------------------------------------------------------------------------------------------------------------------------------------------------------------------------------------------------------------------------------------------------------------------------------------------------------------------------------------------------------------------------------------------------------------------------GTTGTCACCACTGGAGCTGGT
>Pyura_spBeautyPoint3a
GGCATGTTGCCAGATCCAAAGAACACTCCCATCATTGTCAGCTGGATGATTGCCCAGGTAAAGTTTGGCTCTGATTCATTCACTCCCACCCACATGGACGTATTGTTTTGCTGAAATTTTGATGTGGGTGTTTGTGAAGGAGTATTACTCAAGATTAATATATAAATGCTACTTGTGGGATGTCACAACATTCTTTTTCATTCATTTTCAGTCTCAAATCCCAAAT----AACCAGCTCTTCTTTCCCAG--------------------------------------------------------------------------------------------------------------------------------------------------------------------------------------------------------------------------------------------------------------------------------------------------------------------------------------------------------------------------------------------------------------------------------------------------------------------------------------------------------------------------------------------------------------------------------------------------------------------------------------------------------GTTGTCACCACTGGAGCTGGT
>Pyura_spBeautyPoint3b
GGTATGTTGCCAGATCCAAAGAACACTCCCATCATTGTCAGCTGGATGATTGCCCAGGTAAGGTTTGGCTCTGATTCATTCACTCCCACCCACATGGACGTATTGTTTTGCTGAAATTTTGATGTGGGTGTTTGTGAAGGAGTATTACTCAAGATTAATATATAAATGCTACTTGTGGGATGTCACAACATTCTTTTTCATTCATTTTCAGTCTCAAATCCCAAAT----AACCAGCTCTTCTTTCCCAG--------------------------------------------------------------------------------------------------------------------------------------------------------------------------------------------------------------------------------------------------------------------------------------------------------------------------------------------------------------------------------------------------------------------------------------------------------------------------------------------------------------------------------------------------------------------------------------------------------------------------------------------------------GTTGTCACCACTGGAGCTGGT
>Pyura_spBeautyPoint4a
GGCATGTTGCCAGATCCAAAGAACACTCCCATCATTGTCAGCTGGATGATTGCCCAGGTAAAGTTTGGCTCTGATTCATTCACTCCCACCCACATGGACGTATTGTTTTGCTGAAATTTTGATGTGGGTGTTTGTGAAGGAGTATTACTTAAGATTAATATATAAATGCTACTTGTGGGATGTCACAACATTCTTTTTCATTCATTTTCAGTCTCAAATCCCAAAT----AACCAGCTCTTCTTTCCCAG--------------------------------------------------------------------------------------------------------------------------------------------------------------------------------------------------------------------------------------------------------------------------------------------------------------------------------------------------------------------------------------------------------------------------------------------------------------------------------------------------------------------------------------------------------------------------------------------------------------------------------------------------------GTTGTCACCACTGGAGCTGGT
>Pyura_spBeautyPoint4b
GGCATGTTGCCAGATCCAAAGAACACTCCCATCATTGTCAGCTGGATGATTGCCCAGGTAAAGTTTGGCTCTGATTCATTCACTCCCACCCACATGGACGTATTGTTTTGCTGAAATTTTGATGTGGGTGTTTGTGAAGGAGTATTACTTAAGATTAATATATAAATGCTACTTGTGGGATGTCACAACATTCTTTTTCATTCATTTTCAGTCTCAAATCCCAAAT----AACCAGCTCTTCTTTCCCAG--------------------------------------------------------------------------------------------------------------------------------------------------------------------------------------------------------------------------------------------------------------------------------------------------------------------------------------------------------------------------------------------------------------------------------------------------------------------------------------------------------------------------------------------------------------------------------------------------------------------------------------------------------GTTGTCACCACTGGAGCTGGT
>Pyura_spBeautyPoint7a
GGCATGTTGCCAGATCCAAAGAACACTCCCATCATTGTCAGCTGGATGATTGCCCAGGTAAAGTTTGGCTCTGATTCATTCACTCCCACCCACATGGACGTATTGTTTTGCTGAAATTTTGATGTGGGTGTTTGTGAAGGAGTATTACTTAAGATTAATATATAAATGCTACTTGTGGGATGTCACAACATTCTTTTTCATTCATTTTCAGTCTCAAATCCCAAAT----AACCAGCTCTTCTTTCCCAG--------------------------------------------------------------------------------------------------------------------------------------------------------------------------------------------------------------------------------------------------------------------------------------------------------------------------------------------------------------------------------------------------------------------------------------------------------------------------------------------------------------------------------------------------------------------------------------------------------------------------------------------------------GTTGTCACCACTGGAGCTGGT
>Pyura_spBeautyPoint7b
GGTATGTTGCCAGATCCAAAGAACACTCCCATCATTGTCAGCTGGATGATTGCCCAGGTAAGGTTTGGCTCTGATTCATTCACTCCCACCCACATGGACGTATTGTTTTGCTGAAATTTTGATGTGGGTGTTTGTGAAGGAGTATTACTCAAGATTAATATATAAATGCTACTTGTGGGATGTCACAACATTCTTTTTCATTCATTTTCAGTCTCAAATCCCAAAT----AACCAGCTCTTCTTTCCCAG--------------------------------------------------------------------------------------------------------------------------------------------------------------------------------------------------------------------------------------------------------------------------------------------------------------------------------------------------------------------------------------------------------------------------------------------------------------------------------------------------------------------------------------------------------------------------------------------------------------------------------------------------------GTTGTCACCACTGGAGCTGGT
>Pyura_spBeautyPoint8a
GGCATGTTGCCAGATCCAAAGAACACTCCCATCATTGTCAGCTGGATGATTGCCCAGGTAAAGTTTGGCTCTGATTCATTCACTCCCACCCACATGGACGTATTGTTTTGCTGAAATTTTGATGTGGGTGTTTGTGAAGGAGTATTACTCAAGATTAATATATAAATGCTACTTGTGGGATGTCACAACATTCTTTTTCATTCATTTTCAGTCTCAAATCCCAAAT----AACCAGCTCTTCTTTCCCAG--------------------------------------------------------------------------------------------------------------------------------------------------------------------------------------------------------------------------------------------------------------------------------------------------------------------------------------------------------------------------------------------------------------------------------------------------------------------------------------------------------------------------------------------------------------------------------------------------------------------------------------------------------GTTGTCACCACTGGAGCTGGT
>Pyura_spBeautyPoint8b
GGCATGTTGCCAGATCCAAAGAACACTCCCATCATTGTCAGCTGGATGATTGCCCAGGTAAAGTTTGGCTCTGATTCATTCACTCCCACCCACATGGACGTATTGTTTTGCTGAAATTTTGATGTGGGTGTTTGTGAAGGAGTATTACTCAAGATTAATATATAAATGCTACTTGTGGGATGTCACAACATTCTTTTTCATTCATTTTCAGTCTCAAATCCCAAAT----AACCAGCTCTTCTTTCCCAG--------------------------------------------------------------------------------------------------------------------------------------------------------------------------------------------------------------------------------------------------------------------------------------------------------------------------------------------------------------------------------------------------------------------------------------------------------------------------------------------------------------------------------------------------------------------------------------------------------------------------------------------------------GTTGTCACCACTGGAGCTGGT
>Pyura_spBeautyPoint14a
GGTATGTTGCCAGATCCAAAGAACACTCCCATCATTGTCAGCTGGATGATTGCCCAGGTAAAGTTTGGCTCTGATTCATTCACTCCCACCCACATGGACGTATTGTTTTGCTGAAATTTTGATGTGGGTGTTTGTGAAGGAGTATTACTTAAGATTAATATATAAATGCTACTTGTGGGATGTCACAACATTCTTTTTCATTCATTTTCAGTCTCAAATCCCAAAT----AACCAGCTCTTCTTTCCCAG--------------------------------------------------------------------------------------------------------------------------------------------------------------------------------------------------------------------------------------------------------------------------------------------------------------------------------------------------------------------------------------------------------------------------------------------------------------------------------------------------------------------------------------------------------------------------------------------------------------------------------------------------------GTTGTCACCACTGGAGCTGGT
>Pyura_spBeautyPoint14b
GGTATGTTGCCAGATCCAAAGAACACTCCCATCATTGTCAGCTGGATGATTGCCCAGGTAAGGTTTGGCTCTGATTCATTCACTCCCACCCACATGGACGTATTGTTTTGCTGAAATTTTGATGTGGGTGTTTGTGAAGGAGTATTACTCAAGATTAATATATAAATGCTACTTGTGGGATGTCACAACATTCTTTTTCATTCATTTTCAGTCTCAAATCCCAAAT----AACCAGCTCTTCTTTCCCAG--------------------------------------------------------------------------------------------------------------------------------------------------------------------------------------------------------------------------------------------------------------------------------------------------------------------------------------------------------------------------------------------------------------------------------------------------------------------------------------------------------------------------------------------------------------------------------------------------------------------------------------------------------GTTGTCACCACTGGAGCTGGT
>Pyura_spBeautyPoint18a
GGCATGTTGCCAGATCCAAAGAACACTCCCATCATTGTCAGCTGGATGATTGCCCAGGTAAAGTTTGGCTCTGATTCATTCACTCCCACCCACATGGACGTATTGTTTTGCTGAAATTTTGATGTGGGTGTTTGTGAAGGAGTATTACTCAAGATTAATATATAAATGCTACTTGTGGGATGTCACAACATTCTTTTTCATTCATTTTCAGTCTCAAATCCCAAAT----AACCAGCTCTTCTTTCCCAG--------------------------------------------------------------------------------------------------------------------------------------------------------------------------------------------------------------------------------------------------------------------------------------------------------------------------------------------------------------------------------------------------------------------------------------------------------------------------------------------------------------------------------------------------------------------------------------------------------------------------------------------------------GTTGTCACCACTGGAGCTGGT
>Pyura_spBeautyPoint18b
GGTATGTTGCCAGATCCAAAGAACACTCCCATCATTGTCAGCTGGATGATTGCCCAGGTAAGGTTTGGCTCTGATTCATTCACTCCCACCCACATGGACGTATTGTTTTGCTGAAATTTTGATGTGGGTGTTTGTGAAGGAGTATTACTCAAGATTAATATATAAATGCTACTTGTGGGATGTCACAACATTCTTTTTCATTCATTTTCAGTCTCAAATCCCAAAT----AACCAGCTCTTCTTTCCCAG--------------------------------------------------------------------------------------------------------------------------------------------------------------------------------------------------------------------------------------------------------------------------------------------------------------------------------------------------------------------------------------------------------------------------------------------------------------------------------------------------------------------------------------------------------------------------------------------------------------------------------------------------------GTTGTCACCACTGGAGCTGGT
>Pyura_spBeautyPoint23a
GGCATGTTGCCAGATCCAAAGAACACTCCCATCATTGTCAGCTGGATGATTGCCCAGGTAAAGTTTGGCTCTGATTCATTCACTCCCACCCACATGGACGTATTGTTTTGCTGAAATTTTGATGTGGGTGTTTGTGAAGGAGTATTACTCAAGATTAATATATAAATGCTACTTGTGGGATGTCACAACATTCTTTTTCATTCATTTTCAGTCTCAAATCCCAAAT----AACCAGCTCTTCTTTCCCAG--------------------------------------------------------------------------------------------------------------------------------------------------------------------------------------------------------------------------------------------------------------------------------------------------------------------------------------------------------------------------------------------------------------------------------------------------------------------------------------------------------------------------------------------------------------------------------------------------------------------------------------------------------GTTGTCACCACTGGAGCTGGT
>Pyura_spBeautyPoint23b
GGTATGTTGCCAGATCCAAAGAACACTCCCATCATTGTCAGCTGGATGATTGCCCAGGTAAGGTTTGGCTCTGATTCATTCACTCCCACCCACATGGACGTATTGTTTTGCTGAAATTTTGATGTGGGTGTTTGTGAAGGAGTATTACTCAAGATTAATATATAAATGCTACTTGTGGGATGTCACAACATTCTTTTTCATTCATTTTCAGTCTCAAATCCCAAAT----AACCAGCTCTTCTTTCCCAG--------------------------------------------------------------------------------------------------------------------------------------------------------------------------------------------------------------------------------------------------------------------------------------------------------------------------------------------------------------------------------------------------------------------------------------------------------------------------------------------------------------------------------------------------------------------------------------------------------------------------------------------------------GTTGTCACCACTGGAGCTGGT
>Pyura_spBeautyPoint24a
GGCATGTTGCCAGATCCAAAGAACACTCCCATCATTGTCAGCTGGATGATTGCCCAGGTAAAGTTTGGCTCTGATTCATTCACTCCCACCCACATGGACGTATTGTTTTGCTGAAATTTTGATGTGGGTGTTTGTGAAGGAGTATTACTCAAGATTAATATATAAATGCTACTTGTGGGATGTCACAACATTCTTTTTCATTCATTTTCAGTCTCAAATCCCAAAT----AACCAGCTCTTCTTTCCCAG--------------------------------------------------------------------------------------------------------------------------------------------------------------------------------------------------------------------------------------------------------------------------------------------------------------------------------------------------------------------------------------------------------------------------------------------------------------------------------------------------------------------------------------------------------------------------------------------------------------------------------------------------------GTTGTCACCACTGGAGCTGGT
>Pyura_spBeautyPoint24b
GGTATGTTGCCAGATCCAAAGAACACTCCCATCATTGTCAGCTGGATGATTGCCCAGGTAAGGTTTGGCTCTGATTCATTCACTCCCACCCACATGGACGTATTGTTTTGCTGAAATTTTGATGTGGGTGTTTGTGAAGGAGTATTACTCAAGATTAATATATAAATGCTACTTGTGGGATGTCACAACATTCTTTTTCATTCATTTTCAGTCTCAAATCCCAAAT----AACCAGCTCTTCTTTCCCAG--------------------------------------------------------------------------------------------------------------------------------------------------------------------------------------------------------------------------------------------------------------------------------------------------------------------------------------------------------------------------------------------------------------------------------------------------------------------------------------------------------------------------------------------------------------------------------------------------------------------------------------------------------GTTGTCACCACTGGAGCTGGT
>Pyura_spBeautyPoint25a
GGTATGTTGCCAGATCCAAAGAACACTCCCATCATTGTCAGCTGGATGATTGCCCAGGTAAAGTTTGGCTCTGATTCATTCACTCCCACCCACATGGACGTATTGTTTTGCTGAAATTTTGATGTGGGTGTTTGTGAAGGAGTATTACTTAAGATTAATATATAAATGCTACTTGTGGGATGTCACAACATTCTTTTTCATTCATTTTCAGTCTCAAATCCCAAAT----AACCAGCTCTTCTTTCCCAG--------------------------------------------------------------------------------------------------------------------------------------------------------------------------------------------------------------------------------------------------------------------------------------------------------------------------------------------------------------------------------------------------------------------------------------------------------------------------------------------------------------------------------------------------------------------------------------------------------------------------------------------------------GTTGTCACCACTGGAGCTGGT
>Pyura_spBeautyPoint25b
GGTATGTTGCCAGATCCAAAGAACACTCCCATCATTGTCAGCTGGATGATTGCCCAGGTAAGGTTTGGCTCTGATTCATTCACTCCCACCCACATGGACGTATTGTTTTGCTGAAATTTTGATGTGGGTGTTTGTGAAGGAGTATTACTCAAGATTAATATATAAATGCTACTTGTGGGATGTCACAACATTCTTTTTCATTCATTTTCAGTCTCAAATCCCAAAT----AACCAGCTCTTCTTTCCCAG--------------------------------------------------------------------------------------------------------------------------------------------------------------------------------------------------------------------------------------------------------------------------------------------------------------------------------------------------------------------------------------------------------------------------------------------------------------------------------------------------------------------------------------------------------------------------------------------------------------------------------------------------------GTTGTCACCACTGGAGCTGGT
>Pyura_spTwoTreePoint3a
GGCATGTTGCCAGATCCAAAGAACACTCCCATCATTGTCAGCTGGATGATTGCCCAGGTAAGGTTTGGCTCTGATTCATTCACTCCCACCCACATGGACGTTTTGTTTTGCTGAAATTTTGATGTGGGTGTTTGTGAAGGAGTATTACTCAACATTATGATA--AATGCTACTTGTGGGATGTCACAACATTCTTTTTCATTCATTTTCAGTCTCAAATCCCAAAT----AACCAGCTCTTCTTTCCCAG--------------------------------------------------------------------------------------------------------------------------------------------------------------------------------------------------------------------------------------------------------------------------------------------------------------------------------------------------------------------------------------------------------------------------------------------------------------------------------------------------------------------------------------------------------------------------------------------------------------------------------------------------------GTTGTCACCACTGGAGCTGGT
>Pyura_spTwoTreePoint3b
GGTATGTTGCCAGATCCAAAGAACACTCCCATCATTGTCAGCTGGATGATTGCCCAGGTGAAGTTTGGCTCTGATTCATTCACTCCCACCCACATGGACGTTTTGTTTTGCTGAAATTTTGATGTGGGTGTTTGTGAAGGAGTATTACTCAACATTATGATA--AATGCTACTTGTGGGATGTCACAACATTCTTTTTCATTCATTTTCAGTCTCAAATCCCAAAT----AACCAGCTCTTCTTTCCCAG--------------------------------------------------------------------------------------------------------------------------------------------------------------------------------------------------------------------------------------------------------------------------------------------------------------------------------------------------------------------------------------------------------------------------------------------------------------------------------------------------------------------------------------------------------------------------------------------------------------------------------------------------------GTTGTCACCACTGGAGCTGGT
>Pyura_spTwoTreePoint6a
GGCATGTTGCCAGATCCAAAGAACACTCCCATCATTGTCAGCTGGATGATTGCCCAGGTAAGGTTTGGCTCTGATTCATTCACTCCCACCCACATGGACGTTTTGTTTTGCTGAAATTTTGATGTGGGTGTTTGTGAAGGAGTATTACTCAAGATTAATATATAAATGCTACTTGTGGGATGTCACAACATTCTTTTTCATTCATTTTCAGTCTCAAATCCCAAAT----AACCAGCTCTTCTTTCCCAG--------------------------------------------------------------------------------------------------------------------------------------------------------------------------------------------------------------------------------------------------------------------------------------------------------------------------------------------------------------------------------------------------------------------------------------------------------------------------------------------------------------------------------------------------------------------------------------------------------------------------------------------------------GTTGTCACCACTGGAGCTGGT
>Pyura_spTwoTreePoint6b
GGTATGTTGCCAGATCCAAAGAACACTCCCATCATTGTCAGCTGGATGATTGCCCAGGTAAAGTTTGGCTCTGATTCATTCACTCCCACCCACATGGACGTATTGTTTTGCTGAAATTTTGATGTGGGTGTTTGTGAAGGAGTATTACTTAAGATTAATATATAAATGCTACTTGTGGGATGTCACAACATTCTTTTTCATTCATTTTCAGTCTCAAATCCCAAAT----AACCAGCTCTTCTTTCCCAG--------------------------------------------------------------------------------------------------------------------------------------------------------------------------------------------------------------------------------------------------------------------------------------------------------------------------------------------------------------------------------------------------------------------------------------------------------------------------------------------------------------------------------------------------------------------------------------------------------------------------------------------------------GTTGTCACCACTGGAGCTGGT
>Pyura_spTwoTreePoint9a
GGCATGTTGCCAGATCCAAAGAACACTCCCATCATTGTCAGCTGGATGATTGCCCAGGTAAGGTTTGGCTCTGATTCATTCACTCCCACCCACATGGACGTTTTGTTTTGCTGAAATTTTGATGTGGGTGTTTGTGAAGGAGTATTACTCAACATTATGATA--AATGCTACTTGTGGGATGTCACAACATTCTTTTTCATTCATTTTCAGTCTCAAATCCCAAAT----AACCAGCTCTTCTTTCCCAG--------------------------------------------------------------------------------------------------------------------------------------------------------------------------------------------------------------------------------------------------------------------------------------------------------------------------------------------------------------------------------------------------------------------------------------------------------------------------------------------------------------------------------------------------------------------------------------------------------------------------------------------------------GTTGTCACCACTGGAGCTGGT
>Pyura_spTwoTreePoint9b
GGTATGTTGCCAGATCCAAAGAACACTCCCATCATTGTCAGCTGGATGATTGCCCAGGTAAAGTTTGGCTCTGATTCATTCACTCCCACCCACATGGACGTTTTGTTTTGCTGAAATTTTGATGTGGGTGTTTGTGAAGGAGTATTACTCAACATTATGATA--AATGCTACTTGTGGGATGTCACAACATTCTTTTTCATTCATTTTCAGTCTCAAATCCCAAAT----AACCAGCTCTTCTTTCCCAG--------------------------------------------------------------------------------------------------------------------------------------------------------------------------------------------------------------------------------------------------------------------------------------------------------------------------------------------------------------------------------------------------------------------------------------------------------------------------------------------------------------------------------------------------------------------------------------------------------------------------------------------------------GTTGTCACCACTGGAGCTGGT
>Pyura_spTwoTreePoint7a
GGCATGTTGCCAGATCCAAAGAACACTCCCATCATTGTCAGCTGGATGATTGCCCAGGTAAGGTTTGGCTCTGATTCATTCACTCCCACCCACATGGACGTTTTGTTTTGCTGAAATTTTGATGTGGGTGTTTGTGAAGGAGTATTACTCAAGATTAATATATAAATGCTACTTGTGGGATGTCACAACATTCTTTTTCATTCATTTTCAGTCTCAAATCCCAAAT----AACCAGCTCTTCTTTCCCAG--------------------------------------------------------------------------------------------------------------------------------------------------------------------------------------------------------------------------------------------------------------------------------------------------------------------------------------------------------------------------------------------------------------------------------------------------------------------------------------------------------------------------------------------------------------------------------------------------------------------------------------------------------GTTGTCACCACTGGAGCTGGT
>Pyura_spTwoTreePoint7b
GGCATGTTGCCAGATCCAAAGAACACTCCCATCATTGTCAGCTGGATGATTGCCCAGGTAAGGTTTGGCTCTGATTCATTCACTCCCACCCACATGGACGTTTTGTTTTGCTGAAATTTTGATGTGGGTGTTTGTGAAGGAGTATTACTCAAGATTAATATATAAATGCTACTTGTGGGATGTCACAACATTCTTTTTCATTCATTTTCAGTCTCAAATCCCAAAT----AACCAGCTCTTCTTTCCCAG--------------------------------------------------------------------------------------------------------------------------------------------------------------------------------------------------------------------------------------------------------------------------------------------------------------------------------------------------------------------------------------------------------------------------------------------------------------------------------------------------------------------------------------------------------------------------------------------------------------------------------------------------------GTTGTCACCACTGGAGCTGGT
>Pyura_spTaroonaBeach320a
GGTATGTTGCCAGATCCAAAGAACACTCCCATCATTGTCAGCTGGATGATTGCCCAGGTAAAGTTTGGCTCTGATTCATTCACTCCCACCCACATGGACGTATTGTTTTGCTGAAATTTT-ATGTGGGTGTTTGTGAAGGAGTATTACTCAAGATTATGATA--AATGCTACTTGTGGCATGTCACAACATTCTTTTTCATTCATTTTCAGTCTCAAATCCCAAAT----AACCAGCTCTTCTTTCCCAG--------------------------------------------------------------------------------------------------------------------------------------------------------------------------------------------------------------------------------------------------------------------------------------------------------------------------------------------------------------------------------------------------------------------------------------------------------------------------------------------------------------------------------------------------------------------------------------------------------------------------------------------------------GTTGTCACCACTGGAGCTGGT
>Pyura_spTaroonaBeach320b
GGTATGTTGCCAGATCCAAAGAACACTCCCATCATTGTCAGCTGGATGATTGCCCAGGTAAAGTTTGGCTCTGATTCATTCACTCCCACCCACATG-ACGTATTGTTTTGCTGAAATTTT-ATGTGGGTGTTTGTGAAGGAGTATTACTCAAGATTATGATA--AATGCTACTTGTGGCATGTCACAACATTCTTTTTCATTCATTTTCAGTCTCAAATCCCAAAT----AACCAGCTCTTCTTTCCCAG--------------------------------------------------------------------------------------------------------------------------------------------------------------------------------------------------------------------------------------------------------------------------------------------------------------------------------------------------------------------------------------------------------------------------------------------------------------------------------------------------------------------------------------------------------------------------------------------------------------------------------------------------------GTTGTCACCACTGGAGCTGGT
>Pyura_spTaroonaBeach323a
GGTATGTTGCCAGATCCAAAGAACACTCCCATCATTGTCAGCTGGATGATTGCCCAGGTAAAGTTTGGCTCTGATTCATTCACTCCCACCCACATGGACGTATTGTTTTGCTGAAATTTTGATGTGGGTGTTTGTGAAGGAGTATTACTCAACATTATGATA--AATGCTACTTGTGGGATGTCACAACATTCTTTTTCATTCATTTTCAGTCTCAAATCCCAAAT----AACCAGCTCTTCTTTCCCAG--------------------------------------------------------------------------------------------------------------------------------------------------------------------------------------------------------------------------------------------------------------------------------------------------------------------------------------------------------------------------------------------------------------------------------------------------------------------------------------------------------------------------------------------------------------------------------------------------------------------------------------------------------GTTGTCACCACTGGAGCTGGT
>Pyura_spTaroonaBeach323b
GGTATGTTGCCAGATCCAAAGAACACTCCCATCATTGTCAGCTGGATGATTGCCCAGGTAAAGTTTGGCTCTGATTCATTCACTCCCACCCACATGGACGTATTGTTTTGCTGAAATTTT-ATGTGGGTGTTTGTGAAGGAGTATTACTCAAGATTATGATA--AATGCTACTTGTGGCATGTCACAACATTCTTTTTCATTCATTTTCAGTCTCAAATCCCAAAT----AACCAGCTCTTCTTTCCCAG--------------------------------------------------------------------------------------------------------------------------------------------------------------------------------------------------------------------------------------------------------------------------------------------------------------------------------------------------------------------------------------------------------------------------------------------------------------------------------------------------------------------------------------------------------------------------------------------------------------------------------------------------------GTTGTCACCACTGGAGCTGGT
>Pyura_spHenleyBeach1a
GGCATGTTGCCAGATCCAAAGAACACTCCCATCATTGTCAGCTGGATGATTGCCCAGGTAAAGTTTGGCTCTGATTCATTCACTCCCACCCACATGGACGTATTGTTTTGCTGAAATTTTGATGTGGGTGTTTGTGAAGGAGTATTACTTAAGATTAATATATAAATGCTACTTGTGGGATGTCACAACATTCTTTTTCATTCATTTTCAGTCTCAAATCCCAAAT----AACCAGCTCTTCTTTCCCAG--------------------------------------------------------------------------------------------------------------------------------------------------------------------------------------------------------------------------------------------------------------------------------------------------------------------------------------------------------------------------------------------------------------------------------------------------------------------------------------------------------------------------------------------------------------------------------------------------------------------------------------------------------GTTGTCACCACTGGAGCTGGT
>Pyura_spHenleyBeach1b
GGCATGTTGCCAGATCCAAAGAACACTCCCATCATTGTCAGCTGGATGATTGCCCAGGTAAAGTTTGGCTCTGATTCATTCACTCCCACCCACATGGACGTATTGTTTTGCTGAAATTTTGATGTGGGTGTTTGTGAAGGAGTATTACTTAAGATTAATATATAAATGCTACTTGTGGGATGTCACAACATTCTTTTTCATTCATTTTCAGTCTCAAATCCCAAAT----AACCAGCTCTTCTTTCCCAG--------------------------------------------------------------------------------------------------------------------------------------------------------------------------------------------------------------------------------------------------------------------------------------------------------------------------------------------------------------------------------------------------------------------------------------------------------------------------------------------------------------------------------------------------------------------------------------------------------------------------------------------------------GTTGTCACCACTGGAGCTGGT
>Pyura_spHenleyBeach2a
GGCATGTTGCCAGATCCAAAGAACACTCCCATCATTGTCAGCTGGATGATTGCCCAGGTAAAGTTTGGCTCTGATTCATTCACTCCCACCCACATGGACGTATTGTTTTGCTGAAATTTTGATGTGGGTGTTTGTGAAGGAGTATTACTTAAGATTAATATATAAATGCTACTTGTGGGATGTCACAACATTCTTTTTCATTCATTTTCAGTCTCAAATCCCAAAT----AACCAGCTCTTCTTTCCCAG--------------------------------------------------------------------------------------------------------------------------------------------------------------------------------------------------------------------------------------------------------------------------------------------------------------------------------------------------------------------------------------------------------------------------------------------------------------------------------------------------------------------------------------------------------------------------------------------------------------------------------------------------------GTTGTCACCACTGGAGCTGGT
>Pyura_spHenleyBeach2b
GGCATGTTGCCAGATCCAAAGAACACTCCCATCATTGTCAGCTGGATGATTGCCCAGGTAAAGTTTGGCTCTGATTCATTCACTCCCACCCACATGGACGTATTGTTTTGCTGAAATTTTGATGTGGGTGTTTGTGAAGGAGTATTACTTAAGATTAATATATAAATGCTACTTGTGGGATGTCACAACATTCTTTTTCATTCATTTTCAGTCTCAAATCCCAAAT----AACCAGCTCTTCTTTCCCAG--------------------------------------------------------------------------------------------------------------------------------------------------------------------------------------------------------------------------------------------------------------------------------------------------------------------------------------------------------------------------------------------------------------------------------------------------------------------------------------------------------------------------------------------------------------------------------------------------------------------------------------------------------GTTGTCACCACTGGAGCTGGT
>Pyura_spHenleyBeach3a
GGCATGTTGCCAGATCCAAAGAACACTCCCATCATTGTCAGCTGGATGATTGCCCAGGTAAAGTTTGGCTCTGATTCATTCACTCCCACCCACATGGACGTATTGTTTTGCTGAAATTTTGATGTGGGTGTTTGTGAAGGAGTATTACTTAAGATTAATATATAAATGCTACTTGTGGGATGTCACAACATTCTTTTTCATTCATTTTCAGTCTCAAATCCCAAAT----AACCAGCTCTTCTTTCCCAG--------------------------------------------------------------------------------------------------------------------------------------------------------------------------------------------------------------------------------------------------------------------------------------------------------------------------------------------------------------------------------------------------------------------------------------------------------------------------------------------------------------------------------------------------------------------------------------------------------------------------------------------------------GTTGTCACCACTGGAGCTGGT
>Pyura_spHenleyBeach3b
GGCATGTTGCCAGATCCAAAGAACACTCCCATCATTGTCAGCTGGATGATTGCCCAGGTAAAGTTTGGCTCTGATTCATTCACTCCCACCCACATGGACGTATTGTTTTGCTGAAATTTTGATGTGGGTGTTTGTGAAGGAGTATTACTTAAGATTAATATATAAATGCTACTTGTGGGATGTCACAACATTCTTTTTCATTCATTTTCAGTCTCAAATCCCAAAT----AACCAGCTCTTCTTTCCCAG--------------------------------------------------------------------------------------------------------------------------------------------------------------------------------------------------------------------------------------------------------------------------------------------------------------------------------------------------------------------------------------------------------------------------------------------------------------------------------------------------------------------------------------------------------------------------------------------------------------------------------------------------------GTTGTCACCACTGGAGCTGGT
>Pyura_spNewZealandA
GGCATGTTGCCAGATCCAAAGAACACTCCCATCATTGTCAGCTGGATGATTGCCCAGGTAAAGTTTGGCTCTGATTCATTCACTCCCACCCACATGGACGTATTGTTTTGCTGAAATTTT-ATGTGGGTGTTTGTGAAGGAGTATTACTCAAGATTATGATA--AATGCTACTTGTGGCATGTCACAACATTCTTTTTCATTCATTTTCAGTCTCAAATCCCAAAT----AACCAGCTCTTCTTTCCCAG--------------------------------------------------------------------------------------------------------------------------------------------------------------------------------------------------------------------------------------------------------------------------------------------------------------------------------------------------------------------------------------------------------------------------------------------------------------------------------------------------------------------------------------------------------------------------------------------------------------------------------------------------------GTTGTCACCACTGGAGCTGGT
>Pyura_spNewZealandB
GGCATGTTGCCAGATCCAAAGAACACTCCCATCATTGTCAGCTGGATGATTGCCCAGGTAAAGTTTGGCTCTGATTCATTCACTCCCACCCACATGGACGTATTGTTTTGCTGAAATTTT-ATGTGGGTGTTTGTGAAGGAGTATTACTCAAGATTATGATA--AATGCTACTTGTGGCATGTCACAACATTCTTTTTCATTCATTTTCAGTCTCAAATCCCAAAT----AACCAGCTCTTCTTTCCCAG--------------------------------------------------------------------------------------------------------------------------------------------------------------------------------------------------------------------------------------------------------------------------------------------------------------------------------------------------------------------------------------------------------------------------------------------------------------------------------------------------------------------------------------------------------------------------------------------------------------------------------------------------------GTTGTCACCACTGGAGCTGGT
>PdalbAlbany5a
GGTATGTTGCCAGATCCAAAGAACACTCCCATCGTTGTCAGTTGGATGATTGCGCAGGTAAGATTTTGGTATTTTTCGGTTCATTAACTCTCGCACCCACACGCTGTGGATGGTCTCAGCACTTATTGTTTTTGCGTGGGACGTTTTGTAAAGGAAGAAAATGATAGCACAAATGCTTATGAATATACAATAGTCATGGATTTGTCAGTTTTACGTGTTATACAGACTCCACCTACATCCACAGATCAGATTTCTCTTATTACTAACTGTTCATCTCCCAATGTTTGATTGATTTTTGTTAAGTTTCTCAACCAACTAAATTCTCTTCAAACAG--------------------------------------------------------------------------------------------------------------------------------------------------------------------------------------------------------------------------------------------------------------------------------------------------------------------------------------------------------------------------------------------------------------------------------------------------------------------------------------------------------------------------------------------------------------------GTTGTCACCACTGGAGCTGGC
>PdalbAlbany5b
GGTATGTTGCCAGATCCAAAGAACACTCCCATCGTTGTCAGTTGGATGATTGCGCAGGTAAGATTTTGGTATTTTTCGGTTCATTAACTCTCGCACCCACACGCTGTGGATGGTCTCAGCACTTATTGTTTTTGCGTGGGACGTTTTGTAAAGGAAGAAAATGATAGCACAAATGCTTATGAATATACAATAGTCATGGATTTGTCAGTTTTACGTGTTATACAGACTCCACCTACATCCACAGATCAGATTTCTCTTATTACTAACTGTTCATCTCCCAATGTTTGATTGATTTTTGTTAAGTTTCTCAACCAACTAAATTCTCTTCAAACAG--------------------------------------------------------------------------------------------------------------------------------------------------------------------------------------------------------------------------------------------------------------------------------------------------------------------------------------------------------------------------------------------------------------------------------------------------------------------------------------------------------------------------------------------------------------------GTTGTCACCACTGGAGCTGGC
>PdalbAlbany8a
GGTATGTTGCCAGATCCAAAGAACACTCCCATCGTTGTCAGTTGGATGATTGCGCAGGTAAGATTTTGGTATTTTTCGGTTCATTAACTCTCGCACCCACACGCTGTGGATGGTCTCAGCACTTATTGTTTTTGCGTGGGACGTTTTGTAAAGGAAGAAAATGATAGCACAAATGCTTATGAATATACAATAGTCATGGATTTGTCAGTTTTACGTGTTATACAGACTCCACCTACATCCACAGATCAGATTTCTCTTATTACTAACTGTTCATCTCCCAATGTTTGATTGATTTTTGTTAAGTTTCTCAACCAACTAAATTCTCTTCAAACAG--------------------------------------------------------------------------------------------------------------------------------------------------------------------------------------------------------------------------------------------------------------------------------------------------------------------------------------------------------------------------------------------------------------------------------------------------------------------------------------------------------------------------------------------------------------------GTTGTCACCACTGGAGCTGGC
>PdalbAlbany8b
GGTATGTTGCCAGATCCAAAGAACACTCCCATCGTTGTCAGTTGGATGATTGCGCAGGTAAGATTTTGGTATTTTTCGGTTCATTAACTCTCGCACCCACACGCTGTGGATGGTCTCAGCACTTATTGTTTTTGCGTGGGACGTTTTGTAAAGGAAGAAAATGATAGCACAAATGCTTATGAATATACAATAGTCATGGATTTGTCAGTTTTACGTGTTATACAGACTCCACCTACATCCACAGATCAGATTTCTCTTATTACTAACTGTTCATCTCCCAATGTTTGATTGATTTTTGTTAAGTTTCTCAACCAACTAAATTCTCTTCAAACAG--------------------------------------------------------------------------------------------------------------------------------------------------------------------------------------------------------------------------------------------------------------------------------------------------------------------------------------------------------------------------------------------------------------------------------------------------------------------------------------------------------------------------------------------------------------------GTTGTCACCACTGGAGCTGGC
>PdalbAlbany13a
GGTATGTTGCCAGATCCAAAGAACACTCCCATCGTTGTCAGTTGGATGATTGcGCAGGTAAGATTTTGGTATTTTTCGGTTCATTAACTCTAGCACCCACACGCTGTGGATGGTCTCAGCACTTATTGTTTTTGCGTGGGACGTTTTGTAAAGGAAGAAAATGATAGCACAAATGCTTATGAATAtACAATAGTCATGGATTTGTCAGTTTTACGTGTTATACAGACTCCACCTACATCCACAGATCAGATTTCTCTTAtTacTAACTGTTCATCTCCCAATGTTTGATTGATTTTTGTTAAGTTTctCAACCAACTAAATTCTCTTCAAACAG--------------------------------------------------------------------------------------------------------------------------------------------------------------------------------------------------------------------------------------------------------------------------------------------------------------------------------------------------------------------------------------------------------------------------------------------------------------------------------------------------------------------------------------------------------------------GTTGTCACCACTGGAGCTGGC
>PdalbAlbany13b
GGTATGTTGCCAGATCCAAAGAACACTCCCATCGTTGTCAGTTGGATGATTGcGCAGGTAAGATTTTGGTATTTTTCGGTTCATTAACTCTCGCACCCACACGCTGTGGATGGTCTCAGCACTTATTGTTTTTGCGTGGGACGTTTTGTAAAGGAAGAAAATGATAGCACAAATGCTTATGAATAtACAATAGTCATGGATTTGTCAGTTTTACGTGTTATACAGACTCCACCTACATCCACAGATCAGATTTCTCTTAtTacTAACTGTTCATCTCCCAATGTTTGATTGATTTTTGTTAAGTTTctCAACCAACTAAATTCTCTTCAAACAG--------------------------------------------------------------------------------------------------------------------------------------------------------------------------------------------------------------------------------------------------------------------------------------------------------------------------------------------------------------------------------------------------------------------------------------------------------------------------------------------------------------------------------------------------------------------GTTGTCACCACTGGAGCTGGC
