# Supplementary material for: "Nested" cryptic diversity in a widespread marine ecosystem engineer: a challenge for detecting biological invasions
Source: BMC Evol Biol. 2011 Jun 21;11:176. doi: 10.1186/1471-2148-11-176 (PMC3146881; doi:10.1186/1471-2148-11-176)
Supplement: Additional file 4 — ATPSα sequences. [file 1471-2148-11-176-S4.FAS]

>PstolYzerfontein30
GTGCCAATTGGACGAGGACAGCGTGAATTGATCATTGGTGACAGGCAAACTGGGTAAGTAGAGAAGTTGAATGGGAATGTTAAACTAATGGGACAACTTCTGCTAACCTTAAT-------TTTAATGCAGGAAAACTGCAGTCGCAATTGACACCATCATCAACCAGAAGAGTTTCAA
>PstolYzerfontein31
GTGCCAATTGGACGAGGACAGCGTGAaTTGATCATTGGTGACAGGCAAACTGGGTAAGTAGAGAAGTTGAATGGGAATGTTAAACTAATGGGACAACTTCTGCTAACCTTAAT-------TTTAATGCAGGAAAACTGCAGTCGCAATTGACACCATCATCAACCAGAAGAGTTTCAA
>PstolFalseBay6
GTGCCAATTGGACGAGGACAGCGTGAaTTGATCATTGGTGACAGGCAAACTGGGTAAGTAGAGAAGTTGAATGGGAATGTTAAACTAATGGGACAACTTCTGCTAACCTTAAT-------TTTAATGCAGGAAAACTGCAGTCGCAATTGACACCATCATCAACCAGAAGAGTTTCAA
>PstolMosselBay11
GTGCCAATTGGACGAGGACAGCGTGAATTGATCATTGGTGACAGGCAAACTGGGTAAGTAGAGAAGTTGAATGGGAATGTTAAACTAATGGGACAACTTCTGCTAACCTTAAT-------TTTAATGCAGGAAAACTGCAGTCGCAATTGACACCATCATCAACCAGAAGAGTTTCAA
>PstolHagaHaga1
GTGCCAATTGGACGAGGACAGCGTGAATTGATCATTGGTGACAGGCAAACTGGGTAAGTAGAGAAGTTGAATGGGAATGTTAAACTAATGGGACAACTTCTGCTAACCTTAAT-------TTTAATGCAGGAAAACTGCAGTCGCAATTGACACCATCATCAACCAGAAGAGTTTCAA
>PherdLangebaan1
GTGCCAATTGGACGAGGACAGCGTGAATTGATCATTGGTGACAGGCAAACTGGGTAAGTAGAGAAGTTGAATGGGAATGT----------GGACAACTTTCGCTAACTCTAAT-------ATCAATGCAGGAAAACTGCAGTCGCAATTGACACCATCATCAACCAGAAGAGTTTCAA
>PherdLangebaan21
GTGCCAATTGGACGAGGACAGCGTGAATTGATCATTGGTGACAGGCAAACTGGGTAAGTAGAGAAGTTGAATGGGAATGT----------GGACAACTTTCGCTAACTCTAAT-------ATCAATGCAGGAAAACTGCAGTCGCAATTGACACCATCATCAACCAGAAGAGTTTCAA
>PherdLangebaan24
GTGCCAATTGGACGAGGACAGCGTGAATTGATCATTGGTGACAGGCAAACTGGGTAAGTAGAGAAGTTGAATGGGAAKGT----------GGACAACTTTCGCTAACTCTAAT-------ATCAATGCAGGAAAACTGCAGTCGCAATTGACACCATCATCAACCAGAAGAGTTTCAA
>PherdKnysna1
GTGCCAATTGGACGAGGACAGCGTGAATTGATCATTGGTGACAGGCAAACTGGGTAAGTAGAGAAGTTGAATGGGAAKGT----------GGACAACTTTCGMTAACTCTAAT-------ATCAATGCAGGAAAACTGCAGTCGCAATTGACACCATCATCAACCAGAAGAGTTTCAA
>PherdKnysna2
GTGCCAATTGGACGAGGACAGCGTGAATTGATCATTGGTGACAGGCAAACTGGGTAAGTAGAGAAGTTGAATGGGAATGK----------GGACAACTTTCGCTAACTCTAAT-------ATCAATGCAGGAAAACTGCAGTCGCAATTGACACCATCATCAACCAGAAGAGTTTCAA
>PherdKnysna4
GTGCCAATTGGACGAGGACAGCGTGAATTGATCATTGGTGACAGGCAAACTGGGTAAGTAGAGAAGTTGAATGGGAAKGT----------GGACAACTTTCGMTAACTCTAAT-------ATCAATGCAGGAAAACTGCAGTCGCAATTGACACCATCATCAACCAGAAGAGTTTCAA
>PherdMorganBay20
GTGCCAATTGGACGAGGACAGCGTGAATTGATCATTGGTGACAGGCAAACTGGGTAAGTAGAGAAGTTGAATGGGAATGT----------GGACAACTTTCGCTAAGTCTAAT-------ATCAATGCAGGAAAACTGCAGTCGCAATTGACACCATCATCAACCAGAAGAGTTTCAA
>PherdMorganBay21
CTGTGCATTGGACGAGGACAGCGTGAATTGATCATTGGTGACAGGCAAACTGGGTAAGTAGAGAAGTTGAATGGGAATGT----------GGACAACTTTCGCTAACTCTAAT-------ATCAATGCAGGAAAACTGCAGTCGCAATTGACACCATCATCAACCAGAAGAGTTTCAA
>PherdMorganBay22
CTGTGCATTGGACGAGGACAGCGTGAATTGATCATTGGTGACAGGCAAACTGGGTAAGTAGAGAAGTTGAATGGGAATGT----------GGACAACTTTCGCTAASTCTAAT-------ATCAATGCAGGAAAACTGCAGTCGCAATTGACACCATCATCAACCAGAAGAGTTTCAA
>PherdStLucia1
CTGTGCATTGGACGAGGACAGCGTGAATTGATCATTGGTGACAGGCAAACTGGGTAAGTAGAGAAGTTGAATGGGAATGT----------GGACAACTTTCGCTAACTCTAAT-------ATCAATGCAGGAAAACTGCAGTCGCAATTGACACCATCATCAACCAGAAGAGTTTCAA
>PherdStLucia2
CTGTGCATTGGACGAGGACAGCGTGAATTGATCATTGGTGACAGGCAAACTGGGTAAGTAGAGAAGTTGAATGGGAATGT----------GGACAACTTTCGCTAACTCTAAT-------ATCAATGCAGGAAAACTGCAGTCGCAATTGACACCATCATCAACCAGAAGAGTTTCAA
>PherdStLucia3
CTGTGCATTGGACGAGGACAGCGTGAATTGATCATTGGTGACAGGCAAACTGGGTAAGTAGAGAAGTTGAATGGGAATGT----------GGACAACTTTCGCTAACTCTAAT-------ATCAATGCAGGAAAACTGCAGTCGCAATTGACACCATCATCAACCAGAAGAGTTTCAA
>PpraeFingalHeads9
GTGCCAATCGGTCGTGGACAGCGTGAATTGATCATTGGTGACAGGCAAACTGGGTAAGAAGATGTTATAGGCTGTGATAGAAAAATTGTACTCTTCAAATAAATTCGTCC----------------TCAGAAAAACGGCAGTCGCTATCGACACCATCATCAACCAGAAGAGTTTCAA
>PpraeKilcunda19
GTGCCAATCGGTCGTGGACAGCGTGAATTGATCATTGGTGACAGGCAAACTGGGTAAGAGGATGTTATAGGCTGTGATAGAAAAATTGTACTCTTCAAATAAATTCGTCC----------------TCAGAAAAACGGCAGTCGCTATCGACACCATCATCAACCAGAAGAGTTTCAA
>PpraeAntofagasta1
GTGCCAATCGGTCGTGGACAGCGTGAATTGATCATTGGTgaCAGGCAAACTGGGTAAGAAGATGTTATAGGCTGTGATAGAaaaattgtactcttcaaataaattcgtcc----------------TCAGAAAAACGGCAGTCGCTATCGACACCATCATCAACCAGAAGAGTTTCAA
>PpraeAntofagasta2
GTGCCAATCGGTCGTGGACAGCGTGAATTGATCATTGGTgaCAGGCAAACTGGGTAAGAAGATGTTATAGGCTGTGATAGAaaaattgtactcttcaaataaattcgtcc----------------TCAGAAAAACGGCAGTCGCTATCGACACCATCATCAACCAGAAGAGTTTCAA
>PpraeAntofagasta3
GTGCCAATCGGTCGTGGACAGCGTGAATTGATCATTGGTgaCAGGCAAACTGGGTAAGAAGATGTTATAGGCTGTGATAGAaaaattgtactcttcaaataaattcgtcc----------------TCAGAAAAACGGCAGTCGCTATCGACACCATCATCAACCAGAAGAGTTTCAA
>Pyura_spPortWelshpool1
TGTGCaATCGGTCGTGGACAGCGTGAATTGATCATTGGTGACAGGCAAACTGGGTAAGATGATGTTATAGGCTGTGATGGAAGAAGTGTACTCTT-AAATAAATTCATCC----------------TCAGAAAAACGGCAGTCGCTATCGACACCATCATCAACCAGAAGAGTTTCAA
>Pyura_spBeautyPoint1
TGTGCaATCGGTCGTGGACAGCGTGAATTGATCATTGGTGACAGGCAAACTGGGTAAGATGATGTTATAGGCTGTGATGGAAGAAGTGTACTCTT-AAATAAATTCATCC----------------TCAGAAAAACGGCAGTCGCTATCGACACCATCATCAACCAGAAGAGTTTCAA
>Pyura_spBeautyPoint2
TGTGCaATCGGTCGTGGACAGCGTGAATTGATCATTGGTGACAGGCAAACTGGGTAAGATGATGTTATAGGCTGTGATGGAAGAAGTGTACTCTT-AAATAAATTCATCC----------------TCAGAAAAACGGCAGTCGCTATCGACACCATCATCAACCAGAAGAGTTTCAA
>Pyura_spBeautyPoint3
TGTGCaATCGGTCGTGGACAGCGTGAATTGATCATTGGTGACAGGCAAACTGGGTAAGATGATGTTATAGGCTGTGATGGAAGAAGTGTACTCTT-AAATAAATTCATCC----------------TCAGAAAAACGGCAGTCGCTATCGACACCATCATCAACCAGAAGAGTTTCAA
>Pyura_spHenleyBeach9
TGTGCaATCGGTCGTGGACAGCGTGAATTGATCATTGGTGACAGGCAAACTGGGTAAGATGATGTTATAGGCTGTGATGGAAGAATTGTACTCTT-AAATAAATTCATCC----------------TCAGAAAAACGGCAGTCGCTATCGACACCATCATCAACCAGAAGAGTTTCAA
>Pyura_spHenleyBeach10
TGTGCaATCGGTCGTGGACAGCGTGAATTGATCATTGGTGACAGGCAAACTGGGTAAGATGATGTTATAGGCTGTGATGGAAGAATTGTACTCTT-AAATAAATTCATCC----------------TCAGAAAAACGGCAGTCGCTATCGACACCATCATCAACCAGAAGAGTTTCAA
>Pyura_spHenleyBeach13
TGTGCaATCGGTCGTGGACAGCGTGAATTGATCATTGGTGACAGGCAAACTGGGTAAGATGATGTTATAGGCTGTGATGGAAGAATTGTACTCTT-AAATAAATTCATCC----------------TCAGAAAAACGGCAGTCGCTATCGACACCATCATCAACCAGAAGAGTTTCAA
>PdalbAlbany5
TATCCCATTGGACGTGGA?AGCGTGAATTGATCATTGGTGACAGGCAAACAGGGTGAGTATGCAGTGGCAAATGT-AATGAT--GGAAAAATTGTATCGTAATTTTTTGA----------ACCATCTCAGAAAAACGGCAGTCGCCATCGACACCATCATCAACCAGAAGAGATTCAA
>PdalbAlbany8
TATCCCATTGGACGTGGA?AGCGTGAATTGATCATTGGTGACAGGCAAACAGGGTGAGTATGCAGTGGCAAATGT-AATGAT--GGAAAAATTGTATCGTAATTTTTTGA----------ACCATCTCAGAAAAACGGCAGTCGCCATCGACACCATCATCAACCAGAAGAGATTCAA
>PdalbAlbnay13
TATCCCATTGGACGTGGA?AGCGTGAATTGATCATTGGTGACAGGCAAACAGGGTGAGTATGCAGTGGCAAATGT-AATGAT--GGAAAAATTGTATCGTAATTTTTTGA----------ACCATCTCAGAAAAACGGCAGTCGCCATCGACACCATCATCAACCAGAAGAGATTCAA
>PspinNewcastle
TGTGC?ATCGGACGTGGACAGCGTGAATTGATCATTGGTGACAGGCAAACTGGGTAAGAATGCATGAATGAAAGC-ATAAATTAGGGAAAATTTTGAAATTGTTTTTT----------------------------------------------------------------------
>Pdura
GGTGC?ATTGGACGTGGACAGCGTGAACTGATCATCGGGGACAGGCAGACAGGGTAAATTGGGACAGAATAAATT-AAATTTTCTTATTTGACTAATGACCGTTTTAAACCGAGAATTTGAAATTGTCAGGAAAACCGCCGTTGCTATCGACACCATCATCAACCAGAAGAGTTTCAA
