# Supplementary material for: "Nested" cryptic diversity in a widespread marine ecosystem engineer: a challenge for detecting biological invasions
Source: BMC Evol Biol. 2011 Jun 21;11:176. doi: 10.1186/1471-2148-11-176 (PMC3146881; doi:10.1186/1471-2148-11-176)
Supplement: Additional file 5 — 18S sequences. [file 1471-2148-11-176-S5.FAS]

>PstolYzerfontein30
CATGCAGGTGTAaGTACGAGTTGTCGTAAAGCGAAACTGCGAACGGCTCATTAAATCAGTCTTGGTTTATTTGGTCTTGCGAGCGAAGTGGATAACTGTGGTAATTCTAGAGCTAATACATGCGTCCAGCGCCGACTTCGGGAGGCGCGCTTTTATCAGATCAAAACCGACCGGGCTCCGGCCCGTAACGTTTGATGACTCTGGATAACCACGCGGATCGTATGGTCTTTGCACCGACGACGAATCATTCAAGTGTCTGCCCTATCAACTTTCGAAGGTACGTTAAATGCCTACCTTTGTTATAACGGGTGACGGAGAATCAGGGTTCGATTCCGGAGAGGGAGCCTGAGAAACGGCTACCACATCCAAGGAAGGCAGCAGGCGCGCAAATTACCCATTCCCGACACGGGGAGGTAGTGACGAAAAATAACAATACAGGACTCTAACGAGGCCCTGTAATTGGAATGAGTACATTCTAAAACTTTTAACGAGTATCCATTGGAGGGCAAGTCTGGTGCCAGCAGCCGCGGTAATTCCAGCTCCAACAGTGTATGCTAAAGTTGTTGCGGTTGAAAAGCTCGTAGTTGGATCTAGGGTGTGCGCCGCCGGTCCGTCGCAaGGCGTGTCACTGGCGGCGTGTGCCTTGCCTTCGGTTCTCCGTCGGTGCTCTTGACTGAGTGTCGGCGGTGGCCGATAAGTTTaCTTTGAAAAAATTAGAGTGTTCAAAGCAGGCTGTTCGCCTGTATAGTGTTGCATGGAATAATGGAATAGGACCTCGGTTcTATTTTGTTGGTTTTCGGAGCACGAGGTAATGATTAAGAGGGACAGACGGGGGCGTCCGTACTCTGCCGTTAGAGGTGAAATTCTtGGATCGGCGGAAGACGAACTACTGCGAAAGCATTCGCCAAGAATGTTTTCTTTAATCAAGAGCGAAAGTCAGAGGTTCGAAGACGATCAGATACCGTCCTAGTTCTGACTATAAACGATGCCAACTAGCGATCGGGAGGCGTTACCATGACGACCTTCCCGGCAGCTTCCGGGAAACCAAAGTCTTTGGGTTCTGGGGGAAGTATGGTTGCAAAGCTGAAACTTAAAGGAATTGACGGAAGGGCACCACCAGGAGTGGAGCCTGCGgCTTAATTTGACTCaACACGGGGAAACTCACCCGGCCCGGACACAGGAAGGATtGACAGATtGAGAGCTCTTTCTTGATTCTGTGGgTGGTGGTGCATGGCCGTTCTTAgTTGgtggAgCgATTTGTCTGGTTAATTCCGATAACGAACGAGACTCTGGCATGCTAAATAGTTACGCGACCTTCTCGGTCGGCGTCTAACTTCTTAGAGGGACTAGTGGCGCTTAGCCACACGAGATTGAGCAATAACAGGTCTGTGATGCCCTTAGATGTTCGGGGCCGCACGCGCGCTACACTGAATGGAGCAGCGAGTGTCTAACCTAGGCCGAAAGGTCCGGGTAACCCGTTGAACCCCATTCGTGATTGGGATAGGGACTTGCAATTATTTCCCTTGAACGAGGAATTCCCAGTAAGCGCAAGTCATCAACTTGCGTTGATTACGTCCCTGCCCTTTGTACACACCGCCCGTCGCTACTACCGATTGAATGGTTTAGTGAGATCCTTGGATTGGCCCTGTCCTGGCTGGCAACGGTCGGGTCGGCGCGCCGAGAAGACGATCAAACTTGATCA
>PstolYzerfontein31
CATGCAGGTGTAaGTACGAGTTGTCGTAAAGCGAAACTGCGAACGGCTCATTAAATCAGTCTTGGTTTATTTGGTCTTGCGAGCGAAGTGGATAACTGTGGTAATTCTAGAGCTAATACATGCGTCCAGCGCCGACTTCGGGAGGCGCGCTTTTATCAGATCAAAACCGACCGGGCTCCGGCCCGTAACGTTTGATGACTCTGGATAACCACGCGGATCGTATGGTCTTTGCACCGACGACGAATCATTCAAGTGTCTGCCCTATCAACTTTCGAAGGTACGTTAAATGCCTACCTTTGTTATAACGGGTGACGGAGAATCAGGGTTCGATTCCGGAGAGGGAGCCTGAGAAACGGCTACCACATCCAAGGAAGGCAGCAGGCGCGCAAATTACCCATTCCCGACACGGGGAGGTAGTGACGAAAAATAACAATACAGGACTCTAACGAGGCCCTGTAATTGGAATGAGTACATTCTAAAACTTTTAACGAGTATCCATTGGAGGGCAAGTCTGGTGCCAGCAGCCGCGGTAATTCCAGCTCCAACAGTGTATGCTAAAGTTGTTGCGGTTGAAAAGCTCGTAGTTGGATCTAGGGTGTGCGCCGCCGGTCCGTCGCAaGGCGTGTCACTGGCGGCGTGTGCCTTGCCTTCGGTTCTCCGTCGGTGCTCTTGACTGAGTGTCGGCGGTGGCCGATAAGTTTACTTTGAAAAAATTAGAGTGTTCAAAGCAGGCTGTTCGCCTGTATAGTGTTGCATGGAATAATGGAATAGGACCTCGGTTCTATTTTGTTGGTTTTCGGAGCACGAGGTAATGATTAAGAGGGACAGACGGGGGCGTCCGTACTCTGCCGTTAGAGGTGAAATTCTTGGATCGGCGGAAGACGAACTACTGCGAAAGCATTCGCCAAGAATGTTTTCTTTAATCAAGAGCGAAAGTCAGAGGTTCGAAGACGATCAGATACCGTCCTAGTTCTGACTATAAACGATGCCAACTAGCGATCGGGAGGCGTTACCATGACGACCTTCCCGGCAGCTTCCGGGAAACCAAAGTCTTTGGGTTCTGGGGGAAGTATGGTTGCAAAGCTGAAACTTAAAGGAATTGACGGAAGGGCACCACCAGGAGTGGAGCCTGCGGCTTAATTTGACTCAACACGGGGAAACTCACCCGGCCCGGACACAGGAAGGATTGACAGATTGAgAGCTCTTTCTTGATTCTGTGGgTGGTGGTGCATGGCCGTTCTTAgTTGgtggAgCgATTTGTCTGGTTAATTCCGATAACGAACGAGACTCTGGCATGCTAAATAGTTACGCGACCTTCTCGGTCGGCGTCTAACTTCTTAGAGGGACTAGTGGCGCTTAGCCACACGAGATTGAGCAATAACAGGTCTGTGATGCCCTTAGATGTTCGGGGCCGCACGCGCGCTACACTGAATGGAGCAGCGAGTGTCTAACCTAGGCCGAAAGGTCCGGGTAACCCGTTGAACCCCATTCGTGATTGGGATAGGGACTTGCAATTATTTCCCTTGAACGAGGAATTCCCAGTAAGCGCAAGTCATCAACTTGCGTTGATTACGTCCCTGCCCTTTGTACACACCGCCCGTCGCTACTACCGATTGAATGGTTTAGTGAGATCCTTGGATTGGCCCTGTCCTGGCTGGCAACGGTCGGGTCGGCGCGCCGAGAAGACGATCAAACTTGATCA
>PstolFalseBay6
CATGCAgGTGTAAGTACGAGTTGTCGTAAAGCGAAACTGCGAACGGCTCATTAAATCAGTCTTGGTTTATTTGGTCTTGCGAGCGAAGTGGATAACTGTGGTAATTCTAGAGCTAATACATGCGTCCAGCGCCGACTTCGGGAGGCGCGCTTTTATCAGATCAAAACCGACCGGGCTCCGGCCCGTAACGTTTGATGACTCTGGATAACCACGCGGATCGTATGGTCTTTGCACCGACGACGAATCATTCAAGTGTCTGCCCTATCAACTTTCGAAGGTACGTTAAATGCCTACCTTTGTTATAACGGGTGACGGAGAATCAGGGTTCGATTCCGGAGAGGGAGCGTGAGAAACGGCTACCACATCCAAGGAAGGCAGCAGGCGCGCAAATTACCCATTCCCGACACGGGGAGGTAGTGACGAAAAATAACAATACAGGACTCTAACGAGGCCCTGTAATTGGAATGAGTACATTCTAAAACTTTTAACGAGTATCCATTGGAGGGCAAGTCTGGTGCCAGCAGCCGCGGTAATTCCAGCTCCAACAGTGTATGCTAAAGTTGTTGCGGTTGAAAAGCTCGTAGTTGGATCTAGGGTGTGCGCCGCCGGTCCGTCGCAAGGCGTGTCACTGGCGGCGTGTGCCTTGCCTTCGGTTCTCCGTCGGTGCTCTTGACTGAGTGTCGGCGGTGGCCGATAAGTTTACTTTGAAAAAATTAGAGTGTTCAAAGCAGGCTGTTCGCCTGTATAGTGTTGCATGGAATAATGGAATAGGACCTCGGTTCTATTTTGTTGGTTTTCGGAGCACGAGGTAATGATTAAGAGGGACAGACGGGGGCGTCCGTACTCTGCCGTTAGAGGTGAAATTCTTGGATCGGCGGAAGACGAACTACTGCGAAAGCATTCGCCAAGAATGTTTTCTTTAATCAAGAGCGAAAGTCAGAGGTTCGAAGACGATCAGATACCGTCCTAGTTCTGACTATAAACGATGCCAACTAGCGATCGGGAGGCGTTACCATGACGACCTTCCCGGCAGCTTCCGGGAAACCAAAGTCTTTGGGTTCTGGGGGAAGTATGGTTGCAAAGCTGAAACTTAAAGGAATTGACGGAAGGGCACCACCAGGAGTGGAGCCTGCGGCTTAATTTGACTCAACACGGGGAAACTCACCCGGCCCGGACACAGGAAGGATTGACAGATTGAGAGCTCTTTCTTGATTCTGTGGGTGGTGGTGCATGGCCGTTCTTAGTTGGTGGAGCGATTTGTCTGGTTAATTCCGATAACGAACGAGACTCTGGCATGCTAAATAGTTACGCGACCTTCTCGGTCGGCGTCTAACTTCTTAGAGGGACTAGTGGCGCTTAGCCACACGAGATTGAGCAATAACAGGTCTGTGATGCCCTTAGATGTTCGGGGCCGCACGCGCGCTACACTGAATGGAGCAGCGAGTGTCTAACCTAGGCCGAAAGGTCCGGGTAACCCGTTGAACCCCATTCGTGATTGGGATAGGGACTTGCAATTATTTCCCTTGAACGAGGAATTCCCAGTAAGCGCAAGTCATCAACTTGCGTTGATTACGTCCCTGCCCTTTGTACACACCGCCCGTCGCTACTACCGATTGAATGGTTTAGTGAGATCCTTGGATTGGCCCTGTCCTGGCTGGCAACGGTCGGGTCGGCGCGCCGAGAAGACGATCAAACTTGATCA
>PstolMosselBay11
CATGCAgGTGTAAGTACGAGTTGTCGTAAAGCGAAACTGCGAACGGCTCATTAAATCAGTCTTGGTTTATTTGGTCTTGCGAGCGAAGTGGATAACTGTGGTAATTCTAGAGCTAATACATGCGTCCAGCGCCGACTTCGGGAGGCGCGCTTTTATCAGATCAAAACCGACCGGGCTCCGGCCCGTAACGTTTGATGACTCTGGATAACCACGCGGATCGTATGGTCTTTGCACCGACGACGAATCATTCAAGTGTCTGCCCTATCAACTTTCGAAGGTACGTTAAATGCCTACCTTTGTTATAACGGGTGACGGAGAATCAGGGTTCGATTCCGGAGAGGGAGCGTGAGAAACGGCTACCACATCCAAGGAAGGCAGCAGGCGCGCAAATTACCCATTCCCGACACGGGGAGGTAGTGACGAAAAATAACAATACAGGACTCTAACGAGGCCCTGTAATTGGAATGAGTACATTCTAAAACTTTTAACGAGTATCCATTGGAGGGCAAGTCTGGTGCCAGCAGCCGCGGTAATTCCAGCTCCAACAGTGTATGCTAAAGTTGTTGCGGTTGAAAAGCTCGTAGTTGGATCTAGGGTGTGCGCCGCCGGTCCGTCGCAAGGCGTGTCACTGGCGGCGTGTGCCTTGCCTTCGGTTCTCCGTCGGTGCTCTTGACTGAGTGTCGGCGGTGGCCGATAAGTTTACTTTGAAAAAATTAGAGTGTTCAAAGCAGGCTGTTCGCCTGTATAGTGTTGCATGGAATAATGGAATAGGACCTCGGTTCTATTTTGTTGGTTTTCGGAGCACGAGGTAATGATTAAGAGGGACAGACGGGGGCGTCCGTACTCTGCCGTTAGAGGTGAAATTCTTGGATCGGCGGAAGACGAACTACTGCGAAAGCATTCGCCAAGAATGTTTTCTTTAATCAAGAGCGAAAGTCAGAGGTTCGAAGACGATCAGATACCGTCCTAGTTCTGACTATAAACGATGCCAACTAGCGATCGGGAGGCGTTACCATGACGACCTTCCCGGCAGCTTCCGGGAAACCAAAGTCTTTGGGTTCTGGGGGAAGTATGGTTGCAAAGCTGAAACTTAAAGGAATTGACGGAAGGGCACCACCAGGAGTGGAGCCTGCGGCTTAATTTGACTCAACACGGGGAAACTCACCCGGCCCGGACACAGGAAGGATTGACAGATTGAGAGCTCTTTCTTGATTCTGTGGGTGGTGGTGCATGGCCGTTCTTAGTTGGTGGAGCGATTTGTCTGGTTAATTCCGATAACGAACGAGACTCTGGCATGCTAAATAGTTACGCGACCTTCTCGGTCGGCGTCTAACTTCTTAGAGGGACTAGTGGCGCTTAGCCACACGAGATTGAGCAATAACAGGTCTGTGATGCCCTTAGATGTTCGGGGCCGCACGCGCGCTACACTGAATGGAGCAGCGAGTGTCTAACCTAGGCCGAAAGGTCCGGGTAACCCGTTGAACCCCATTCGTGATTGGGATAGGGACTTGCAATTATTTCCCTTGAACGAGGAATTCCCAGTAAGCGCAAGTCATCAACTTGCGTTGATTACGTCCCTGCCCTTTGTACACACCGCCCGTCGCTACTACCGATTGAATGGTTTAGTGAGATCCTTGGATTGGCCCTGTCCTGGCTGGCAACGGTCGGGTCGGCGCGCCGAGAAGACGATCAAACTTGATCA
>PstolHagaHaga1
CATGCAgGTGTAAGTACGAGTTGTCGTAAAGCGAAACTGCGAACGGCTCATTAAATCAGTCTTGGTTTATTTGGTCTTGCGAGCGAAGTGGATAACTGTGGTAATTCTAGAGCTAATACATGCGTCCAGCGCCGACTTCGGGAGGCGCGCTTTTATCAGATCAAAACCGACCGGGCTCCGGCCCGTAACGTTTGATGACTCTGGATAACCACGCGGATCGTATGGTCTTTGCACCGACGACGAATCATTCAAGTGTCTGCCCTATCAACTTTCGAAGGTACGTTAAATGCCTACCTTTGTTATAACGGGTGACGGAGAATCAGGGTTCGATTCCGGAGAGGGAGCGTGAGAAACGGCTACCACATCCAAGGAAGGCAGCAGGCGCGCAAATTACCCATTCCCGACACGGGGAGGTAGTGACGAAAAATAACAATACAGGACTCTAACGAGGCCCTGTAATTGGAATGAGTACATTCTAAAACTTTTAACGAGTATCCATTGGAGGGCAAGTCTGGTGCCAGCAGCCGCGGTAATTCCAGCTCCAACAGTGTATGCTAAAGTTGTTGCGGTTGAAAAGCTCGTAGTTGGATCTAGGGTGTGCGCCGCCGGTCCGTCGCAAGGCGTGTCACTGGCGGCGTGTGCCTTGCCTTCGGTTCTCCGTCGGTGCTCTTGACTGAGTGTCGGCGGTGGCCGATAAGTTTACTTTGAAAAAATTAGAGTGTTCAAAGCAGGCTGTTCGCCTGTATAGTGTTGCATGGAATAATGGAATAGGACCTCGGTTCTATTTTGTTGGTTTTCGGAGCACGAGGTAATGATTAAGAGGGACAGACGGGGGCGTCCGTACTCTGCCGTTAGAGGTGAAATTCTTGGATCGGCGGAAGACGAACTACTGCGAAAGCATTCGCCAAGAATGTTTTCTTTAATCAAGAGCGAAAGTCAGAGGTTCGAAGACGATCAGATACCGTCCTAGTTCTGACTATAAACGATGCCAACTAGCGATCGGGAGGCGTTACCATGACGACCTTCCCGGCAGCTTCCGGGAAACCAAAGTCTTTGGGTTCTGGGGGAAGTATGGTTGCAAAGCTGAAACTTAAAGGAATTGACGGAAGGGCACCACCAGGAGTGGAGCCTGCGGCTTAATTTGACTCAACACGGGGAAACTCACCCGGCCCGGACACAGGAAGGATTGACAGATTGAGAGCTCTTTCTTGATTCTGTGGGTGGTGGTGCATGGCCGTTCTTAGTTGGTGGAGCGATTTGTCTGGTTAATTCCGATAACGAACGAGACTCTGGCATGCTAAATAGTTACGCGACCTTCTCGGTCGGCGTCTAACTTCTTAGAGGGACTAGTGGCGCTTAGCCACACGAGATTGAGCAATAACAGGTCTGTGATGCCCTTAGATGTTCGGGGCCGCACGCGCGCTACACTGAATGGAGCAGCGAGTGTCTAACCTAGGCCGAAAGGTCCGGGTAACCCGTTGAACCCCATTCGTGATTGGGATAGGGACTTGCAATTATTTCCCTTGAACGAGGAATTCCCAGTAAGCGCAAGTCATCAACTTGCGTTGATTACGTCCCTGCCCTTTGTACACACCGCCCGTCGCTACTACCGATTGAATGGTTTAGTGAGATCCTTGGATTGGCCCTGTCCTGGCTGGCAACGGTCGGGTCGGCGCGCCGAGAAGACGATCAAACTTGATCA
>PherdLangebaan1
catgcagGTGTAaGTaCGAGTTGTCGTAaAGCGAAACTGCGAACGGCTCATTAAATCAGTCTTGGTTTATTTGGTCTTGCGAGCGAAGTGGATAACTGTGGTAATTCTAGAGCTAATACATGCGTCCAGCGCCGACTTCGGGAGGCGCGCTTTTATCAGATCAAAACCGACCGGGCTCCGGCCCGTCACGTTTGATGACTCTGGATAACCACGCGGATCGTATGGTCTTTGCACCGACGACGAATCATTCAAGTGTCTGCCCTATCAACTTTCGAAGGTACGTTAAATGCCTACCTTTGTTATAACGGGTGACGGGGAATCAGGGTTCGATTCCGGAGAGGGAGCCTGAGAAACGGCTACCACATCCAAGGAAGGCAGCAGGCGCGCAAATTACCCATTCCCGACACGGGGAGGTAGTGACGAAAAATAACAATACAGGACTCTAACGAGGCCCTGTAATTGGAATGAGTACATTCTAAAACTTTTAACGAGTATCCATTGGAGGGCAAGTCTGGTGCCAGCAGCCGCGGTAATTCCAGCTCCAACAGTGTATGCTAAAGTTGTTGCGGTTGAAAAGCTCGTAgttggatctagggtgtgcgtcgccggtccgtcgcaaggcgtgtcactggcggcgcgtgccttgccttcggttctccgtcggtgctcttgactgagtgtcggcggtggccgataagtttactttgaaaaaattagagtgttcaaagcaggctgttcgcctgtatagtgttgcatggaataatggaataggacctcggttctattttgttggttttcggagcacgaggtaatgattaagaggGACAGACGGGGGCGTCCGTACTCTGCCGTTAGAGGTGAAATTCTTGGATCGGCGGAAGACGAACTACTGCGAAAGCATTCGCCAAGAATGTTTTCTTTAATCAAGAGCGAAAGTCAGAGGTTCGAAGACGATCAGATACCGTCCTAGTTCTGACTATAAACGATGCCAACTAGCGATCGGGAGGCGTTACCATGACGACCTTCCCGGCAGCTTCCGGGAAACCAAAGTCTTTGGGTTCTGGGGGAAGTATGGTTGCAAAGCTGAAACTTAAAGGAATTGACGGAAGGGCACCACCAGGAGTGGAGCCTGCGGCTTAATTTGACTCAACACGGGGAAACTCACCCGGCCCGGACACAGGAAGGATTGACAGATTGAGAGCTCTTTCTTGATTCTGTGGGTGGTGGTGCATGGCCGtTCTTAgTTGGtGGAGCGATTTGTCTGGtTAATTCCgAtAACgAACGAgACTCTGGcATGCTAAATAGTTACGCGACCTTCTCGGTCGGCGTCTAACTTCTTAGAGGGACTAGTGGCGCTTAGCCACACGAGATTGAGCAATAACAGGTCTGTGATGCCCTTAGATGTTCGGGGCCGCACGCGCGCTACACTGAATGGAGCAGCGAGTGTCTAACCTAGGCCGAAAGGTCCGGGTAACCCGTTGAACCCCATTCGTGATTGGGATAGGGACTTGCAATTATTTCCCTTGAACGAGGAATTCCCAGTAAGCGCAAGTCATCAACTTGCGTTGATTACGTCCCTGCCCTTTGTACACACCGCCCGTCGCTACTACCGATTGAATGGTTTAGTGAGATCCTTGGATTGGCCCTGTCCTGGCTGGCAACGGTCGGGTcGGCGCGCCGAGAAGACGATCAAACTTGATCA
>PherdLangebaan21
CATGCAGGTGTAAGTACGAGTTGTCGTAAAGCGAAACTGCGAACGGCTCATTAAATCAGTCTTGGTTTATTTGGTCTTGCGaGCGAAGTGGATAACTGTGGTAATTCTAGaGCTAATACATGCGTCCaGCGCCGACTTCGGGaGGCGCGCTTTTATCAGATCAAAACCGACCGGGCTCCGGCCCGTCACGTTTGATGACTCTGGATAACCACGCGGATCGTATGGTCTTTGCACCGACGACGAATCATTCAAGTGTCTGCCCTATCAACTTTCGAaGGTACGTTAAATGCCTACCTTTGTTATAACGGGTGACGGGGAATCAGGGTTCGATTCCGGAGAGGGAGCCTGAGAAACGGCTACCACATCCAAGGAAGGCAGCAGGCGCGCAAATTACCCATTCCCGACACGGGGAGGTAGTGACGAAAAATAACAATACAGGACTCTAACGAGGCCCTGTAATTGGAATGAGTACATTCTAAAACTTTTAACGAGTATCCATTGGAGGGCAAGTCTGGTGCCAGCAGCCGCGGTAATTCCAGCTCCAACAGTGTATGCTAAAGTTGTTGCGGTTGAAAAGCTCGTAGTTGGATCTAGGGTGtGCGTCGCCGGTCCGTCgCAAGGCGTGTCaCTGGCGGCGcgtgccttgccttcggttctccgtcggtgctcttgactgagtgtcggcggtggccgataagtttactttgaaaaaattagagtgttcaaagcaggctgttcgcctgtatagtgttgcatggaataatggaataggacctcggttctattttgttggttttcggagcacgaggtaatgattaagaggGACAGACGGGGGCgtccgtactctgccgttagaggtgaaATTCTTGGaTCGGCGGAAGACGAACTACTGCGAAAGCATTCGCCAAGAATGTTTTCTTTAATCAAGAGCGAAAGTCAGAGGTTCGAAGACGATCAGATACCGTCCTAGTTCTGACTATAAACGATGCCAACTAGCGATCGGGAGGCGTTACCATGACGACCTTCCCGGCAGCTTCCGGGAAACCAAAGTCTTTGGGTTCTGGGGGAAGTATGGTTGCAAAGCTGAAACTTAAAGGAATTGACGGAAGGGCACCACCAGGAGTGGAGCCTGCGGCTTAATTTGACTCaACACGGGGAAACTCACCCGGCCCGGACACAGGAAGGATtGACAGATtGAgAGCTCTTTCTTGATTCTGTGGGTGGTGGTGCATGGCCGTTCTTAGTTGGTGGAGCGATTTGTCTGGTTAATTCCGATAACGAACGAGACTCTGGCATGCTAAATAGTTACGCGACCTTCTCGGTCGGCGTCTAACTTCTTAGAGGGACTAGTGGCGCTTAGCCACACGAGATTGAGCAATAACAGGTCTGTGATGCCCTTAGATGTTCGGGGCCGCACGCGCGCTACACTGAATGGAGCAGCGAGTGTCTAACCTAGGCCGAAAGGTCCGGGTAACCCGTTGAACCCCATTCGTGATTGGGATAGGGACTTGCAATTATTTCCCTTGAACGAGGAATTCCCAGTAAGCGCAAGTCATCAACTTGCGTTGATTACGTCCCTGCCCTTTGTACACACCGCCCGTCGCTACTACCGATTGAATGGTTTAGTGAGATCCTTGGATTGGCCCTGTCCTGGCTGGCAACGGTCGGGTCGGCGCGCCGAGAAGACGATCAAACTTGATCA
>PherdLangebaan24
CATGCAGGTGTAAGTACGAGTTGTCGTAAAGCGAAACTGCGAACGGCTCATTAAATCAGTCTTGGTTTATTTGGTCTTGCGaGCGAAGTGGATAACTGTGGTAATTCTAGaGCTAATACATGCGTCCaGCGCCGACTTCGGGaGGCGCGCTTTTATCAGATCAAAACCGACCGGGCTCCGGCCCGTCACGTTTGATGACTCTGGATAACCACGCGGATCGTATGGTCTTTGCACCGACGACGAATCATTCAAGTGTCTGCCCTATCAACTTTCGAaGGTACGTTAAATGCCTACCTTTGTTATAACGGGTGACGGGGAATCAGGGTTCGATTCCGGAGAGGGAGCCTGAGAAACGGCTACCACATCCAAGGAAGGCAGCAGGCGCGCAAATTACCCATTCCCGACACGGGGAGGTAGTGACGAAAAATAACAATACAGGACTCTAACGAGGCCCTGTAATTGGAATGAGTACATTCTAAAACTTTTAACGAGTATCCATTGGAGGGCAAGTCTGGTGCCAGCAGCCGCGGTAATTCCAGCTCCAACAGTGTATGCTAAAGTTGTTGCGGTTGAAAAGCTCGTAGTTGGATCTAGGGTGtGCGTCGCCGGTCCGTCgCAAGGCGTGTCaCTGGCGGCGcgtgccttgccttcggttctccgtcggtgctcttgactgagtgtcggcggtggccgataagtttactttgaaaaaattagagtgttcaaagcaggctgttcgcctgtatagtgttgcatggaataatggaataggacctcggttctattttgttggttttcggagcacgaggtaatgattaagaggGACAGACGGGGGCgtccgtactctgccgttagaggtgaaATTCTTGGaTCGGCGGAAGACGAACTACTGCGAAAGCATTCGCCAAGAATGTTTTCTTTAATCAAGAGCGAAAGTCAGAGGTTCGAAGACGATCAGATACCGTCCTAGTTCTGACTATAAACGATGCCAACTAGCGATCGGGAGGCGTTACCATGACGACCTTCCCGGCAGCTTCCGGGAAACCAAAGTCTTTGGGTTCTGGGGGAAGTATGGTTGCAAAGCTGAAACTTAAAGGAATTGACGGAAGGGCACCACCAGGAGTGGAGCCTGCGGCTTAATTTGACTCaACACGGGGAAACTCACCCGGCCCGGACACAGGAAGGATtGACAGATtGAgAGCTCTTTCTTGATTCTGTGGGTGGTGGTGCATGGCCGTTCTTAGTTGGTGGAGCGATTTGTCTGGTTAATTCCGATAACGAACGAGACTCTGGCATGCTAAATAGTTACGCGACCTTCTCGGTCGGCGTCTAACTTCTTAGAGGGACTAGTGGCGCTTAGCCACACGAGATTGAGCAATAACAGGTCTGTGATGCCCTTAGATGTTCGGGGCCGCACGCGCGCTACACTGAATGGAGCAGCGAGTGTCTAACCTAGGCCGAAAGGTCCGGGTAACCCGTTGAACCCCATTCGTGATTGGGATAGGGACTTGCAATTATTTCCCTTGAACGAGGAATTCCCAGTAAGCGCAAGTCATCAACTTGCGTTGATTACGTCCCTGCCCTTTGTACACACCGCCCGTCGCTACTACCGATTGAATGGTTTAGTGAGATCCTTGGATTGGCCCTGTCCTGGCTGGCAACGGTCGGGTCGGCGCGCCGAGAAGACGATCAAACTTGATCA
>PherdKnysna1
CATGCAGGTGTAAGTACGAGTTGTCGTAAAGCGAAACTGCGAACGGCTCATTAAATCAGTCTTGGTTTATTTGGTCTTGCGAGCGAAGTGGATAACTGTGGTAATTCTAGAGCTAATACATGCGTCCAGCGCCGACTTCGGGAGGCGCGCTTTTATCAGATCAAAACCGACCGGGCTCCGGCCCGTCACGTTTGATGACTCTGGATAACCACGCGGATCGTATGGTCTTTGCACCGACGACGAATCATTCAAGTGTCTGCCCTATCAACTTTCGAAGGTACGTTAAATGCCTACCTTTGTTATAACGGGTGACGGGGAATCAGGGTTCGATTCCGGAGAGGGAGCCTGAGAAACGGCTACCACATCCAAGGAAGGCAGCAGGCGCGCAAATTACCCATTCCCGACACGGGGAGGTAGTGACGAAAAATAACAATACAGGACTCTAACGAGGCCCTGTAATTGGAATGAGTACATTCTAAAACTTTTAACGAGTATCCATTGGAGGGCAAGTCTGGTGCCAGCAGCCGCGGTAATTCCAGCTCCAACAGTGTATGCTAAAGTTGTTGCGGTTGAAAaGCTCGTAGTTGGATCTAGGGTGTGCGTCgCCGGTCCGTCGCAAGGCGTGTCACTGGCGGCGCGTGCCTTGCCTTCGGTTCTCCGTCGGTGCTCTTGACTGAGTGTCGGCGGTGGCCGATAAGTTTACTTTGAAAAAATTAGAGTGTTCAAAGCAGGCTGTTCGCCTGTATAGTGTTGCATGGAATAATGGAATAGGACCTCGGTTCTATTTTGTTGGTTTTCGGAGCACGAGGTAATGATTAAGAGGGACAGACGGGGGCGTCCGTACTCTGCCGTTAGAGGTGAAATTCTTGGATCGGCGGAAGACGAACTACTGCGAAAGCATTCGCCAAGAATGTTTTCTTTAATCAAGAGCGAAAGTCAGAGGTTCGAAGACGATCAgATACCGTCCTAGTTCTGACTATAAACGATGCCAACTAGCGATCGGGAGGCGTTACCATGACGACCTTCCCGGCAGCTTCCGGGAAACCAAAGTCTTTGGGTTCTGGGGGAAGTATGGTTGCAAAGCTGAAACTTAAAGGAATTGACGGAAGGGCACCACCAGGAGTGGAGCCTGCGGCTTAATTTGACTCAACACGGGGAAACTCACCCGGCCCGGACACAGGAAGGATTGACAGATTGAGAGCTCTTTCTTGATTCTGTGGGTGGTGGTGCATGGCCGTTCTTAGTTGGTGGAGCGATTTGTCTGGTTAATTCCGATAACGAACGAGACTCTGGCATGCTAAATAGTTACGCGACCTTCTCGGTCGGCGTCTAACTTCTTAGAGGGACTAGTGGCGCTTAGCCACACGAGATTGAGCAATAACAGGTCTGTGATGCCCTTAGATGTTCGGGGCCGCACGCGCGCTACACTGAATGGAGCAGCGAGTGTCTAACCTAGGCCGAAAGGTCCGGGTAACCCGTTGAACCCCATTCGTGATTGGGATAGGGACTTGCAATTATTTCCCTTGAACGAGGAATTCCCAGTAAGCGCAAGTCATCAACTTGCGTTGATTACGTCCCTGCCCTTTGTACACACCGCCCGTCGCTACTACCGATTGAATGGTTTAGTGAGATCCTTGGATTGGCCCTGTCCTGGCTGGCAACGGTCGGGTCGGCGCGCCGAGAAGACGATCAAACTTGATCA
>PherdKnysna2
CATGCAGGTGTAAGTACGAGTTGTCGTAAAGCGAAACTGCGAACGGCTCATTAAATCAGTCTTGGTTTATTTGGTCTTGCGAGCGAAGTGGATAACTGTGGTAATTCTAGAGCTAATACATGCGTCCAGCGCCGACTTCGGGAGGCGCGCTTTTATCAGATCAAAACCGACCGGGCTCCGGCCCGTCACGTTTGATGACTCTGGATAACCACGCGGATCGTATGGTCTTTGCACCGACGACGAATCATTCAAGTGTCTGCCCTATCAACTTTCGAAGGTACGTTAAATGCCTACCTTTGTTATAACGGGTGACGGGGAATCAGGGTTCGATTCCGGAGAGGGAGCCTGAGAAACGGCTACCACATCCAAGGAAGGCAGCAGGCGCGCAAATTACCCATTCCCGACACGGGGAGGTAGTGACGAAAAATAACAATACAGGACTCTAACGAGGCCCTGTAATTGGAATGAGTACATTCTAAAACTTTTAACGAGTATCCATTGGAGGGCAAGTCTGGTGCCAGCAGCCGCGGTAATTCCAGCTCCAACAGTGTATGCTAAAGTTGTTGCGGTTGAAAAGCTCGTAGTTGGATCTAGGGTGTGCGTCGCCGGTCCGTCGCAAGGCGTGTCACTGGCGGCGCGTGCCTTGCCTTCGGTTCTCCGTCGGTGCTCTTGACTGAGTGTCGGCGGTGGCCGATAAGTTTACTTTGAAAAAATTAGAGTGTTCAAAGCAGGCTGTTCGCCTGTATAGTGTTGCATGGAATAATGGAATAGGACCTCGGTTCTATTTTGTTGGTTTTCGGAGCACGAGGTAATGATTAAGAGGGACAGACGGGGGCGTCCGTACTCTGCCGTTAGAGGTGAAATTCTTGGATCGGCGGAAGACGAACTACTGCGAAAGCATTCGCCAAGAATGTTTTCTTTAATCAAGAGCGAAAGTCAGAGGTTCGAaGACGATCAGATACCGTCcTAGTTCTGACTATAaACGATGCCAACTAGCGATCGGGAGGCGTTACCATGACGACCTTCCCGGCAGCTTCCGGGAAACcAAAGTCTTTGGGTTcTGGGGGAAGTATGGTTGCAAAGCTGAAACTTAAAGGAATTGACGGAAGGGCACCACCAGGAGTGGAGCCTGCGGCTTAATTTGACTCAACACGGGGAAACTCACCCGGCCCGGACACAGGAAGGATTGACAGATTGAGAGCTCTTTCTTGATTCTGTGGGTGGTGGTGCATGGCCGTTCTTAGTTGGTGGAGCGATTTGTCTGGTTAATTCCGATAACGAACGAGACTCTGGCATGCTAAATAGTTACGCGACCTTCTCGGTCGGCGTCTAACTTCTTAGAGGGACTAGTGGCGCTTAGCCACACGAGATTgAGCAATAACAGGTCTGTGATGCCCTTAGATGTTCGGGGCCGCACGCGCGCTACACTGAATGGAGCAGCGAGTGTCTAACCTAGGCCGAAAGGTCCGGGTAACCCGTTGAACCCCATTCGTGATTGGGATAGGGACTTGCAATTATTTCCCTTGAACGAGGAATTCCCAGTAAGCGCAAGTCATCAACTTGCGTTGATTACGTCCCTGCCCTTTGTACACACCGCCCGTCGCTACTACCGATTGAATGGTTTAGTGAGATCCTTGGATTGGCCCTGTCCTGGCTGGCAACGGTCGGGTCGGCGCGCCGAGAAGACGATCAAACTTGATCA
>PherdKnysna4
CATGCAGGTGTAAGTACGAGTTGTCGTAAAGCGAAACTGCGAACGGCTCATTAAATCAGTCTTGGTTTATTTGGTCTTGCGAGCGAAGTGGATAACTGTGGTAATTCTAGAGCTAATACATGCGTCCAGCGCCGACTTCGGGAGGCGCGCTTTTATCAGATCAAAACCGACCGGGCTCCGGCCCGTCACGTTTGATGACTCTGGATAACCACGCGGATCGTATGGTCTTTGCACCGACGACGAATCATTCAAGTGTCTGCCCTATCAACTTTCGAAGGTACGTTAAATGCCTACCTTTGTTATAACGGGTGACGGGGAATCAGGGTTCGATTCCGGAGAGGGAGCCTGAGAAACGGCTACCACATCCAAGGAAGGCAGCAGGCGCGCAAATTACCCATTCCCGACACGGGGAGGTAGTGACGAAAAATAACAATACAGGACTCTAACGAGGCCCTGTAATTGGAATGAGTACATTCTAAAACTTTTAACGAGTATCCATTGGAGGGCAAGTCTGGTGCCAGCAGCCGCGGTAATTCCAGCTCCAACAGTGTATGCTAAAGTTGTTGCGGTTGAAAaGCTCGTAGTTGGATCTAGGGTGTGCGTCgCCGGTCCGTCGCAAGGCGTGTCACTGGCGGCGCGTGCCTTGCCTTCGGTTCTCCGTCGGTGCTCTTGACTGAGTGTCGGCGGTGGCCGATAAGTTTACTTTGAAAAAATTAGAGTGTTCAAAGCAGGCTGTTCGCCTGTATAGTGTTGCATGGAATAATGGAATAGGACCTCGGTTCTATTTTGTTGGTTTTCGGAGCACGAGGTAATGATTAAGAGGGACAGACGGGGGCGTCCGTACTCTGCCGTTAGAGGTGAAATTCTTGGATCGGCGGAAGACGAACTACTGCGAAAGCATTCGCCAAGAATGTTTTCTTTAATCAAGAGCGAAAGTCAGAGGTTCGAAGACGATCAgATACCGTCCTAGTTCTGACTATAAACGATGCCAACTAGCGATCGGGAGGCGTTACCATGACGACCTTCCCGGCAGCTTCCGGGAAACCAAAGTCTTTGGGTTCTGGGGGAAGTATGGTTGCAAAGCTGAAACTTAAAGGAATTGACGGAAGGGCACCACCAGGAGTGGAGCCTGCGGCTTAATTTGACTCAACACGGGGAAACTCACCCGGCCCGGACACAGGAAGGATTGACAGATTGAGAGCTCTTTCTTGATTCTGTGGGTGGTGGTGCATGGCCGTTCTTAGTTGGTGGAGCGATTTGTCTGGTTAATTCCGATAACGAACGAGACTCTGGCATGCTAAATAGTTACGCGACCTTCTCGGTCGGCGTCTAACTTCTTAGAGGGACTAGTGGCGCTTAGCCACACGAGATTGAGCAATAACAGGTCTGTGATGCCCTTAGATGTTCGGGGCCGCACGCGCGCTACACTGAATGGAGCAGCGAGTGTCTAACCTAGGCCGAAAGGTCCGGGTAACCCGTTGAACCCCATTCGTGATTGGGATAGGGACTTGCAATTATTTCCCTTGAACGAGGAATTCCCAGTAAGCGCAAGTCATCAACTTGCGTTGATTACGTCCCTGCCCTTTGTACACACCGCCCGTCGCTACTACCGATTGAATGGTTTAGTGAGATCCTTGGATTGGCCCTGTCCTGGCTGGCAACGGTCGGGTCGGCGCGCCGAGAAGACGATCAAACTTGATCA
>PherdMorganBay20
CATGCAgGTGTAAGTACGAGTTGTCGTAAAGCGAAACTGCGAACGGCTCATTAAATCAGTCTTGGTTTATTTGGTCTTGCGAGCGAAGTGGATAACTGTGGTAATTCTAGAGCTAATACATGCGTCCAGCGCCGACTTCGGGAGGCGCGCTTTTATCAGATCAAAACCGACCGGGCTCCGGCTCGTAACGTTTGACGACTCTGGATAACCACGCGGATCGTATGGTCTTTGCACCGACGACGAATCATTCAAGTGTCTGCCCTATCAACTTTCGAAGGTACGTTAAATGCCTACCTTTGTTATAACGGGTGACGGAGAATCAGGGTTCGATTCCGGAGAGGGAGCCTGAGAAACGGCTACCACATCCAAGGAAGGCAGCAGGCGCGCAAATTACCCATTCCCGACACGGGGAGGTAGTGACGAAAAATAACAATACAGGACTCTAACGAGGCCCTGTAATTGGAATGAGTACATTCTAAAACtTTTAACGAGTATCCATTGGAGGGCAAGTCTGGTGCCAGCAGCCGCGGTAATTCCAGCTCCAACAGTGTATGCTAAAGTTGTTGCGGTTGAAAAGCTCGTAGTTGGATCTAGGGTGTGCGCCGCCGGTCCGTCGCAAGGCGTGTCACTGGCGGCGCGTGCCTTGCCTTCGGTTCTCCGTCGGTGCTCTTGACTGAGTGTCGGCGGTGGCCGATAAGTTTACTTTGAAAAAATTAGAGTGTTCAAAGCAGGCTGTTCGCCTGTATAGTGTTGCATGGAATAATGGAATAGGACCTCGGTTCTATTTTGTTGGTTTTCGGAGCACGAGGTAATGATTAAGAGGGACAGACGGGGGCGTCCGTACTCTGCCGTTAGAGGTGAAATTCTTGGATCGGCGGAAGACGAACTACTGCGAAAGCATTCGCCAAGAATGTTTTCTTTAATCAAGAGCGAAAGTCAGAGGTTCGAAGACGATCAGATACCGTCCTAGTTCTGACTATAAACGATGCCAACTAGCGATCGGGAGGCGTTACCATGACGACCTTCCCGGCAGCTTCCGGGAAACCAAAGTCTTTGGGTTCTGGGGGAAGTATGGTTGCAAAGCTGAAACTTAAAGGAATTGACGGAAGGGCACCACCAGGAGTGGAGCCTGCGGCTTAATTTGACTCAACACGGGGAAACTCACCCGGCCCGGACACAGGAAGGATTGACAGATTGAGAGCTCTTTCTTGATTCTGTGGGTGGTGGTGCATGGCCGTTCTTAGTTGGTGGAGCGATTTGTCTGGTTAATTCCGATAACGAACGAGACTCTGGCATGCTAAATAGTTACGCGACCTTCTCGGTCGGCGTCTAACTTCTTAGAGGGACTAGTGGCGCTTAGCCACACGAGATTGAGCAATAACAGGTCTGTGATGCCCTTAGATGTTCGGGGCCGCACGCGCGCTACACTGAATGGAGCAGCGAGTGTCTAACCTAGGCCGAAAGGTCCGGGTAACCCGTTGAACCCCATTCGTGATTGGGATAGGGACTTGCAATTATTTCCCTTGAACGAGGAATTCCCAGTAAGCGCAAGTCATCAACTTGCGTTGATTACGTCCCTGCCCTTTGTACACACCGCCCGTCGCTACTACCGATTGAATGGTTTAGTGAGATCCTTGGATTGGCCCTGTCCTGGCTGGCAACGGTCGGGTCGGCGCGCCGAGAAGACGATCAAACTTGATCA
>PherdMorganBay21
CATGCAgGTGTAAGTACGAGTTGTCGTAAAGCGAAACTGCGAACGGCTCATTAAATCAGTCTTGGTTTATTTGGTCTTGCGAGCGAAGTGGATAACTGTGGTAATTCTAGAGCTAATACATGCGTCCAGCGCCGACTTCGGGAGGCGCGCTTTTATCAGATCAAAACCGACCGGGCTCCGGCTCGTAACGTTTGACGACTCTGGATAACCACGCGGATCGTATGGTCTTTGCACCGACGACGAATCATTCAAGTGTCTGCCCTATCAACTTTCGAAGGTACGTTAAATGCCTACCTTTGTTATAACGGGTGACGGAGAATCAGGGTTCGATTCCGGAGAGGGAGCCTGAGAAACGGCTACCACATCCAAGGAAGGCAGCAGGCGCGCAAATTACCCATTCCCGACACGGGGAGGTAGTGACGAAAAATAACAATACAGGACTCTAACGAGGCCCTGTAATTGGAATGAGTACATTCTAAAACtTTTAACGAGTATCCATTGGAGGGCAAGTCTGGTGCCAGCAGCCGCGGTAATTCCAGCTCCAACAGTGTATGCTAAAGTTGTTGCGGTTGAAAAGCTCGTAGTTGGATCTAGGGTGTGCGCCGCCGGTCCGTCGCAAGGCGTGTCACTGGCGGCGCGTGCCTTGCCTTCGGTTCTCCGTCGGTGCTCTTGACTGAGTGTCGGCGGTGGCCGATAAGTTTACTTTGAAAAAATTAGAGTGTTCAAAGCAGGCTGTTCGCCTGTATAGTGTTGCATGGAATAATGGAATAGGACCTCGGTTCTATTTTGTTGGTTTTCGGAGCACGAGGTAATGATTAAGAGGGACAGACGGGGGCGTCCGTACTCTGCCGTTAGAGGTGAAATTCTTGGATCGGCGGAAGACGAACTACTGCGAAAGCATTCGCCAAGAATGTTTTCTTTAATCAAGAGCGAAAGTCAGAGGTTCGAAGACGATCAGATACCGTCCTAGTTCTGACTATAAACGATGCCAACTAGCGATCGGGAGGCGTTACCATGACGACCTTCCCGGCAGCTTCCGGGAAACCAAAGTCTTTGGGTTCTGGGGGAAGTATGGTTGCAAAGCTGAAACTTAAAGGAATTGACGGAAGGGCACCACCAGGAGTGGAGCCTGCGGCTTAATTTGACTCAACACGGGGAAACTCACCCGGCCCGGACACAGGAAGGATTGACAGATTGAGAGCTCTTTCTTGATTCTGTGGGTGGTGGTGCATGGCCGTTCTTAGTTGGTGGAGCGATTTGTCTGGTTAATTCCGATAACGAACGAGACTCTGGCATGCTAAATAGTTACGCGACCTTCTCGGTCGGCGTCTAACTTCTTAGAGGGACTAGTGGCGCTTAGCCACACGAGATTGAGCAATAACAGGTCTGTGATGCCCTTAGATGTTCGGGGCCGCACGCGCGCTACACTGAATGGAGCAGCGAGTGTCTAACCTAGGCCGAAAGGTCCGGGTAACCCGTTGAACCCCATTCGTGATTGGGATAGGGACTTGCAATTATTTCCCTTGAACGAGGAATTCCCAGTAAGCGCAAGTCATCAACTTGCGTTGATTACGTCCCTGCCCTTTGTACACACCGCCCGTCGCTACTACCGATTGAATGGTTTAGTGAGATCCTTGGATTGGCCCTGTCCTGGCTGGCAACGGTCGGGTCGGCGCGCCGAGAAGACGATCAAACTTGATCA
>PherdMorganBay22
CATGCAgGTGTAAGTACGAGTTGTCGTAAAGCGAAACTGCGAACGGCTCATTAAATCAGTCTTGGTTTATTTGGTCTTGCGAGCGAAGTGGATAACTGTGGTAATTCTAGAGCTAATACATGCGTCCAGCGCCGACTTCGGGAGGCGCGCTTTTATCAGATCAAAACCGACCGGGCTCCGGCTCGTAACGTTTGACGACTCTGGATAACCACGCGGATCGTATGGTCTTTGCACCGACGACGAATCATTCAAGTGTCTGCCCTATCAACTTTCGAAGGTACGTTAAATGCCTACCTTTGTTATAACGGGTGACGGAGAATCAGGGTTCGATTCCGGAGAGGGAGCCTGAGAAACGGCTACCACATCCAAGGAAGGCAGCAGGCGCGCAAATTACCCATTCCCGACACGGGGAGGTAGTGACGAAAAATAACAATACAGGACTCTAACGAGGCCCTGTAATTGGAATGAGTACATTCTAAAACtTTTAACGAGTATCCATTGGAGGGCAAGTCTGGTGCCAGCAGCCGCGGTAATTCCAGCTCCAACAGTGTATGCTAAAGTTGTTGCGGTTGAAAAGCTCGTAGTTGGATCTAGGGTGTGCGCCGCCGGTCCGTCGCAAGGCGTGTCACTGGCGGCGCGTGCCTTGCCTTCGGTTCTCCGTCGGTGCTCTTGACTGAGTGTCGGCGGTGGCCGATAAGTTTACTTTGAAAAAATTAGAGTGTTCAAAGCAGGCTGTTCGCCTGTATAGTGTTGCATGGAATAATGGAATAGGACCTCGGTTCTATTTTGTTGGTTTTCGGAGCACGAGGTAATGATTAAGAGGGACAGACGGGGGCGTCCGTACTCTGCCGTTAGAGGTGAAATTCTTGGATCGGCGGAAGACGAACTACTGCGAAAGCATTCGCCAAGAATGTTTTCTTTAATCAAGAGCGAAAGTCAGAGGTTCGAAGACGATCAGATACCGTCCTAGTTCTGACTATAAACGATGCCAACTAGCGATCGGGAGGCGTTACCATGACGACCTTCCCGGCAGCTTCCGGGAAACCAAAGTCTTTGGGTTCTGGGGGAAGTATGGTTGCAAAGCTGAAACTTAAAGGAATTGACGGAAGGGCACCACCAGGAGTGGAGCCTGCGGCTTAATTTGACTCAACACGGGGAAACTCACCCGGCCCGGACACAGGAAGGATTGACAGATTGAGAGCTCTTTCTTGATTCTGTGGGTGGTGGTGCATGGCCGTTCTTAGTTGGTGGAGCGATTTGTCTGGTTAATTCCGATAACGAACGAGACTCTGGCATGCTAAATAGTTACGCGACCTTCTCGGTCGGCGTCTAACTTCTTAGAGGGACTAGTGGCGCTTAGCCACACGAGATTGAGCAATAACAGGTCTGTGATGCCCTTAGATGTTCGGGGCCGCACGCGCGCTACACTGAATGGAGCAGCGAGTGTCTAACCTAGGCCGAAAGGTCCGGGTAACCCGTTGAACCCCATTCGTGATTGGGATAGGGACTTGCAATTATTTCCCTTGAACGAGGAATTCCCAGTAAGCGCAAGTCATCAACTTGCGTTGATTACGTCCCTGCCCTTTGTACACACCGCCCGTCGCTACTACCGATTGAATGGTTTAGTGAGATCCTTGGATTGGCCCTGTCCTGGCTGGCAACGGTCGGGTCGGCGCGCCGAGAAGACGATCAAACTTGATCA
>PherdMngazana1
CATGCAgGTGTAAGTACGAGTTGTCGTAAAGCGAAACTGCGAACGGCTCATTAAATCAGTCTTGGTTTATTTGGTCTTGCGAGCGAAGTGGATAACTGTGGTAATTCTAGAGCTAATACATGCGTCCAGCGCCGACTTCGGGAGGCGCGCTTTTATCAGATCAAAACCGACCGGGCTCCGGCTCGTAACGTTTGACGACTCTGGATAACCACGCGGATCGTATGGTCTTTGCACCGACGACGAATCATTCAAGTGTCTGCCCTATCAACTTTCGAAGGTACGTTAAATGCCTACCTTTGTTATAACGGGTGACGGAGAATCAGGGTTCGATTCCGGAGAGGGAGCCTGAGAAACGGCTACCACATCCAAGGAAGGCAGCAGGCGCGCAAATTACCCATTCCCGACACGGGGAGGTAGTGACGAAAAATAACAATACAGGACTCTAACGAGGCCCTGTAATTGGAATGAGTACATTCTAAAACtTTTAACGAGTATCCATTGGAGGGCAAGTCTGGTGCCAGCAGCCGCGGTAATTCCAGCTCCAACAGTGTATGCTAAAGTTGTTGCGGTTGAAAAGCTCGTAGTTGGATCTAGGGTGTGCGCCGCCGGTCCGTCGCAAGGCGTGTCACTGGCGGCGCGTGCCTTGCCTTCGGTTCTCCGTCGGTGCTCTTGACTGAGTGTCGGCGGTGGCCGATAAGTTTACTTTGAAAAAATTAGAGTGTTCAAAGCAGGCTGTTCGCCTGTATAGTGTTGCATGGAATAATGGAATAGGACCTCGGTTCTATTTTGTTGGTTTTCGGAGCACGAGGTAATGATTAAGAGGGACAGACGGGGGCGTCCGTACTCTGCCGTTAGAGGTGAAATTCTTGGATCGGCGGAAGACGAACTACTGCGAAAGCATTCGCCAAGAATGTTTTCTTTAATCAAGAGCGAAAGTCAGAGGTTCGAAGACGATCAGATACCGTCCTAGTTCTGACTATAAACGATGCCAACTAGCGATCGGGAGGCGTTACCATGACGACCTTCCCGGCAGCTTCCGGGAAACCAAAGTCTTTGGGTTCTGGGGGAAGTATGGTTGCAAAGCTGAAACTTAAAGGAATTGACGGAAGGGCACCACCAGGAGTGGAGCCTGCGGCTTAATTTGACTCAACACGGGGAAACTCACCCGGCCCGGACACAGGAAGGATTGACAGATTGAGAGCTCTTTCTTGATTCTGTGGGTGGTGGTGCATGGCCGTTCTTAGTTGGTGGAGCGATTTGTCTGGTTAATTCCGATAACGAACGAGACTCTGGCATGCTAAATAGTTACGCGACCTTCTCGGTCGGCGTCTAACTTCTTAGAGGGACTAGTGGCGCTTAGCCACACGAGATTGAGCAATAACAGGTCTGTGATGCCCTTAGATGTTCGGGGCCGCACGCGCGCTACACTGAATGGAGCAGCGAGTGTCTAACCTAGGCCGAAAGGTCCGGGTAACCCGTTGAACCCCATTCGTGATTGGGATAGGGACTTGCAATTATTTCCCTTGAACGAGGAATTCCCAGTAAGCGCAAGTCATCAACTTGCGTTGATTACGTCCCTGCCCTTTGTACACACCGCCCGTCGCTACTACCGATTGAATGGTTTAGTGAGATCCTTGGATTGGCCCTGTCCTGGCTGGCAACGGTCGGGTCGGCGCGCCGAGAAGACGATCAAACTTGATCA
>PherdMngazana7
CATGCAgGTGTAAGTACGAGTTGTCGTAAAGCGAAACTGCGAACGGCTCATTAAATCAGTCTTGGTTTATTTGGTCTTGCGAGCGAAGTGGATAACTGTGGTAATTCTAGAGCTAATACATGCGTCCAGCGCCGACTTCGGGAGGCGCGCTTTTATCAGATCAAAACCGACCGGGCTCCGGCTCGTAACGTTTGACGACTCTGGATAACCACGCGGATCGTATGGTCTTTGCACCGACGACGAATCATTCAAGTGTCTGCCCTATCAACTTTCGAAGGTACGTTAAATGCCTACCTTTGTTATAACGGGTGACGGAGAATCAGGGTTCGATTCCGGAGAGGGAGCCTGAGAAACGGCTACCACATCCAAGGAAGGCAGCAGGCGCGCAAATTACCCATTCCCGACACGGGGAGGTAGTGACGAAAAATAACAATACAGGACTCTAACGAGGCCCTGTAATTGGAATGAGTACATTCTAAAACtTTTAACGAGTATCCATTGGAGGGCAAGTCTGGTGCCAGCAGCCGCGGTAATTCCAGCTCCAACAGTGTATGCTAAAGTTGTTGCGGTTGAAAAGCTCGTAGTTGGATCTAGGGTGTGCGCCGCCGGTCCGTCGCAAGGCGTGTCACTGGCGGCGCGTGCCTTGCCTTCGGTTCTCCGTCGGTGCTCTTGACTGAGTGTCGGCGGTGGCCGATAAGTTTACTTTGAAAAAATTAGAGTGTTCAAAGCAGGCTGTTCGCCTGTATAGTGTTGCATGGAATAATGGAATAGGACCTCGGTTCTATTTTGTTGGTTTTCGGAGCACGAGGTAATGATTAAGAGGGACAGACGGGGGCGTCCGTACTCTGCCGTTAGAGGTGAAATTCTTGGATCGGCGGAAGACGAACTACTGCGAAAGCATTCGCCAAGAATGTTTTCTTTAATCAAGAGCGAAAGTCAGAGGTTCGAAGACGATCAGATACCGTCCTAGTTCTGACTATAAACGATGCCAACTAGCGATCGGGAGGCGTTACCATGACGACCTTCCCGGCAGCTTCCGGGAAACCAAAGTCTTTGGGTTCTGGGGGAAGTATGGTTGCAAAGCTGAAACTTAAAGGAATTGACGGAAGGGCACCACCAGGAGTGGAGCCTGCGGCTTAATTTGACTCAACACGGGGAAACTCACCCGGCCCGGACACAGGAAGGATTGACAGATTGAGAGCTCTTTCTTGATTCTGTGGGTGGTGGTGCATGGCCGTTCTTAGTTGGTGGAGCGATTTGTCTGGTTAATTCCGATAACGAACGAGACTCTGGCATGCTAAATAGTTACGCGACCTTCTCGGTCGGCGTCTAACTTCTTAGAGGGACTAGTGGCGCTTAGCCACACGAGATTGAGCAATAACAGGTCTGTGATGCCCTTAGATGTTCGGGGCCGCACGCGCGCTACACTGAATGGAGCAGCGAGTGTCTAACCTAGGCCGAAAGGTCCGGGTAACCCGTTGAACCCCATTCGTGATTGGGATAGGGACTTGCAATTATTTCCCTTGAACGAGGAATTCCCAGTAAGCGCAAGTCATCAACTTGCGTTGATTACGTCCCTGCCCTTTGTACACACCGCCCGTCGCTACTACCGATTGAATGGTTTAGTGAGATCCTTGGATTGGCCCTGTCCTGGCTGGCAACGGTCGGGTCGGCGCGCCGAGAAGACGATCAAACTTGATCA
>PherdMngazana10
CATGCAgGTGTAAGTACGAGTTGTCGTAAAGCGAAACTGCGAACGGCTCATTAAATCAGTCTTGGTTTATTTGGTCTTGCGAGCGAAGTGGATAACTGTGGTAATTCTAGAGCTAATACATGCGTCCAGCGCCGACTTCGGGAGGCGCGCTTTTATCAGATCAAAACCGACCGGGCTCCGGCTCGTAACGTTTGACGACTCTGGATAACCACGCGGATCGTATGGTCTTTGCACCGACGACGAATCATTCAAGTGTCTGCCCTATCAACTTTCGAAGGTACGTTAAATGCCTACCTTTGTTATAACGGGTGACGGAGAATCAGGGTTCGATTCCGGAGAGGGAGCCTGAGAAACGGCTACCACATCCAAGGAAGGCAGCAGGCGCGCAAATTACCCATTCCCGACACGGGGAGGTAGTGACGAAAAATAACAATACAGGACTCTAACGAGGCCCTGTAATTGGAATGAGTACATTCTAAAACtTTTAACGAGTATCCATTGGAGGGCAAGTCTGGTGCCAGCAGCCGCGGTAATTCCAGCTCCAACAGTGTATGCTAAAGTTGTTGCGGTTGAAAAGCTCGTAGTTGGATCTAGGGTGTGCGCCGCCGGTCCGTCGCAAGGCGTGTCACTGGCGGCGCGTGCCTTGCCTTCGGTTCTCCGTCGGTGCTCTTGACTGAGTGTCGGCGGTGGCCGATAAGTTTACTTTGAAAAAATTAGAGTGTTCAAAGCAGGCTGTTCGCCTGTATAGTGTTGCATGGAATAATGGAATAGGACCTCGGTTCTATTTTGTTGGTTTTCGGAGCACGAGGTAATGATTAAGAGGGACAGACGGGGGCGTCCGTACTCTGCCGTTAGAGGTGAAATTCTTGGATCGGCGGAAGACGAACTACTGCGAAAGCATTCGCCAAGAATGTTTTCTTTAATCAAGAGCGAAAGTCAGAGGTTCGAAGACGATCAGATACCGTCCTAGTTCTGACTATAAACGATGCCAACTAGCGATCGGGAGGCGTTACCATGACGACCTTCCCGGCAGCTTCCGGGAAACCAAAGTCTTTGGGTTCTGGGGGAAGTATGGTTGCAAAGCTGAAACTTAAAGGAATTGACGGAAGGGCACCACCAGGAGTGGAGCCTGCGGCTTAATTTGACTCAACACGGGGAAACTCACCCGGCCCGGACACAGGAAGGATTGACAGATTGAGAGCTCTTTCTTGATTCTGTGGGTGGTGGTGCATGGCCGTTCTTAGTTGGTGGAGCGATTTGTCTGGTTAATTCCGATAACGAACGAGACTCTGGCATGCTAAATAGTTACGCGACCTTCTCGGTCGGCGTCTAACTTCTTAGAGGGACTAGTGGCGCTTAGCCACACGAGATTGAGCAATAACAGGTCTGTGATGCCCTTAGATGTTCGGGGCCGCACGCGCGCTACACTGAATGGAGCAGCGAGTGTCTAACCTAGGCCGAAAGGTCCGGGTAACCCGTTGAACCCCATTCGTGATTGGGATAGGGACTTGCAATTATTTCCCTTGAACGAGGAATTCCCAGTAAGCGCAAGTCATCAACTTGCGTTGATTACGTCCCTGCCCTTTGTACACACCGCCCGTCGCTACTACCGATTGAATGGTTTAGTGAGATCCTTGGATTGGCCCTGTCCTGGCTGGCAACGGTCGGGTCGGCGCGCCGAGAAGACGATCAAACTTGATCA
>PherdStLucia1
CATGCAGGTGTAAGTACGAGTTGTCGTAAAGCGAAACTGCGAACGGCTCATTAAATCAGTCTTGGTTTATTTGGTCTTGCGAGCGAAGTGGATAACTGTGGTAATTCTAGAGCTAATACATGCGTCCAGCGCCGACTTCGGGAGGCGCGCTTTTATCAGATCAAAACCGACCGGGCTCCGGCTCGTAACGTTTGACGACTCTGGATAACCACGCGGATCGTATGGTCTTTGCACCGACGACGAATCATTCAAGTGTCTGCCCTATCAACTTTCGAAGGTACGTTAAATGCCTACCTTTGTTATAACGGGTGACGGAGAATCAGGGTTCGATTCCGGAGAGGGAGCCTGAGAAACGGCTACCACATCCAAGGAAGGCAGCAGGCGCGCAAATTACCCATTCCCGACACGGGGAGGTAGTGACGAAAAATAACAATACAGGACTCTAACGAGGCCCTGTAATTGGAATGAGTACATTCTAAAACTTTTAACGAGTATCCATTGGAGGGCAAGTCTGGTGCCAGCAGCCGCGGTAATTCCAGCTCCAACAGTGTATGCTAAAGTTGTTGCGGTTGAaaAGCTCGTAGTTGGATCTAGGGTGTGCGCCGCCGGTCCGTCGCAAGGCGTGTCACTGGCGGCGCGTGCCTTGCCTTCGGTTCTCCGTCGGTGCTCTTGACTGAGTGTCGGCGGTGGCCGATAAGTTTACTTTGAAAAAATTAGAGTGTTCAAAGCAGGCTGTTCGCCTGTATAGTGTTGCATGGAATAATGGAATAGGACCTCGGTTCTATTTTGTTGGTTTTCGGAGCACGAGGTAATGATTAAGAGGGACAGACGGGGGCGTCCGTACTCTGCCGTTAGAGGTGAAATTCTTGGATCGGCGGAAGACGAACTACTGCGAAAGCATTCGCCAAGAATGTTTTCTTTAATCAAGAGCGAAAGTCAGAGGTTCGAAGACGATCAGATACCGTCCTAGTTCTGACTATAAACGATGCCAACTAGCGATCGGGAGGCGTTACCATGACGACCTTCCCGGCAGCTTCCGGGAAACCAAAGTCTTTGGGTTCTGGGGGAAGTATGGTTGCAAAGCTGAAACTTAAAGGAATTGACGGAAGGGCACCACCAGGAGTGGAGCCTGCGGCTTAATTTGACTCAACACGGGGAAACTCACCCGGCCCGGACACAGGAAGGATTGACAGATTGAGAGCTCTTTCTTGATTCTGTGGGTGGTGGTGCATGGCCGTTCTTAGTTGGTGGAGCGATTTGTCTGGTTAATTCCGATAACGAACGAGACTCTGGCATGCTAAATAGTTACGCGACCTTCTCGGTCGGCGTCTAACTTCTTAGAGGGACTAGTGGCGCTTAGCCACACGAGATTGAGCAATAACAGGTCTGTGATGCCCTTAGATGTTCGGGGCCGCACGCGCGCTACACTGAATGGAGCAGCGAGTGTCTAACCTAGGCCGAAAGGTCCGGGTAACCCGTTGAACCCCATTCGTGATTGGGATAGGGACTTGCAATTATTTCCCTTGAACGAGGAATTCCCAGTAAGCGCAAGTCATCAACTTGCGTTGATTACGTCCCTGCCCTTTGTACACACCGCCCGTCGCTACTACCGATTGAATGGTTTAGTGAGATCCTTGGATTGGCCCTGTCCTGGCTGGCAACGGTCGGGTCGGCGCGCCGAGAAGACGATCAAACTTGATCA
>PherdStLucia2
CATGCAGGTGTAAGTACGAGTTGTCGTAAAGCGAAACTGCGAACGGCTCATTAAATCAGTCTTGGTTTATTTGGTCTTGCGAGCGAAGTGGATAACTGTGGTAATTCTAGAGCTAATACATGCGTCCAGCGCCGACTTCGGGAGGCGCGCTTTTATCAGATCAAAACCGACCGGGCTCCGGCTCGTAACGTTTGACGACTCTGGATAACCACGCGGATCGTATGGTCTTTGCACCGACGACGAATCATTCAAGTGTCTGCCCTATCAACTTTCGAAGGTACGTTAAATGCCTACCTTTGTTATAACGGGTGACGGAGAATCAGGGTTCGATTCCGGAGAGGGAGCCTGAGAAACGGCTACCACATCCAAGGAAGGCAGCAGGCGCGCAAATTACCCATTCCCGACACGGGGAGGTAGTGACGAAAAATAACAATACAGGACTCTAACGAGGCCCTGTAATTGGAATGAGTACATTCTAAAACTTTTAACGAGTATCCATTGGAGGGCAAGTCTGGTGCCAGCAGCCGCGGTAATTCCAGCTCCAACAGTGTATGCTAAAGTTGTTGCGGTTGAAAAGCTCGTAGTTGGATCTAGGGTGTGCGCCGCCGGTCCGTCGCAAGGCGTGTCACTGGCGGCGCGTGCCTTGCCTTCGGTTCTCCGTCGGTGCTCTTGACTGAGTGTCGGCGGTGGCCGATAAGTTTACTTTGAAAAAATTAGAGTGTTCAAAGCAGGCTGTTCGCCTGTATAGTGTTGCATGGAATAATGGAATAGGACCTCGGTTCTATTTTGTTGGTTTTCGGAGCACGAGGTAATGATTAAGAGGGACAGACGGGGGCGTCCGTACTCTGCCGTTAGAGGTGAAATTCTTGGATCGGCGGAAGACGAACTACTGCGAAAGCATTCGCCAAGAATGTTTTCTTTAATCAAGAGCGAAAGTCAGAGGTTCGAAGACGATCAGATACCGTCCTAGTTCTGACTATAAACGATGCCAACTAGCGATCGGGAGGCGTTACCATGACGACCTTCCCGGCAGCTTCCGGGAAACCAAAGTCTTTGGGTTCTGGGGGAAGTATGGTTGCAAAGCTGAAACTTAAAGGAATTGACGGAAGGGCACCACCAGGAGTGGAGCCTGCGGCTTAATTTGACTCAACACGGGGAAACTCACCCGGCCCGGACACAGGAAGGATTGACAGATTGAGAGCTCTTTCTTGATTCTGTGGGTGGTGGTGCATGGCCGTTCTTAGTTGGTGGAGCGATTTGTCTGGTTAATTCCGATAACGAACGAGACTCTGGCATGCTAAATAGTTACGCGACCTTCTCGGTCGGCGTCTAACTTCTTAGAGGGACTAGTGGCGCTTAGCCACACGAGATTGAGCAATAACAGGTCTGTGATGCCCTTAGATGTTCGGGGCCGCACGCGCGCTACACTGAATGGAGCAGCGAGTGTCTAACCTAGGCCGAAAGGTCCGGGTAACCCGTTGAACCCCATTCGTGATTGGGATAGGGACTTGCAATTATTTCCCTTGAACGAGGAATTCCCAGTAAGCGCAAGTCATCAACTTGCGTTGATTACGTCCCTGCCCTTTGTACACACCGCCCGTCGCTACTACCGATTGAATGGTTTAGTGAGATCCTTGGATTGGCCCTGTCCTGGCTGGCAACGGTCGGGTCGGCGCGCCGAGAAGACGATCAAACTTGATCA
>PherdStLucia3
CATGCAGGTGTAAGTACGAGTTGTCGTAAAGCGAAACTGCGAACGGCTCATTAAATCAGTCTTGGTTTATTTGGTCTTGCGAGCGAAGTGGATAACTGTGGTAATTCTAGAGCTAATACATGCGTCCAGCGCCGACTTCGGGAGGCGCGCTTTTATCAGATCAAAACCGACCGGGCTCCGGCTCGTAACGTTTGACGACTCTGGATAACCACGCGGATCGTATGGTCTTTGCACCGACGACGAATCATTCAAGTGTCTGCCCTATCAACTTTCGAAGGTACGTTAAATGCCTACCTTTGTTATAACGGGTGACGGAGAATCAGGGTTCGATTCCGGAGAGGGAGCCTGAGAAACGGCTACCACATCCAAGGAAGGCAGCAGGCGCGCAAATTACCCATTCCCGACACGGGGAGGTAGTGACGAAAAATAACAATACAGGACTCTAACGAGGCCCTGTAATTGGAATGAGTACATTCTAAAACTTTTAACGAGTATCCATTGGAGGGCAAGTCTGGTGCCAGCAGCCGCGGTAATTCCAGCTCCAACAGTGTATGCTAAAGTTGTTGCGGTTGAAAAGCTCGTAGTTGGATCTAGGGTGTGCGCCGCCGGTCCGTCGCAAGGCGTGTCACTGGCGGCGCGTGCCTTGCCTTCGGTTCTCCGTCGGTGCTCTTGACTGAGTGTCGGCGGTGGCCGATAAGTTTACTTTGAAAAAATTAGAGTGTTCAAAGCAGGCTGTTCGCCTGTATAGTGTTGCATGGAATAATGGAATAGGACCTCGGTTCTATTTTGTTGGTTTTCGGAGCACGAGGTAATGATTAAGAGGGACAGACGGGGGCGTCCGTACTCTGCCGTTAGAGGTGAAATTCTTGGATCGGCGGAAGACGAACTACTGCGAAAGCATTCGCCAAGAATGTTTTCTTTAATCAAGAGCGAAAGTCAGAGGTTCGAAGACGATCAGATACCGTCCTAGTTCTGACTATAAACGATGCCAACTAGCGATCGGGAGGCGTTACCATGACGACCTTCCCGGCAGCTTCCGGGAAACCAAAGTCTTTGGGTTCTGGGGGAAGTATGGTTGCAAAGCTGAAACTTAAAGGAATTGACGGAAGGGCACCACCAGGAGTGGAGCCTGCGGCTTAATTTGACTCAACACGGGGAAACTCACCCGGCCCGGACACAGGAAGGATTGACAGATTGAGAGCTCTTTCTTGATTCTGTGGGTGGTGGTGCATGGCCGTTCTTAGTTGGTGGAGCGATTTGTCTGGTTAATTCCGATAACGAACGAGACTCTGGCATGCTAAATAGTTACGCGACCTTCTCGGTCGGCGTCTAACTTCTTAGAGGGACTAGTGGCGCTTAGCCACACGAGATTGAGCAATAACAGGTCTGTGATGCCCTTAGATGTTCGGGGCCGCACGCGCGCTACACTGAATGGAGCAGCGAGTGTCTAACCTAGGCCGAAAGGTCCGGGTAACCCGTTGAACCCCATTCGTGATTGGGATAGGGACTTGCAATTATTTCCCTTGAACGAGGAATTCCCAGTAAGCGCAAGTCATCAACTTGCGTTGATTACGTCCCTGCCCTTTGTACACACCGCCCGTCGCTACTACCGATTGAATGGTTTAGTGAGATCCTTGGATTGGCCCTGTCCTGGCTGGCAACGGTCGGGTCGGCGCGCCGAGAAGACGATCAAACTTGATCA
>PpraeKLC1
CATGCAGGTGTAAGTACGAGTTGTCGTAAAGCGAAACTGCGAACGGCTCATTAAATCAGTCTTGGTTTATTTGGTCTTGTGAGCGAAGTGGATAACTGTGGTAATTCTAGAGCTAATACATGCGTCAAGCGCCGACTTCGGGAGGCGTGCTTTTATCAGATCAAAACCGACCGGGCTCCGGCCCGTAACGTTTGGTGACTCTGGATAACCACGCGGATCGTATGGTCTTTGCACCGACGACGAATCATTCAAGTGTCTGCCCTATCAACTTTCGAAGGTACGTTAAGTGCCTACCTTTGTGATAACGGGTGACGGGGAATCAGGGTTCGATTCCGGAGAGGGAGCCTGAGAAACGGCTACCACATCCAAGGAAGGCAGCAGGCGCGCAAATTACCCATTCCCGACACGGGGAGGTAGTGACGAAAAATAACAATACAGGACTCTAACGAGGCCCTGTAATTGGAATGAGTACATTCTAAAACCTTTAACGAGTATCCATTGGAGGGCAAGTCTGGTGCCAGCAGCCGCGGTAATTCCAGCTCCAACAGTGTATGCTAAAGTTGTTGCGGTTGAAAAGCTCGTAGTTGGATCTAGGGTGGGCGCCGCCGGTCCGTCGCAAGGCGTGTCACTGGCGGCGTCTGCCTTGCCTTCGGTTCTCCGTCGGTGCTCTTGACTGAGTGTCGGCGGTGGCCGATAAGTTTACTTTGAAAAAATTAGAGTGTTCAAAGCAGGCTGTTCGCCTGCATAGTGTTGCATGGAATAATGGAATAGGACCTCGGTTCTATTTTGTTGGTTTTCGGAGCACGAGGTAATGATTAAGAGGGACAGACGGGGGCGTCCGTACTCTGCCGTTAGAGGTGAAATTCTTGGATCGGCGGAAGACGAACTACTGCGAAAGCATTCGCCAAGAATGTTTTCTTTAATCAAGAGCGAAAGTCAGAGGTTCGAAGACGATCAGATACCGTCCTAGTTCTGACTATAAACGATGCCAACTAGCGATCGGGAGGCGTTACCATGACGACCTTCCCGGCAGCTTCCGGGAAACCAAAGTCTTTGGGTTCTGGGGGAAGTATGGTTGCAAAGCTGAAACTTAAAGGAATTGACGGAAGGGCACCACCAGGAGTGGAGCCTGCGGCTTAATTTGACTCAACACGGGGAAACTCACCCGGCCCGGACACAGGAAGGATTGACAGATTGAGAGCTCTTTCTTGATTCTGTGGGTGGTGGTGCATGGCCGTTCTTAGTTGGTGGAGCGATTTGTCTGGTTAATTCCGATAACGAACGAGACTCTGGCATGCTAAATAGTTACGCGACCTTCTCGGTCGGCGTCTAACTTCTTAGAGGGACTAGTGGCGCTTAGCCACACGAGATTGAGCAATAACAGGTCTGTGATGCCCTTAGATGTTCGGGGCCGCACGCGCGCTACACTGAATGGAGCAGCGAGTGTCTAACCTAGGCCGAAAGGTCCGGGTAACCCGTTGAACCCCATTCGTGATTGGGATAGGGACTTGCAATTATTTCCCTTGAACGAGGAATTCCCAGTAAGCGCAAGTCATCAACTTGCGTTGATTACGTCCCTGCCCTTTGTACACACCGCCCGTCGCTACTACCGATTGAATGGTTTAGTGAGATCCTTGGATTGGCCCCGCTCTGGCTGGTAACGGCCGGGGCGGCGCGCCGAGAAGACGATCaAACttgATCA
>PpraeKilcunda19
CATGCAGGTGTAAGTACGAGTTGTCGTAAAGCGAAACTGCGAACGGCTCATTAAATCAGTCTTGGTTTATTTGGTCTTGTGAGCGAAGTGGATAACTGTGGTAATTCTAGAGCTAATACATGCGTCAAGCGCCGACTTCGGGAGGCGTGCTTTTATCAGATCAAAACCGACCGGGCTCCGGCCCGTAACGTTTGGTGACTCTGGATAACCACGCGGATCGTATGGTCTTTGCACCGACGACGAATCATTCAAGTGTCTGCCCTATCAACTTTCGAAGGTACGTTAAGTGCCTACCTTTGTGATAACGGGTGACGGGGAATCAGGGTTCGATTCCGGAGAGGGAGCCTGAGAAACGGCTACCACATCCAAGGAAGGCAGCAGGCGCGCAAATTACCCATTCCCGACACGGGGAGGTAGTGACGAAAAATAACAATACAGGACTCTAACGAGGCCCTGTAATTGGAATGAGTACATTCTAAAACCTTTAACGAGTATCCATTGGAGGGCAAGTCTGGTGCCAGCAGCCGCGGTAATTCCAGCTCCAACAGTGTATGCTAAAGTTGTTGCGGTTGAAAAGCTCGTAGTTGGATCTAGGGTGGGCGCCGCCGGTCCGTCGCAAGGCGTGTCACTGGCGGCGTCTGCCTTGCCTTCGGTTCTCCGTCGGTGCTCTTGACTGAGTGTCGGCGGTGGCCGATAAGTTTACTTTGAAAAAATTAGAGTGTTCAAAGCAGGCTGTTCGCCTGCATAGTGTTGCATGGAATAATGGAATAGGACCTCGGTTCTATTTTGTTGGTTTTCGGAGCACGAGGTAATGATTAAGAGGGACAGACGGGGGCGTCCGTACTCTGCCGTTAGAGGTGAAATTCTTGGATCGGCGGAAGACGAAcTACTGCGAAAGCATTCGCCAAGAATGTTTTCTTTAATCAAGAGCGAAAGTCAGAGGTTCGAAGACGATCAGATACCGTCCTAGTTCTGACTATAAACGATGCCAACTAGCGATCGGGAGGCGTTACCATGACGACCTTCCCGGCAGCTTCCGGGAAACCAAAGTCTTTGGGTTCTGGGGGAAGTATGGTTGCAAAGCTGAAACTTAAAGGAATTGACGGAAGGGCACCACCAGGAGTGGAGCCTGCGGCTTAATTTGACTCAACACGGGGAAACTCACCCGGCCCGGACACAGGAAGGATTGACAGATTGAGAGCTCTTTCTTGATTCTGTGGGTGGTGGTGCATGGCCGTTCTTAGTTGGTGGAGCGATTTGTCTGGTTAATTCCGATAACGAACGAGACTCTGGCATGCTAAATAGTTACGCGACCTTCTCGGTCGGCGTCTAACTTCTTAGAGGGAcTAGtGGCGCTTAGcCACACGAGATTGAGCAATAACAGGTCTGTGATGCCCTTAGATGTTCGGGGCCGCACGCGCGCTACACTGAATGGAGCAGCGAGTGTCTAACCTAGGCCGAAAGGTCCGGGTAACCCGTTGAACCCCATTCGTGATTGGGATAGGGACTTGCAATTATTTCCCTTGAACGAGGAATTCCCAGTAAGCGCAAGTCATCAACTTGCGTTGATTACGTCCCTGCCCTTTGTACACACCGCCCGTCGCTACTACCGATTGAATGGTTTAGTGAGATCCTTGGATTGGCCCCGCTCTGGCTGGTAACGGCCGGGGcggcGCGCCGAGAAGACGATCaAACttgATCA
>PpraeFingalHeads9
CATGCAGGTGTAAGTACGAGTTGTCGTAAAGCGAAACTGCGAACGGCTCATTAAATCAGTCTTGGTTTATTTGGTCTTGTGAGCGAAGTGGATAACTGTGGTAATTCTAGAGCTAATACATGCGTCAAGCGCCGACTTCGGGAGGCGTGCTTTTATCAGATCAAAACCGACCGGGCTCCGGCCCGTAACGTTTGGTGACTCTGGATAACCACGCGGATCGTATGGTCTTTGCACCGACGACGAATCATTCAAGTGTCTGCCCTATCAACTTTCGAAGGTACGTTAAGTGCCTACCTTTGTGATAACGGGTGACGGGGAATCAGGGTTCGATTCCGGAGAGGGAGCCTGAGAAACGGCTACCACATCCAAGGAAGGCAGCAGGCGCGCAAATTACCCATTCCCGACACGGGGAGGTAGTGACGAAAAATAACAATACAGGACTCTAACGAGGCCCTGTAATTGGAATGAGTACATTCTAAAACCTTTAACGAGTATCCATTGGAGGGCAAGTCTGGTGCCAGCAGCCGCGGTAATTCCAGCTCCAACAGTGTATGCTAAAGTTGTTGCGGTTGAAAAGCTCGTAGTTGGATCTAGGGTGGGCGCCGCCGGTCCGTCGCAAGGCGTGTCACTGGCGGCGTCTGCCTTGCCTTCGGTTCTCCGTCGGTGCTCTTGACTGAGTGTCGGCGGTGGCCGATAAGTTTACTTTGAAAAAATTAGAGTGTTCAAAGCAGGCTGTTCGCCTGCATAGTGTTGCATGGAATAATGGAATAGGACCTCGGTTCTATTTTGTTGGTTTTCGGAGCACGAGGTAATGATTAAGAGGGACAGACGGGGGCGTCCGTACTCTGCCGTTAGAGGTGAAATTCTTGGATCGGCGGAAGACGAACTACTGCGAAAGCATTCGCCAAGAATGTTTTCTTTAATCAAGAGCGAAAGTCAGAGGTTCGAAGACGATCAGATACCGTCCTAGTTcTGAcTATAAAcGATgCCAAcTAGCGATcGGGAGGcGTTACCATGACGACcTTcCCGGCAGCTTCCGGGAAACCAAAGTCTTTGGGTTcTGGGGGAAGTATGGTTGCAAAGCTGAAACTTAAAGGAATTGACGGAAGGGCACCACCAGGAGTGGAGCCTGCGGCTTAATTTGACTCAACACGGGGAAACTCACCCGGCCCGGACACAGGAAGGATTGACAGATTGAGAGCTCTTTCTTGATTCTGTGGGTGGTGGTGCATGGCCGTTCTTAGTTGGTGGAGCGATTTGTCTGGTTAATTCCGATAACGAACGAGACTCTGGCATGCTAAATAGTTACGCGACCTTCTCGGTCGGCGTCTAACTTCTTAGAGGGACTAGTGGCGCTTAGCCACACGAGATTGAGCAATAACAGGTCTGTGATGCCCTTAGATGTTCGGGGCCGCACGCGCGCTACACTGAATGGAGCAGCGAGTGTCTAACCTAGGCCGAAAGGTCCGGGTAACCCGTTGAACCCCATTCGTGATTGGGATAGGGACTTGCAATTATTTCCCTTGAACGAGGAATTCCCAGTAAGCGCAAGTCATCAACTTGCGTTGATTACGTCCCTGCCCTTTGTACACACCGCCCGTCGCTACTACCGATTGAATGGTTTAGTGAGATCCTTGGATTGGCCCCGCTCTGGCTGGTAACGGCCGGGgcggCGCGCCGAGAAGACGATCaAACttgATCA
>PpraeAntofagasta1
CATGCAGGTGTAAGTACGAGTTGTCGTAAAGCGAAACTGCGAACGGCTCATTAAATCAGTCTTGGTTTATTTGGTCTTGTGAGCGAAGTGGATAACTGTGGTAATTCTAGAGCTAATACATGCGTCAAGCGCCGACTTCGGGAGGCGTGCTTTTATCAGATCAAAACCGACCGGGCTCCGGCCCGTAACGTTTGGTGACTCTGGATAACCACGCGGATCGTATGGTCTTTGCACCGACGACGAATCATTCAAGTGTCTGCCCTATCAACTTTCGAAGGTACGTTAAGTGCCTACCTTTGTGATAACGGGTGACGGGGAATCAGGGTTCGATTCCGGAGAGGGAGCCTGAGAAACGGCTACCACATCCAAGGAAGGCAGCAGGCGCGCAAATTACCCATTCCCGACACGGGGAGGTAGTGACGAAAAATAACAATACAGGACTCTAACGAGGCCCTGTAATTGGAATGAGTACATTCTAAAACCTTTAACGAGTATCCaTTGgAGGGCAAGTCTGGtGCCAGCAGCCGCGGTAATTCCAGCTCCAACAGTGTATGCTAAAGTTGTTGCGGTTGAAAAGCTCGTAGTTGGATCTAGGGTGGGCGCCGCCGGTCCGTCGCAAGGCGTGTCACTGGCGGCGTCTGCCTTGCCTTCGGTTCTCCGTCGGTGCTCTTGACTGAGTGTCGGCGGTGGCCGATAAGTTTACTTTGAAAAAATTAGAGTGTTCAAAGCAGGCTGTTCGCCTGCATAGTGTTGCATGGAATAATGGAATAGGACCTCGGTTCTATTTTGTTGGTTTTCGGAGCACGAGGTAATGATTAAGAGGGACAGACGGGGGCGTCCGTACTCTGCCGTTAGAGGTGAAATTCTTGGATCGGCGGAAGACGAACTACTGcGAAAGCATTCGCCAAGAATGTTTTCTTTAATCAAGAGCGAAAGTCAGAGGTTCGAAGACGATCAGATACCGTCCTAGTTCTGACTATAAACGATGCCAACTAGCGATCGGGAGGCGTTACCATGACGACCTTCCCGGCAGCTTCCGGGAAACCAAAGTCTTTGGGTTCTGGGGGAAGTATGGTTGCAAAGCTGAAACTTAAAGGAATTGACGGAAGGGCACCACCAGGAGTGGAGCCTGCGGCTTAATTTGACTCAACACGGGGAAACTCACCCGGCCCGGACACAGGAAGGATTGACAGATTGAGAGCTCTTTCTTGATTCTGTGGGTGGTGGTGCATGGCCGTTCTTAGTTGGTGGAGCGATTTGTCTGGTTAATTCCGATAACGAACGAGACTCTGGCATGCTAAATAGTTACGCGACCTTCTCGGTCGGCGTCTAACTTCTTAGAGGGACTAGTGGCGCTTAGCCACACGAGATTGAGCAATAACAGGTCTGTGATGCCCTTAGATGTTCGGGGCCGCACGCGCGCTACACTGAATGGAGCAGCGAGTGTCTAACCTAGGCCGAAAGGTCCGGGTAACCCGTTGAACCCCATTCGTGATTGGGATAGGGACTTGCAATTATTTCCCTTGAACGAGGAATTCCCAGTAAGCGCAAGTCATCAACTTGCGTTGATTACGTCCCTGCCCTTTGTACACACCGCCCGTCGCTACTACCGATTGAATGGTTTAGTGAGATCCTTGGATTGGCCCCGCTCTGGCTGGTAACGGCCGGGGCGGCGCGCCGAGAAGACGATCaAACttgATCA
>PpraeAntofagasta2
CATGCAGGTGTAAGTACGAGTTGTCGTAAAGCGAAACTGCGAACGGCTCATTAAATCAGTCTTGGTTTATTTGGTCTTGTGAGCGAAGTGGATAACTGTGGTAATTCTAGAGCTAATACATGCGTCAAGCGCCGACTTCGGGAGGCGTGCTTTTATCAGATCAAAACCGACCGGGCTCCGGCCCGTAACGTTTGGTGACTCTGGATAACCACGCGGATCGTATGGTCTTTGCACCGACGACGAATCATTCAAGTGTCTGCCCTATCAACTTTCGAAGGTACGTTAAGTGCCTACCTTTGTGATAACGGGTGACGGGGAATCAGGGTTCGATTCCGGAGAGGGAGCCTGAGAAACGGCTACCACATCCAAGGAAGGCAGCAGGCGCGCAAATTACCCATTCCCGACACGGGGAGGTAGTGACGAAAAATAACAATACAGGACTCTAACGAGGCCCTGTAATTGGAATGAGTACATTCTAAAACCTTTAACGAGTATCCaTTGgAGGGCAAGTCTGGtGCCAGCAGCCGCGGTAATTCCAGCTCCAACAGTGTATGCTAAAGTTGTTGCGGTTGAAAAGCTCGTAGTTGGATCTAGGGTGGGCGCCGCCGGTCCGTCGCAAGGCGTGTCACTGGCGGCGTCTGCCTTGCCTTCGGTTCTCCGTCGGTGCTCTTGACTGAGTGTCGGCGGTGGCCGATAAGTTTACTTTGAAAAAATTAGAGTGTTCAAAGCAGGCTGTTCGCCTGCATAGTGTTGCATGGAATAATGGAATAGGACCTCGGTTCTATTTTGTTGGTTTTCGGAGCACGAGGTAATGATTAAGAGGGACAGACGGGGGCGTCCGTACTCTGCCGTTAGAGGTGAAATTCTTGGATCGGCGGAAGACGAACTACTGcGAAAGCATTCGCCAAGAATGTTTTCTTTAATCAAGAGCGAAAGTCAGAGGTTCGAAGACGATCAGATACCGTCCTAGTTCTGACTATAAACGATGCCAACTAGCGATCGGGAGGCGTTACCATGACGACCTTCCCGGCAGCTTCCGGGAAACCAAAGTCTTTGGGTTCTGGGGGAAGTATGGTTGCAAAGCTGAAACTTAAAGGAATTGACGGAAGGGCACCACCAGGAGTGGAGCCTGCGGCTTAATTTGACTCAACACGGGGAAACTCACCCGGCCCGGACACAGGAAGGATTGACAGATTGAGAGCTCTTTCTTGATTCTGTGGGTGGTGGTGCATGGCCGTTCTTAGTTGGTGGAGCGATTTGTCTGGTTAATTCCGATAACGAACGAGACTCTGGCATGCTAAATAGTTACGCGACCTTCTCGGTCGGCGTCTAACTTCTTAGAGGGACTAGTGGCGCTTAGCCACACGAGATTGAGCAATAACAGGTCTGTGATGCCCTTAGATGTTCGGGGCCGCACGCGCGCTACACTGAATGGAGCAGCGAGTGTCTAACCTAGGCCGAAAGGTCCGGGTAACCCGTTGAACCCCATTCGTGATTGGGATAGGGACTTGCAATTATTTCCCTTGAACGAGGAATTCCCAGTAAGCGCAAGTCATCAACTTGCGTTGATTACGTCCCTGCCCTTTGTACACACCGCCCGTCGCTACTACCGATTGAATGGTTTAGTGAGATCCTTGGATTGGCCCCGCTCTGGCTGGTAACGGCCGGGGCGGCGCGCCGAGAAGACGATCaAACttgATCA
>PpraeAntofagasta12
CATGCAGGTGTAAGTACGAGTTGTCGTAAAGCGAAACTGCGAACGGCTCATTAAATCAGTCTTGGTTTATTTGGTCTTGTGAGCGAAGTGGATAACTGTGGTAATTCTAGAGCTAATACATGCGTCAAGCGCCGACTTCGGGAGGCGTGCTTTTATCAGATCAAAACCGACCGGGCTCCGGCCCGTAACGTTTGGTGACTCTGGATAACCACGCGGATCGTATGGTCTTTGCACCGACGACGAATCATTCAAGTGTCTGCCCTATCAACTTTCGAAGGTACGTTAAGTGCCTACCTTTGTGATAACGGGTGACGGGGAATCAGGGTTCGATTCCGGAGAGGGAGCCTGAGAAACGGCTACCACATCCAAGGAAGGCAGCAGGCGCGCAAATTACCCATTCCCGACACGGGGAGGTAGTGACGAAAAATAACAATACAGGACTCTAACGAGGCCCTGTAATTGGAATGAGTACATTCTAAAACCTTTAACGAGTATCCaTTGgAGGGCAAGTCTGGtGCCAGCAGCCGCGGTAATTCCAGCTCCAACAGTGTATGCTAAAGTTGTTGCGGTTGAAAAGCTCGTAGTTGGATCTAGGGTGGGCGCCGCCGGTCCGTCGCAAGGCGTGTCACTGGCGGCGTCTGCCTTGCCTTCGGTTCTCCGTCGGTGCTCTTGACTGAGTGTCGGCGGTGGCCGATAAGTTTACTTTGAAAAAATTAGAGTGTTCAAAGCAGGCTGTTCGCCTGCATAGTGTTGCATGGAATAATGGAATAGGACCTCGGTTCTATTTTGTTGGTTTTCGGAGCACGAGGTAATGATTAAGAGGGACAGACGGGGGCGTCCGTACTCTGCCGTTAGAGGTGAAATTCTTGGATCGGCGGAAGACGAACTACTGcGAAAGCATTCGCCAAGAATGTTTTCTTTAATCAAGAGCGAAAGTCAGAGGTTCGAAGACGATCAGATACCGTCCTAGTTCTGACTATAAACGATGCCAACTAGCGATCGGGAGGCGTTACCATGACGACCTTCCCGGCAGCTTCCGGGAAACCAAAGTCTTTGGGTTCTGGGGGAAGTATGGTTGCAAAGCTGAAACTTAAAGGAATTGACGGAAGGGCACCACCAGGAGTGGAGCCTGCGGCTTAATTTGACTCAACACGGGGAAACTCACCCGGCCCGGACACAGGAAGGATTGACAGATTGAGAGCTCTTTCTTGATTCTGTGGGTGGTGGTGCATGGCCGTTCTTAGTTGGTGGAGCGATTTGTCTGGTTAATTCCGATAACGAACGAGACTCTGGCATGCTAAATAGTTACGCGACCTTCTCGGTCGGCGTCTAACTTCTTAGAGGGACTAGTGGCGCTTAGCCACACGAGATTGAGCAATAACAGGTCTGTGATGCCCTTAGATGTTCGGGGCCGCACGCGCGCTACACTGAATGGAGCAGCGAGTGTCTAACCTAGGCCGAAAGGTCCGGGTAACCCGTTGAACCCCATTCGTGATTGGGATAGGGACTTGCAATTATTTCCCTTGAACGAGGAATTCCCAGTAAGCGCAAGTCATCAACTTGCGTTGATTACGTCCCTGCCCTTTGTACACACCGCCCGTCGCTACTACCGATTGAATGGTTTAGTGAGATCCTTGGATTGGCCCCGCTCTGGCTGGTAACGGCCGGGGCGGCGCGCCGAGAAGACGATCaAACttgATCA
>Pyura_spPortWelshpool1
CATGCAGGTGTAAGTACGAGTTGTCGTAAAGCGAAACTGCGAACGGCTCATTAAATCAGTCTTGGTTTATTTGGTCTTGTGAGCGAAGTGGATAACTGTGGTAATTCTAGAGCTAATACATGCGTCAAGCGCCGACTTCGGGAGGCGTGCTTTTATCAGATCAAAACCGACCGGGCTCCGGCCCGTAACGTTTGGTGACTCTGGATAACCACGCGGATCGTATGGTCTTTGCACCGACGACGAATCATTCAAGTGTCTGCCCTATCAACTTTCGAAGGTACGTTAAGTGCCTACCTTTGTGATAACGGGTGACGGGGAATCAGGGTTCGATTCCGGAGAGGGAGCCTGAGAAACGGCTACCACATCCAAGGAAGGCAGCAGGCGCGCAAATTACCCATTCCCGACACGGGGAGGTAGTGACGAAAAATAACAATACAGGACTCTAACGAGGCCCTGTAATTGGAATGAGTACATTCTAAAACCTTTAACGAGTATCCATTGGAGGGCAAGTCTGGTGCCAGCAGCCGCGGTAATTCCAGCTCCAACAGTGTATGCTAAAGTTGTTGCGGTTGAAAAGCTCGTAGTTGGATCTAGGGTGGGCGCCGCCGGTCCGTCGCAAGGCGTGTCACTGGCGGCGTCTGCCTTGCCTTCGGTTCTCCGTCGGTGCTCTTGACTGAGTGTCGGCGGTGGCCGATAAGTTTACTTTGAAAAAATTAGAGTGTTCAAAGCAGGCTGTTCGCCTGCATAGTGTTGCATGGAATAATGGAATAGGACCTCGGTTCTATTTTGTTGGTTTTCGGAGCACGAGGTAATGATTAAGAGGGACAGACGGGGGCGTCCGTACTCTGCCGTTAGAGGTGAAATTCTTGGATCGGCGGAAGACGAACTACTGCGAAAGCATTCGCCAAGAATGTTTTCTTTAATCAAGAGCGAAAGTCAGAGGTTCGAAGACGATCAGATACCGTCCTAGTTCTGACTATAAACGATGCCAACTAGCGATCGGGAGGCGTTACCATGACGACCTTCCCGGCAGCTTCCGGGAAACCAAAGTCTTTGGGTTCTGGGGGAAGTATGGTTGCAAAGCTGAAACTTAAAGGAATTGACGGAAGGGCACCACCAGGAGTGGAGCCTGCGGCTTAATTTGACTCAACACGGGGAAACTCACCCGGCCCGGACACAGGAAGGATTGACAGATTGAGAGCTCTTTCTTGATTCTGTGGGTGGTGGTGCATGGCCGTTCTTAGTTGGTGGAGCGATTTGTCTGGTTAATTCCGATAACGAACGAGACTCTGGCATGCTAAATAGTTACGCGACCTTCTCGGTCGGCGTCTAACTTCTTAGAGGGACTAGTGGCGCTTAGCCACACGAGATTGAGCAATAACAGGTCTGTGATGCCCTTAGATGTTCGGGGCCGCACGCGCGCTACACTGAATGGAGCAGCGAGTGTCTAACCTAGGCCGAAAGGTCCGGGTAACCCGTTGAACCCCATTCGTGATTGGGATAGGGACTTGCAATTATTTCCCTTGAACGAGGAATTCCCAGTAAGCGCAAGTCATCAACTTGCGTTGATTACGTCCCTGCCCTTTGTACACACCGCCCGTCGCTACTACCGATTGAATGGTTTAGTGAGATCCTTGGATTGGCCCCGCTCTGGCTGGCAACGGCCGGGGCGGCGCGCCGAGAAGACGATCAAACTTGATCA
>Pyura_spBeautyPoint1
CATGCAGGTGTAAGTACGAGTTGTCGTAAAGCGAAACTGCGAACGGCTCATTAAATCAGTCTTGGTTTATTTGGTCTTGTGAGCGAAGTGGATAACTGTGGTAATTCTAGAGCTAATACATGCGTCAAGCGCCGACTTCGGGAGGCGTGCTTTTATCAGATCAAAACCGACCGGGCTCCGGCCCGTAACGTTTGGTGACTCTGGATAACCACGCGGATCGTATGGTCTTTGCACCGACGACGAATCATTCAAGTGTCTGCCCTATCAACTTTCGAAGGTACGTTAAGTGCCTACCTTTGTGATAACGGGTGACGGGGAATCAGGGTTCGATTCCGGAGAGGGAGCCTGAGAAACGGCTACCACATCCAAGGAAGGCAGCAGGCGCGCAAATTACCCATTCCCGACACGGGGAGGTAGTGACGAAAAATAACAATACAGGACTCTAACGAGGCCCTGTAATTGGAATGAGTACATTCTAAAACCTTTAACGAGTATCCATTGGAGGGCAAGTCTGGTGCCAGCAGCCGCGGTAATTCCAGCTCCAACAGTGTATGCTAAAGTTGTTGCGGTTGAAAaGCTCGTAGTTGGATCTAGGGTGGGCGCCGCCGGTCCGTCGCAAGGCGTGTCACTGGCGGCGTCTGCCTTGCCTTCGGTTCTCCGTCGGTGCTCTTGACTGAGTGTCGGCGGTGGCCGATAAGTTTACTTTGAAAAAATTAGAGTGTTCAAAGCAGGCTGTTCGCCTGCATAGTGTTGCATGGAATAATGGAATAGGACCTCGGTTCTATTTTGTTGGTTTTCGGAGCACGAGGTAATGATTAAGAGGGACAGACGGGGGCGTCCGTACTCTGCCGTTAGAGGTGAAATTCTTGGATCGGCGGAAGACGAACTACTGCGAAAGCATTCGCCAAGAATGTTTTCTTTAATCAAGAGCGAAAGTCAGAGGTTCGAAGACGATCAGATACCGTCCTAGTTCTGACTATAAACGATGCCAACTAGCGATCGGGAGGCGTTACCATGACGACCTTCCCGGCAGCTTCCGGGAAACCAAAGTCTTTGGGTTCTGGGGGAAGTATGGTTGCAAAGCTGAAACTTAAAGGAATTGACGGAAGGGCACCACCAGGAGTGGAGCCTGCGGCTTAATTTGACTCAACACGGGGAAACTCACCCGGCCCGGACACAGGAAGGATTGACAGATTGAGAGCTCTTTCTTGATTCTGTGGGTGGTGGTGCATGGCCGTTCTTAGTTGGTGGAGCGATTTGTCTGGTTAATTCCGATAACGAACGAGACTCTGGCATGCTAAATAGTTACGCGACCTTCTCGGTCGGCGTCTAACTTCTTAGAGGGACTAGTGGCGCTTAGCCACACGAGATTGAGCAATAACAGGTCTGTGATGCCCTTAGATGTTCGGGGCCGCACGCGCGCTACACTGAATGGAGCAGCGAGTGTCTAACCTAGGCCGAAAGGTCCGGGTAACCCGTTGAACCCCATTCGTGATTGGGATAGGGACTTGCAATTATTTCCCTTGAACGAGGAATTCCCAGTAAGCGCAAGTCATCAACTTGCGTTGATTACGTCCCTGCCCTTTGTACACACCGCCCGTCGCTACTACCGATTGAATGGTTTAGTGAGATCCTTGGATTGGCCCCGCTCTGGCTGGCAACGGCCGGGGCGGCGCGCCGAGAAGACGATCAAACTTGATCA
>Pyura_spBeautyPoint2
CATGCAGGTGTAAGTACGAGTTGTCGTAAAGCGAAACTGCGAACGGCTCATTAAATCAGTCTTGGTTTATTTGGTCTTGTGAGCGAAGTGGATAACTGTGGTAATTCTAGAGCTAATACATGCGTCAAGCGCCGACTTCGGGAGGCGTGCTTTTATCAGATCAAAACCGACCGGGCTCCGGCCCGTAACGTTTGGTGACTCTGGATAACCACGCGGATCGTATGGTCTTTGCACCGACGACGAATCATTCAAGTGTCTGCCCTATCAACTTTCgAAGGTACgTTAAGTGCCTACCTTTGtGATaACGgGTGACGGggAATCAgGGTTCGATTCCgGAGAGGGAGCCTGAGAAACGGCTACCACaTCcAAGGAAGGCaGCAgGCGCGCAAATTACCCATTCCCGACACGGGGAGGTAGTGACGAAAAATAACAATACAGGACTCTAACGAGGCCCTGTAATTGGAATGAGTACATTCTAAAACCTTTAACGAGTATCCATTGGAGGGCAAGTCTGGTGCCAGCAGCCGCGGTAATTCCAGCTCCAACAGTGTATGCTAAAGTTGTTGCGGTTGAAAAGCTCGTAgTTGGATCTAGGGTGGGCGCCGCCGGtCCgTCgcaaGGCGTGTCACTGGCGGCGTCTGCCTTGCCTTCGGTTCTCCGTCGGTGCTCTTGACTGAGTGTCGGCGGTGGCCGATAAGTTTACTTTGAAAAAATTAGAGTGTTCAAAGCAGGCTGTTCGCCTGCATAGTGTTGCATGGAATAATGGAATAGGACCTCGGTTCTATTTTGTTGGTTTTCGGAGCACGAGGTAATGATTAAGAGGGACAGACGGGGGCGTCCGTACTCTGCCGTTAGAGGTGAAATTCTTGGATCGGCGGAAGACGAACTACTGCGAAAGCATTCGCCAAGAATGTTTTCTTTAATCAAGAGCGAAAGTCAGAGGTTCGAAGACGATCAGATACCGTCCTAGTTCTGACTATAAACGATGCCAACTAGCGATCGGGAGGCGTTACCATGACGACCTTCCCGGCAGCTTCCGGGAAACCAAAGTCTTTGGGTTCTGGGGGAAGTATGGTTGCAAAGCTGAAACTTAAAGGAATTGACGGAAGGGCACCACCAGGAGTGGAGCCTGCGGCTTAATTTGACTCAACACGGGGAAACTCACCCGGCCCGGACACAGGAAGGATTGACAGATTGAGAGCTCTTTCTTGATTCTGTGGGTGGTGGTGCATGGCCGTTCTTAGTTGGTGGAGCGATTTGTCTGGTTAATTCCGATAACGAACGAGACTCTGGCATGCTAAATAGTTACGCGACCTTCTCGGTCGGCGTCTAACTTCTTAGAGGGACTAGTGGCGCTTAGCCACACGAGATTGAGCAATAACAGGTCTGTGATGCCCTTAGATGTTCGGGGCCGCACGCGCGCTACACTGAATGGAGCAGCGAGTGTCTAACCTAGGCCGAAAGGTCCGGGTAACCCGTTGAACCCCATTCGTGATTGGGATAGGGACTTGCAATTATTTCCCTTGAACGAGGAATTCCCAGTAAGCGCAAGTCATCAACTTGCGTTGATTACGTCCCTGCCCTTTGTACACACCGCCCGTCGCTACTACCGATTGAATGGTTTAGTGAGATCCTTGGATTGGCCCCGCTCTGGCTGGCAACGGCCGGGGCGGCGCGCCGAGAAGACGATCAAACTTGATCA
>Pyura_spBeautyPoint3
CATGCAGGTGTAAGTACGAGTTGTCGTAAAGCGAAACTGCGAACGGCTCATTAAATCAGTCTTGGTTTATTTGGTCTTGTGAGCGAAGTGGATAACTGTGGTAATTCTAGAGCTAATACATGCGTCAAGCGCCGACTTCGGGAGGCGTGCTTTTATCAGATCAAAACCGACCGGGCTCCGGCCCGTAACGTTTGGTGACTCTGGATAACCACGCGGATCGTATGGTCTTTGCACCGACGACGAATCATTCAAGTGTCTGCCCTATCAACTTTCGAAGGTACGTTAAGTGCCTACCTTTGTGATAACGGGTGACGGGGAATCAGGGTTCGATTCCGGAGAGGGAGCCTGAGAAACGGCTACCACATCCAAGGAAGGCAGCAGGCGCGCAAATTACCCATTCCCGACACGGGGAGGTAGTGACGAAAAATAACAATACAGGACTCTAACGAGGCCCTGTAATTGGAATGAGTACATTCTAAAACCTTTAACGAGTATCCATTGGAGGGCAAGTCTGGTGCCAGCAGCCGCGGTAATTCCAGCTCCAACAGTGTATGCTAAAGTTGTTGCGGTTGAAAAGCTCGTAGTTGGATCTAGGGTGGGCGCCGCCGGTCCGTCGCAAGGCGTGTCACTGGCGGCGTCTGCCTTGCCTTCGGTTCTCCGTCGGTGCTCTTGACTGAGTGTCGGCGGTGGCCGATAAGTTTACTTTGAAAAAATTAGAGTGTTCAAAGCAGGCTGTTCGCCTGCATAGTGTTGCATGGAATAATGGAATAGGACCTCGGTTCTATTTTGTTGGTTTTCGGAGCACGAGGTAATGATTAAGAGGGACAGACGGGGGCGTCCGTACTCTGCCGTTAGAGGTGAAATTCTTGGATCGGCGGAAGACGAACTACTGCGAAAGCATTCGCCAAGAATGTTTTCTTTAATCAAGAGCGAAAGTCAGAGGTTCGAAGACGATCAGATACCGTCCTAGTTCTGACTATAAACGATGCCAACTAGCGATCGGGAGGCGTTACCATGACGACCTTCCCGGCAGCTTCCGGGAAACCAAAGTCTTTGGGTTCTGGGGGAAGTATGGTTGCAAAGCTGAAACTTAAAGGAATTGACGGAAGGGCACCACCAGGAGTGGAGCCTGCGGCTTAATTTGACTCAACACGGGGAAACTCACCCGGCCCGGACACAGGAAGGATTGACAGATTGAGAGCTCTTTCTTGATTCTGTGGGTGGTGGTGCATGGCCGTTCTTAGTTGGTGGAGCGATTTGTCTGGTTAATTCCGATAACGAACGAGACTCTGGCATGCTAAATAGTTACGCGACCTTCTCGGTCGGCGTCTAACTTCTTAGAGGGACTAGTGGCGCTTAGCCACACGAGATTGAGCAATAACAGGTCTGTGATGCCCTTAGATGTTCGGGGCCGCACGCGCGCTACACTGAATGGAGCAGCGAGTGTCTAACCTAGGCCGAAAGGTCCGGGTAACCCGTTGAACCCCATTCGTGATTGGGATAGGGACTTGCAATTATTTCCCTTGAACGAGGAATTCCCAGTAAGCGCAAGTCATCAACTTGCGTTGATTACGTCCCTGCCCTTTGTACACACCGCCCGTCGCTACTACCGATTGAATGGTTTAGTGAGATCCTTGGATTGGCCCCGCTCTGGCTGGCAACGGCCGGGGCGGCGCGCCGAGAAGACGATCAAACTTGATCA
>Pyura_spHenleyBeach9
catgCAgGTGTAAGTACGAGTTGTCGTAAAGCGAAACTGCGAACGGCTCATTAAATCAGTCTTGGTTTATTTGGTCTTGTGAGCGAAGTGGATAACTGTGGTAATTCTAGAGCTAATACATGCGTCAAGCGCCGACTTCGGGAGGCGTGCTTTTATCAGATCAAAACCGACCGGGCTCCGGCCCGTAACGTTTGGTGACTCTGGATAACCACGCGGATCGTATGGTCTTTGCACCGACGACGAATCATTCAAGTGTCTGCCCTATCAACTTTCGAAGGTACGTTAAGTGCCTACCTTTGTGATAACGGGTGACGGGGAATCAGGGTTCGATTCCGGAGAGGGAGCCTGAGAAACGGCTACCACATCCAAGGAAGGCAGCAGGCGCGCAAATTACCCATTCCCGACACGGGGAGGTAGTGACGAAAAATAACAATACAGGACTCTAACGAGGCCCTGTAATTGGAATGAGTACATTCTAAAACCTTTAACGAGTATCCATTGGAGGGCAAGTCTGGTGCCAGCAGCCGCGGTAATTCCAGCTCCAACAGTGTATGCTAAAGTTGTTGCGGTTGAAAAGCTCGTAGTTGGATCTAGGGTGGGCGCCGCCGGTCCGTCGCAAGGCGTGTCACTGGCGGCGTCTGCCTTGCCTTCGGTTCTCCGTCGGTGCTCTTGACTGAGTGTCGGCGGTGGCCGATAAGTTTACTTTGAAAAAATTAGAGTGTTCAAAGCAGGCTGTTCGCCTGCATAGTGTTGCATGGAATAATGGAATAGGACCTCGGTTCTATTTTGTTGGTTTTCGGAGCACGAGGTAATGATTAAGAGGGACAGACGGGGGCGTCCGTACTCTGCCGTTAGAGGTGAAATTCTTGGATCGGCGGAAGACGAACTACTGCGAAAGCATTCGCCAAGAATGTTTTCTTTAATCAAGAGCGAAAGTCAGAGGTTCGAAGACGATCAGATACCGTCCTAGTTCTGACTATAAACGATGCCAACTAGCGATCGGGAGGCGTTACCATGACGACCTTCCCGGCAGCTTCCGGGAAACCAAAGTCTTTGGGTTCTGGGGGAAGTATGGTTGCAAAGCTGAAACTTAAAGGAATTGACGGAAGGGCACCACCAGGAGTGGAGCCTGCGGCTTAATTTGACTCAACACGGGGAAACTCACCCGGCCCGGACACAGGAAGGATTGACAGATTGAGAGCTCTTTCTTGATTCTGTGGGTGGTGGTGCATGGCCGTTCTTAGTTGGTGGAGCGATTTGTCTGGTTAATTCCGATAACGAACGAGACTCTGGCATGCTAAATAGTTACGCGACCTTCTCGGTCGGCGTCTAACTTCTTAGAGGGACTAGTGGCGCTTAGCCACACGAGATTGAGCAATAACAGGTCTGTGATGCCCTTAGATGTTCGGGGCCGCACGCGCGCTACACTGAATGGAGCAGCGAGTGTCTAACCTAGGCCGAAAGGTCCGGGTAACCCGTTGAACCCCATTCGTGATTGGGATAGGGACTTGCAATTATTTCCCTTGAACGAGGAATTCCCAGTAAGCGCAAGTCATCAACTTGCGTTGATTACGTCCCTGCCCTTTGTACACACCGCCCGTCGCTACTACCGATTGAATGGTTTAGTGAGATCCTTGGATTGGCCCCGCTCTGGCTGGCAACGGCCGGGGcGGCGCGCCGAGAAGACGATCAAACTTGATCA
>Pyura_spHenleyBeach13
CATGcaGGTGTAAGTACGAGTTGTCGTAAAGCGAAACTGCGAACGGCTCATTAAATCAGTCTTGGTTTATTTGGTCTTGTGAGCGAAGTGGATAACTGTGGTAATTCTAGAGCTAATACATGCGTCAAGCGCCGACTTCGGGAGGCGTGCTTTTATCAGATCAAAACCGACCGGGCTCCGGCCCGTAACGTTTGGTGACTCTGGATAACCACGCGGATCGTATGGTCTTTGCACCGACGACGAATCATTCAAGTGTCTGCCCTATCAACTTTCGAAGGTACGTTAAGTGCCTACCTTTGTGATAACGGGTGACGGGGAATCAGGGTTCGATTCCGGAGAGGGAGCCTGAGAAACGGCTACCACATCCAAGGAAGGCAGCAGGCGCGCAAATTACCCATTCCCGACACGGGGAGGTAGTGACGAAAAATAACAATACAGGACTCTAACGAGGCCCTGTAATTGGAATGAGTACATTCTAAAACCTTTAACGAGTATCCATTGGAGGGCAAGTCTGGTGCCAGCAGCCGCGGTAATTCCAGCTCCAACAGTGTATGCTAAAGTTGTTGCGGTTGAAAaGCTCGTAGTTGGATCTAGGGTGGGCGCCGCCGGTCCGTCGCAaGGCGTGTCaCTGGCGGCGTCTGCCTTGCCTTCGGTTCTCCGTCGGtGCTCTtGACTGAgTGTCGgCGGTGGCCGATAAGTTTACTTTGAAAAAATTAGAGTGTTCAAAGCAGGCTGTTCGCCTGCATAGTGTTGCATGGAATAATGGAATAGGACCTCGGTTCTATTTTGTTGGTTTTCGGAGCACGAGGTAATGATTAAGAGGGACAGACGGGGGCGTCCGTACTCTGCCGTTAGAGGTGAAATTCTTGGATCGGCGGAAGACGAACTACTGCGAAAGCATTCGCCAAGAATGTTTTCTTTAATCAAGAGCGAAAGTCAGAGGTTCGAAGACGATCAGATACCGTCCTAGTTCTGACTATAAACGATGCCAACTAGCGATCGGGAGGCGTTACCATGACGACCTTCCCGGCAGCTTCCGGGAAACCAAAGTCTTTGGGTTCTGGGGGAAGTATGGTTGCAAAGCTGAAACTTAAAGGAATTGACGGAAGGGCACCACCAGGAGTGGAGCCTGCGGCTTAATTTGACTCAACACGGGGAAACTCACCCGGCCCGGACACAGGAAGGATTGACAGATTGAGAGCTCTTTCTTGATTCTGTGGGTGGtGGTGCATGGCCGTTCTTAGTTGGtGGAgCGATTtGTCTGGTTAATTCCGATAACGAACGAGACTCTGGCATGCTAAATAGTTACGCGACCTTCTCGGTCGGCGTCTAACTTCTTAGAGGGACTAGTGGCGCTTAGCCACACGAGATTGAGCAATAACAGGTCTGTGATGCCCTTAGATGTTCGGGGCCGCACGCGCGCTACACTGAATGGAGCAGCGAGTGTCTAACCTAGGCCGAAAGGTCCGGGTAACCCGTTGAACCCCATTCGTGATTGGGATAGGGACTTGCAATTATTTCCCTTGAACGAGGAATTCCCAGTAAGCGCAAGTCATCAACTTGCGTTGATTACGTCCCTGCCCTTTGTACACACCGCCCGTCGCTACTACCGATTGAATGGTTTAGTGAGATCCTTGGATTGGCCCCGCTCTGGCTGGCAACGGCCGGGGCGGCGCGCCGAGAAGACGATCAAACTTGATCA
>Pyura_spHenleyBeach10
catgCAgGTGTAAGTACGAGTTGTCGTAAAGCGAAACTGCGAACGGCTCATTAAATCAGTCTTGGTTTATTTGGTCTTGTGAGCGAAGTGGATAACTGTGGTAATTCTAGAGCTAATACATGCGTCAAGCGCCGACTTCGGGAGGCGTGCTTTTATCAGATCAAAACCGACCGGGCTCCGGCCCGTAACGTTTGGTGACTCTGGATAACCACGCGGATCGTATGGTCTTTGCACCGACGACGAATCATTCAAGTGTCTGCCCTATCAACTTTCGAAGGTACGTTAAGTGCCTACCTTTGTGATAACGGGTGACGGGGAATCAGGGTTCGATTCCGGAGAGGGAGCCTGAGAAACGGCTACCACATCCAAGGAAGGCAGCAGGCGCGCAAATTACCCATTCCCGACACGGGGAGGTAGTGACGAAAAATAACAATACAGGACTCTAACGAGGCCCTGTAATTGGAATGAGTACATTCTAAAACCTTTAACGAGTATCCATTGGAGGGCAAGTCTGGTGCCAGCAGCCGCGGTAATTCCAGCTCCAACAGTGTATGCTAAAGTTGTTGCGGTTGAAAAGCTCGTAGTTGGATCTAGGGTGGGCGCCGCCGGTCCGTCGCAAGGCGTGTCACTGGCGGCGTCTGCCTTGCCTTCGGTTCTCCGTCGGTGCTCTTGACTGAGTGTCGGCGGTGGCCGATAAGTTTACTTTGAAAAAATTAGAGTGTTCAAAGCAGGCTGTTCGCCTGCATAGTGTTGCATGGAATAATGGAATAGGACCTCGGTTCTATTTTGTTGGTTTTCGGAGCACGAGGTAATGATTAAGAGGGACAGACGGGGGCGTCCGTACTCTGCCGTTAGAGGTGAAATTCTTGGATCGGCGGAAGACGAACTACTGCGAAAGCATTCGCCAAGAATGTTTTCTTTAATCAAGAGCGAAAGTCAGAGGTTCGAAGACGATCAGATACCGTCCTAGTTCTGACTATAAACGATGCCAACTAGCGATCGGGAGGCGTTACCATGACGACCTTCCCGGCAGCTTCCGGGAAACCAAAGTCTTTGGGTTCTGGGGGAAGTATGGTTGCAAAGCTGAAACTTAAAGGAATTGACGGAAGGGCACCACCAGGAGTGGAGCCTGCGGCTTAATTTGACTCAACACGGGGAAACTCACCCGGCCCGGACACAGGAAGGATTGACAGATTGAGAGCTCTTTCTTGATTCTGTGGGTGGTGGTGCATGGCCGTTCTTAGTTGGTGGAGCGATTTGTCTGGTTAATTCCGATAACGAACGAGACTCTGGCATGCTAAATAGTTACGCGACCTTCTCGGTCGGCGTCTAACTTCTTAGAGGGACTAGTGGCGCTTAGCCACACGAGATTGAGCAATAACAGGTCTGTGATGCCCTTAGATGTTCGGGGCCGCACGCGCGCTACACTGAATGGAGCAGCGAGTGTCTAACCTAGGCCGAAAGGTCCGGGTAACCCGTTGAACCCCATTCGTGATTGGGATAGGGACTTGCAATTATTTCCCTTGAACGAGGAATTCCCAGTAAGCGCAAGTCATCAACTTGCGTTGATTACGTCCCTGCCCTTTGTACACACCGCCCGTCGCTACTACCGATTGAATGGTTTAGTGAGATCCTTGGATTGGCCCCGCTCTGGCTGGCAACGGCCGGGGcGGCGCGCCGAGAAGACGATCAAACTTGATCA
>Pyura_spNZ1
CATGcaGGTGTAAGTACGAGTTGTCGTAAAGCGAAACTGCGAACGGCTCATTAAATCAGTCTTGGTTTATTTGGTCTTGTGAGCGAAGTGGATAACTGTGGTAATTCTAGAGCTAATACATGCGTCAAGCGCCGACTTCGGGAGGCGTGCTTTTATCAGATCAAAACCGACCGGGCTCCGGCCCGTAACGTTTGGTGACTCTGGATAACCACGCGGATCGTATGGTCTTTGCACCGACGACGAATCATTCAAGTGTCTGCCCTATCAACTTTCGAAGGTACGTTAAGTGCCTACCTTTGTGATAACGGGTGACGGGGAATCAGGGTTCGATTCCGGAGAGGGAGCCTGAGAAACGGCTACCACATCCAAGGAAGGCAGCAGGCGCGCAAATTACCCATTCCCGACACGGGGAGGTAGTGACGAAAAATAACAATACAGGACTCTAACGAGGCCCTGTAATTGGAATGAGTACATTCTAAAACCTTTAACGAGTATCCATTGGAGGGCAAGTCTGGTGCCAGCAGCCGCGGTAATTCCAGCTCCAACAGTGTATGCTAAAGTTGTTGCGGTTGAAAaGCTCGTAGTTGGATCTAGGGTGGGCGCCGCCGGTCCGTCGCAaGGCGTGTCaCTGGCGGCGTCTGCCTTGCCTTCGGTTCTCCGTCGGtGCTCTtGACTGAgTGTCGgCGGTGGCCGATAAGTTTACTTTGAAAAAATTAGAGTGTTCAAAGCAGGCTGTTCGCCTGCATAGTGTTGCATGGAATAATGGAATAGGACCTCGGTTCTATTTTGTTGGTTTTCGGAGCACGAGGTAATGATTAAGAGGGACAGACGGGGGCGTCCGTACTCTGCCGTTAGAGGTGAAATTCTTGGATCGGCGGAAGACGAACTACTGCGAAAGCATTCGCCAAGAATGTTTTCTTTAATCAAGAGCGAAAGTCAGAGGTTCGAAGACGATCAGATACCGTCCTAGTTCTGACTATAAACGATGCCAACTAGCGATCGGGAGGCGTTACCATGACGACCTTCCCGGCAGCTTCCGGGAAACCAAAGTCTTTGGGTTCTGGGGGAAGTATGGTTGCAAAGCTGAAACTTAAAGGAATTGACGGAAGGGCACCACCAGGAGTGGAGCCTGCGGCTTAATTTGACTCAACACGGGGAAACTCACCCGGCCCGGACACAGGAAGGATTGACAGATTGAGAGCTCTTTCTTGATTCTGTGGGTGGtGGTGCATGGCCGTTCTTAGTTGGtGGAgCGATTtGTCTGGTTAATTCCGATAACGAACGAGACTCTGGCATGCTAAATAGTTACGCGACCTTCTCGGTCGGCGTCTAACTTCTTAGAGGGACTAGTGGCGCTTAGCCACACGAGATTGAGCAATAACAGGTCTGTGATGCCCTTAGATGTTCGGGGCCGCACGCGCGCTACACTGAATGGAGCAGCGAGTGTCTAACCTAGGCCGAAAGGTCCGGGTAACCCGTTGAACCCCATTCGTGATTGGGATAGGGACTTGCAATTATTTCCCTTGAACGAGGAATTCCCAGTAAGCGCAAGTCATCAACTTGCGTTGATTACGTCCCTGCCCTTTGTACACACCGCCCGTCGCTACTACCGATTGAATGGTTTAGTGAGATCCTTGGATTGGCCCCGCTCTGGCTGGCAACGGCCGGGGCGGCGCGCCGAGAAGACGATCAAACTTGATCA
>Pyura_spNZ2
CATGcaGGTGTAAGTACGAGTTGTCGTAAAGCGAAACTGCGAACGGCTCATTAAATCAGTCTTGGTTTATTTGGTCTTGTGAGCGAAGTGGATAACTGTGGTAATTCTAGAGCTAATACATGCGTCAAGCGCCGACTTCGGGAGGCGTGCTTTTATCAGATCAAAACCGACCGGGCTCCGGCCCGTAACGTTTGGTGACTCTGGATAACCACGCGGATCGTATGGTCTTTGCACCGACGACGAATCATTCAAGTGTCTGCCCTATCAACTTTCGAAGGTACGTTAAGTGCCTACCTTTGTGATAACGGGTGACGGGGAATCAGGGTTCGATTCCGGAGAGGGAGCCTGAGAAACGGCTACCACATCCAAGGAAGGCAGCAGGCGCGCAAATTACCCATTCCCGACACGGGGAGGTAGTGACGAAAAATAACAATACAGGACTCTAACGAGGCCCTGTAATTGGAATGAGTACATTCTAAAACCTTTAACGAGTATCCATTGGAGGGCAAGTCTGGTGCCAGCAGCCGCGGTAATTCCAGCTCCAACAGTGTATGCTAAAGTTGTTGCGGTTGAAAaGCTCGTAGTTGGATCTAGGGTGGGCGCCGCCGGTCCGTCGCAaGGCGTGTCaCTGGCGGCGTCTGCCTTGCCTTCGGTTCTCCGTCGGtGCTCTtGACTGAgTGTCGgCGGTGGCCGATAAGTTTACTTTGAAAAAATTAGAGTGTTCAAAGCAGGCTGTTCGCCTGCATAGTGTTGCATGGAATAATGGAATAGGACCTCGGTTCTATTTTGTTGGTTTTCGGAGCACGAGGTAATGATTAAGAGGGACAGACGGGGGCGTCCGTACTCTGCCGTTAGAGGTGAAATTCTTGGATCGGCGGAAGACGAACTACTGCGAAAGCATTCGCCAAGAATGTTTTCTTTAATCAAGAGCGAAAGTCAGAGGTTCGAAGACGATCAGATACCGTCCTAGTTCTGACTATAAACGATGCCAACTAGCGATCGGGAGGCGTTACCATGACGACCTTCCCGGCAGCTTCCGGGAAACCAAAGTCTTTGGGTTCTGGGGGAAGTATGGTTGCAAAGCTGAAACTTAAAGGAATTGACGGAAGGGCACCACCAGGAGTGGAGCCTGCGGCTTAATTTGACTCAACACGGGGAAACTCACCCGGCCCGGACACAGGAAGGATTGACAGATTGAGAGCTCTTTCTTGATTCTGTGGGTGGtGGTGCATGGCCGTTCTTAGTTGGtGGAgCGATTtGTCTGGTTAATTCCGATAACGAACGAGACTCTGGCATGCTAAATAGTTACGCGACCTTCTCGGTCGGCGTCTAACTTCTTAGAGGGACTAGTGGCGCTTAGCCACACGAGATTGAGCAATAACAGGTCTGTGATGCCCTTAGATGTTCGGGGCCGCACGCGCGCTACACTGAATGGAGCAGCGAGTGTCTAACCTAGGCCGAAAGGTCCGGGTAACCCGTTGAACCCCATTCGTGATTGGGATAGGGACTTGCAATTATTTCCCTTGAACGAGGAATTCCCAGTAAGCGCAAGTCATCAACTTGCGTTGATTACGTCCCTGCCCTTTGTACACACCGCCCGTCGCTACTACCGATTGAATGGTTTAGTGAGATCCTTGGATTGGCCCCGCTCTGGCTGGCAACGGCCGGGGCGGCGCGCCGAGAAGACGATCAAACTTGATCA
>Pyura_spNZ3
CATGcaGGTGTAAGTACGAGTTGTCGTAAAGCGAAACTGCGAACGGCTCATTAAATCAGTCTTGGTTTATTTGGTCTTGTGAGCGAAGTGGATAACTGTGGTAATTCTAGAGCTAATACATGCGTCAAGCGCCGACTTCGGGAGGCGTGCTTTTATCAGATCAAAACCGACCGGGCTCCGGCCCGTAACGTTTGGTGACTCTGGATAACCACGCGGATCGTATGGTCTTTGCACCGACGACGAATCATTCAAGTGTCTGCCCTATCAACTTTCGAAGGTACGTTAAGTGCCTACCTTTGTGATAACGGGTGACGGGGAATCAGGGTTCGATTCCGGAGAGGGAGCCTGAGAAACGGCTACCACATCCAAGGAAGGCAGCAGGCGCGCAAATTACCCATTCCCGACACGGGGAGGTAGTGACGAAAAATAACAATACAGGACTCTAACGAGGCCCTGTAATTGGAATGAGTACATTCTAAAACCTTTAACGAGTATCCATTGGAGGGCAAGTCTGGTGCCAGCAGCCGCGGTAATTCCAGCTCCAACAGTGTATGCTAAAGTTGTTGCGGTTGAAAaGCTCGTAGTTGGATCTAGGGTGGGCGCCGCCGGTCCGTCGCAaGGCGTGTCaCTGGCGGCGTCTGCCTTGCCTTCGGTTCTCCGTCGGtGCTCTtGACTGAgTGTCGgCGGTGGCCGATAAGTTTACTTTGAAAAAATTAGAGTGTTCAAAGCAGGCTGTTCGCCTGCATAGTGTTGCATGGAATAATGGAATAGGACCTCGGTTCTATTTTGTTGGTTTTCGGAGCACGAGGTAATGATTAAGAGGGACAGACGGGGGCGTCCGTACTCTGCCGTTAGAGGTGAAATTCTTGGATCGGCGGAAGACGAACTACTGCGAAAGCATTCGCCAAGAATGTTTTCTTTAATCAAGAGCGAAAGTCAGAGGTTCGAAGACGATCAGATACCGTCCTAGTTCTGACTATAAACGATGCCAACTAGCGATCGGGAGGCGTTACCATGACGACCTTCCCGGCAGCTTCCGGGAAACCAAAGTCTTTGGGTTCTGGGGGAAGTATGGTTGCAAAGCTGAAACTTAAAGGAATTGACGGAAGGGCACCACCAGGAGTGGAGCCTGCGGCTTAATTTGACTCAACACGGGGAAACTCACCCGGCCCGGACACAGGAAGGATTGACAGATTGAGAGCTCTTTCTTGATTCTGTGGGTGGtGGTGCATGGCCGTTCTTAGTTGGtGGAgCGATTtGTCTGGTTAATTCCGATAACGAACGAGACTCTGGCATGCTAAATAGTTACGCGACCTTCTCGGTCGGCGTCTAACTTCTTAGAGGGACTAGTGGCGCTTAGCCACACGAGATTGAGCAATAACAGGTCTGTGATGCCCTTAGATGTTCGGGGCCGCACGCGCGCTACACTGAATGGAGCAGCGAGTGTCTAACCTAGGCCGAAAGGTCCGGGTAACCCGTTGAACCCCATTCGTGATTGGGATAGGGACTTGCAATTATTTCCCTTGAACGAGGAATTCCCAGTAAGCGCAAGTCATCAACTTGCGTTGATTACGTCCCTGCCCTTTGTACACACCGCCCGTCGCTACTACCGATTGAATGGTTTAGTGAGATCCTTGGATTGGCCCCGCTCTGGCTGGCAACGGCCGGGGCGGCGCGCCGAGAAGACGATCAAACTTGATCA
>PdalbAlbany5
CATGCAGGTGCAAGTACGAGTTGTCGTAAAGCGAAACTGCGAACGGCTCATTAAATCAGTCTTGGTTTATTTGGTCTTGTgAGCGAAGTGGATAACTGTGGTAATTCTAGAGCTAATACATGCGTCAAGCGCCGACTTCGGGAGGCGTGCTTTTATCAGATCAAAACCGACCGAGCTCCGGCTCGTAACGTTTGGTGACTCTGGATAACCACGCGGATCGTATGGTCTTTGCACCGACGACGAATCATTCAAGTGTCTGCCCTATCAACTTTCGAAGGTACGTTAAGTGCCTACCTTTGTGATAACGGGTGACGGGGAATCAGGGTTCGATTCCGGAGAGGGAGCCTGAGAAACGGCTACCACATCCAAGGAAGGCAGCAGGCGCGCAAATTACCCATTCCCGACACGGGGAGGTAGTGACGAAAAATAACAATACAGGACTCTAACGAGGCCCTGTAATTGGAATGAGTACATTCTAAAACTCTTAACGAGTATCCATTGGAGGGCAAGTCTGGTGCCAGCAGCCGCGGTAATTCCAGCTCCAACAGTGTATGCTAAAGTTGTTGCGGTTGAAAAGCTCGTAGTTGGATCTAGGGTGGGCGCCGCCGGTCCGTCgCAAGGCGTGTCACTGGCGGCGTCTGCCTTGCCTTCGGTTCTCCGTCGGTGCTCTTGACTGAgTGTCGGCGGTGGCCGATAAGTTTACTTTGAAAAAaTTAgAGTGTTCAAAGCAGGCTGTTCGCCTGCATAGTGTTGCATGGAATAaTGGAATAGGACCTCGGTTCTATTTTGTTGGTTTTCGGAGCaCGAGGTAaTGATTAAgAGGGACaGACGGGGGCGTCCGTACTCTGCCGTTAGAGGTGAAATTCTTGGATCGGCGGAAGACGAACTACTGCGAAAGCATTCGCCAAGAATGTTTTCTTTAATCAAGAGCGAAAGTCAGAGGTTCGAAGACGATCAGATACCGTCCTAGTTCTGACTATAAACGATGCCAACTAGCGATCGGGAGGCGTTACCATGACGACCTTCCCGGCAGCTTCCGGGAAACCAAAGTCTTTGGGTTCTGGGGGAAGTATGGTTGCAAAGCTGAAACTTAAAGGAATTGACGGAAGGGCACCACCAGGAGTGGAGCCTGCGGCTTAATTTGACTCAACACGGGGAAACTCACCCGGCCCGGACACAGGAAGGATTGACAGATTGAGAGCTCTTTCTTGATTCTGTGGGTGGTGGTGCATGGCCGTTCTTAGTTGGTGGAGCGATTTGTCTGGTTAATTCCGATAACGAACGAGACTCTGGCATGCTAAATAGTTACGCGACCTTCTCGGTCGGCGTCTAACTTCTTAGAGGGACTAGTGGCGCTTAGCCACACGAGATTGAGCAATAACAGGTCTGTGATGCCCTTAGATGTTCGGGGCCGCACGCGCGCTACACTGAATGGAGCAGCGAGTGTCTAACCTAGGCCGAAAGGTCCGGGTAACCCGTTGAACCCCATTCGTGATTGGGATAGGGACTTGCAATTATTTCCCTTGAACGAGGAATTCCCAGTAAGCGCAAGTCATCAACTTGCGTTGATTACGTCCCTGCCCTTTGTACACACCGCCCGTCGCTACTACCGATTGAATGGTTTAGTGAGATCCTTGGATTGGCCCCGCTCTGGCTGGCAACGGCCGGGGCGGCGCGCCGAGAAGACGATCAAACTTGATCA
>PdalbAlbany8
CATGCAGGTGCAAGTACGAGTTGTCGTAAAGCGAAACTGCGAACGGCTCATTAAATCAGTCTTGGTTTATTTGGTCTTGTGAGCGAAGTGGATAACTGTGGTAATTCTAGAGCTAATACATGCGTCAAGCGCCGACTTCGGGAGGCGTGCTTTTATCAGATCAAAACCGACCGAGCTCCGGCTCGTAACGTTTGGTGACTCTGGATAACCACGCGGATCGTATGGTCTTTGCACCGACGACGAATCATTCAAGTGTCTGCCCTATCAACTTTCGAAGGTACGTTAAGTGCCTACCTTTGTGATAACGGGTGACGGGGAATCAGGGTTCGATTCCGGAGAGGGAGCCTGAGAAACGGCTACCACATCCAAGGAAGGCAGCAGGCGCGCAAATTACCCATTCCCGACACGGGGAGGTAGTGACGAAAAATAACAATACAGGACTCTAACGAGGCCCTGTAATTGGAATGAGTACATTCTAAAACTCTTAACGAGTATCCATTGGAGGGCAAGTCTGGTGCCAGCAGCCGCGGTAATTCCAGCTCCAACAGTGTATGCTAAAGTTGTTGCGGTTGAAAAGCTCGTAGTTGGATCTAGGGTGGGCGCCGCCGGTCCGTCGCAAGGCGTGTCACTGGCGGCGTCTGCCTTGCCTTCGGTTCTCCGTCGGTGCTCTTGACTGAGTGTCGGCGGTGGCCGATAAGTTTACTTTGAAAAAATTAGAGTGTTCAAAGCAGGCTGTTCGCCTGCATAGTGTTGCATGGAATAATGGAATAGGACCTCGGTTCTATTTTGTTGGTTTTCGGAGCACGAGGTAATGATTAAGAGGGACAGACGGGGGCGTCCGTACTCTGCCGTTAGAGGTGAAATTCTTGGATCGGCGGAAGACGAACTACTGCGAAAGCATTCGCCAAGAATGTTTTCTTTAATCAAGAGCGAAAGTCAGAGGTTCGAAGACGATCAGATACCGTCCTAGTTCTGACTATAAACGATGCCAACTAGCGATCGGGAGGCGTTACCATGACGACCTTCCCGGCAGCTTCCGGGAAACCAAAGTCTTTGGGTTCTGGGGGAAGTATGGTTGCAAAGCTGAAACTTAAAGGAATTGACGGAAGGGCACCACCAGGAGTGGAGCCTGCGGCTTAATTTGACTCAACACGGGGAAACTCACCCGGCCCGGACACAGGAAGGATTGACAGATTGAGAGCTCTTTCTTGATTCTGTGGGTGGTGGTGCATGGCCGTTCTTAGTTGGTGGAGCGATTTGTCTGGTTAATTCCGATAACGAACGAGACTCTGGCATGCTAAATAGTTACGCGACCTTCTCGGTCGGCGTCTAACTTCTTAGAGGGACTAGTGGCGCTTAGCCACACGAGATTGAGCAATAACAGGTCTGTGATGCCCTTAGATGTTCGGGGCCGCACGCGCGCTACACTGAATGGAGCAGCGAGTGTCTAACCTAGGCCGAAAGGTCCGGGTAACCCGTTGAACCCCATTCGTGATTGGGATAGGGACTTGCAATTATTTCCCTTGAACGAGGAATTCCCAGTAAGCGCAAGTCATCAACTTGCGTTGATTACGTCCCTGCCCTTTGTACACACCGCCCGTCGCTACTACCGATTGAATGGTTTAGTGAGATCCTTGGATTGGCCCCGCTCTGGCTGGCAACGGCCGGGGCGGCGCGCCGAGAAGACGATCAAACTTGATCA
>PdalbAlbany13
CATGCAGgTGCAAGTACGAGTTGTCGTAAAGCGAAACTGCGAACGGCTCATTAAATCAGTCTTGGTTTATTTGGTCTTGTGAGCGAAGTGGATAACTGTGGTAATTCTAGAGCTAATACATGCGTCAAGCGCCGACTTCGGGAGGCGTGCTTTTATCAGATCAAAACCGACCGAGCTCCGGCTCGTAACGTTTGGTGACTCTGGATAACCACGCGGATCGTATGGTCTTTGCACCGACGACGAATCATTCAAGTGTCTGCCCTATCAACTTTCGAAGGTACGTTAAGTGCCTACCTTTGTGATAACGGGTGACGGGGAATCAGGGTTCGATTCCGGAGAGGGAGCCTGAGAAACGGCTACCACATCCAAGGAAGGCAGCAGGCGCGCAAATTACCCATTCCCGACACGGGGAGGTAGTGACGAAAAATAACAATACAGGACTCTAACGAGGCCCTGTAATTGGAATGAGTACATTCTAAAACTCTTAACGAGTATCCATTGGAGGGCAAGTCTGGTGCCAGCAGCCGCGGTAATTCCAGCTCCAACAGTGTATGCTAAAGTTGTTGCGGTTGAAAaGCTCGTAGTTGGATCTAGGGTGGGCGCCGCCGGTCCGTCGCAAGGCGTGTCACTGGCGGCGTCTGCCTTGCCTTCGGTTCTCCGTCGGTGCTCTTGACTGAGTGTCGGCGGTGGCCGATAAGTTTACTTTGAAAAAATTAGAGTGTTCAAAGCAGGCTGTTCGCCTGCATAGTGTTGCATGGAATAATGGAATAGGACCTCGGTTCTATTTTGTTGGTTTTCGGAGCACGAGGTAATGATTAAGAGGGACAGACGGGGGCGTCCGTACTCTGCCGTTAGAGGTGAAATTCTTGGATCGGCGGAAGACGAACTACTGCGAAAGCATTCGCCAAGAATGTTTTCTTTAATCAAGAGCGAAAGTCAGAGGTTCGAAGACGATCAGATACCGTCCTAGTTCTGACTATAAACGATGCCAACTAGCGATCGGGAGGCGTTACCATGACGACCTTCCCGGCAGCTTCCGGGAAACCAAAGTCTTTGGGTTCTGGGGGAAGTATGGTTGCAAAGCTGAAACTTAAAGGAATTGACGGAAGGGCACCACCAGGAGTGGAGCCTGCGGCTTAATTTGACTCAACACGGGGAAACTCACCCGGCCCGGACACAGGAAGGATTGACAGATTGAGAGCTCTTTCTTGATTCTGTGGGTGGTGGTGCATGGCCGTTCTTAGTTGGTGGAGCGATTTGTCTGGTTAATTCCGATAACGAACGAGACTCTGGCATGCTAAATAGTTACGCGACCTTCTCGGTCGGCGTCTAACTTCTTAGAGGGACTAGTGGCGCTTAGCCACACGAGATTGAGCAATAACAGGTCTGTGATGCCCTTAGATGTTCGGGGCCGCACGCGCGCTACACTGAATGGAGCAGCGAGTGTCTAACCTAGGCCGAAAGGTCCGGGTAACCCGTTGAACCCCATTCGTGATTGGGATAGGGACTTGCAATTATTTCCCTTGAACGAGGAATTCCCAGTAAGCGCAAGTCATCAACTTGCGTTGATTACGTCCCTGCCCTTTGTACACACCGCCCGTCGCTACTACCGATTGAATGGTTTAGTGAGATCCTTGGATTGGCCCCGCTCTGGCTGGCAACGGCCGGGGCGGCGCGCCGAGAAGACGATCAAACTTGATCA
>PspinNewcastle
catgCAGGTGTAAGTACGAGTTGTCGTAAAGCGAAACTGCGAACGGCTCATTAAATCAGTCTTGGTTTATTTGGTCTTGTGAGCGAAGTGGATAACTGTGGTAATTCTAGAGCTAATACATGCGTCAAGCGCCGACTTCGGGAGGCGCGCTTTTATCAGATCAAAACCGACCGGGCTCCGGCCCGTCACGTTTGATGACTCTGGATAACCACGCGGATCGTATGGTCTTTGCACCGACGACGAATCATTCAAGTGTCTGCCCTATCAACTTTCGAAGGTACGTTAAGTGCCTACCTTTGTGATAACGGGTGACGGGGAATCAGGGTTCGATTCCGGAGAGGGAGCCTGAGAAACGGCTACCACATCCAAGGAAGGCAGCAGGCGCGCAAATTACCCATTCCCGACACGGGGAGGTAGTGACGAAAAATAACAATACAGGACTCTAACGAGGCCCTGTAATTGGAATGAGTACATTCTAAAACTTTTAACGAGTATCCATTGGAGGGCAAGTCTGGTGCCAGCAGCCGCGGTAATTCCAGCTCCAACAGTGTATGCTAAAGTTGTTGCGGTTGAAAAGCTCGTAGTTGGATCTAGGGCGGGCGCCGCCGGTCCGTCGCAAGGCGTGTCACTGGCGGCGTGTGCCTTGCCTTCGGTTCTCCGTCGGTGCTCTTGACTGAGTGTCGGCGGTGGCCGATAAGTTTACTTTGAAAAAATTAGAGTGTTCAAAGCAGGCTGTTCGCCTGCATAGTGTTGCATGGAATAATGGAATAGGACCTCGGTTCTATTTTGTTGGTTTTCGGAGCACGAGGTAATGATTAAGAGGGACAGACGGGGGCGTCCGTACTCTGCCGTTAGAGGTGAAATTCTTGGATCGGCGGAAGACGAACTACTGCGAAACCATTCgCCAAGAATGTTTTCTTTAATCAAGAGCGAAAGTCAGAGGTTCGAAGACGATCAGATACCGTCCTAGTTCtgaCTATAAACGATGCCAACTAGCGATCGGGAGGCGttaccatgacgaCCTTCCCGGCAGCTTCCGGGAAACCAAAGTCTTTGGGTTCTGGGGGAAGTATGGTTGCAAAGCTGAAACTTAAAGGAATTGACGGAAGGGCACCACCAGGAGTGGAGCCTGCGGCTTAATTTGACTCAACACGGGGAAACTCACCCGGCCCGGACACAGGAAGGATTGACAGATTGAGAGCTCTTTCTTGATTCTGTGGGTGGTGGTGCATGGCCGTTCTTAGTTGGTGGAGCGATTTGTCTGGTTAATTCCGATAACGAACGAGACTCTGGCATGCTAAATAGTTACGCGACCTTCTCGGTCGGCGTCTAACTTCTTAGAGGGACTAGTGGCGCTTAGCCACACGAGATTGAGCAATAACAGGTCTGTGATGCCCTTAGATGTTCGGGGCCGCACGCGCGCTACACTGAATGGAGCAGCGAGTGTCTAACCTAGGCCGAAAGGTCCGGGTAACCCGTTGAACCCCATTCGTGATTGGGATAGGGACTTGCAATTATTTCCCTTGAACGAGGAATTCCCAGTAAGCGCAAGTCATCAACTTGCGTTGATTACGTCCCTGCCCTTTGTACACACCGCCCGTCGCTACTACCGATTGAATGGTTTAGTGAGATCCTTGGATTGGCCCTCTCCTGGCTGGCAACGGCCGGGTCGGCGCGCCGAGAAGACGATCAAACTTGATCA
