# Supplementary material for: "Nested" cryptic diversity in a widespread marine ecosystem engineer: a challenge for detecting biological invasions
Source: BMC Evol Biol. 2011 Jun 21;11:176. doi: 10.1186/1471-2148-11-176 (PMC3146881; doi:10.1186/1471-2148-11-176)
Supplement: Additional file 6 — Combined sequence data used for phylogeny reconstructions. [file 1471-2148-11-176-S6.FAS]

>PstolYsterfontein30
CATGCAGGTGTAaGTACGAGTTGTCGTAAAGCGAAACTGCGAACGGCTCATTAAATCAGTCTTGGTTTATTTGGTCTTGCGAGCGAAGTGGATAACTGTGGTAATTCTAGAGCTAATACATGCGTCCAGCGCCGACTTCGGGAGGCGCGCTTTTATCAGATCAAAACCGACCGGGCTCCGGCCCGTAACGTTTGATGACTCTGGATAACCACGCGGATCGTATGGTCTTTGCACCGACGACGAATCATTCAAGTGTCTGCCCTATCAACTTTCGAAGGTACGTTAAATGCCTACCTTTGTTATAACGGGTGACGGAGAATCAGGGTTCGATTCCGGAGAGGGAGCCTGAGAAACGGCTACCACATCCAAGGAAGGCAGCAGGCGCGCAAATTACCCATTCCCGACACGGGGAGGTAGTGACGAAAAATAACAATACAGGACTCTAA-CGAGGCCCTGTAATTGGAATGAGTACATTCTAAAACTTTTAACGAGTATCCATTGGAGGGCAAGTCTGGTGCCAGCAGCCGCGGTAATTCCAGCTCCAACAGTGTATGCTAAAGTTGTTGCGGTTGAAAAGCTCGTAGTTGGATCTAGGGTGTGCGCCGCCGGTCCGTCGCAaGGCGTGTCACTGGCGGCGTGTGCCTTGCCTTCGGTTCTCCGTCGGTGCTCTTGACTGAGTGTCGGCGGTGGCCGATAAGTTTaCTTTGAAAAAATTAGAGTGTTCAAAGCAGGCTGTTCGCCTGTATAGTGTTGCATGGAATAATGGAATAGGACCTCGGTTcTATTTTGTTGGTTTTCGGAGCACGAGGTAATGATTAAGAGGGACAGACGGGGGCGTCCGTACTCTGCCGTTAGAGGTGAAATTCTtGGATCGGCGGAAGACGAACTACTGCGAAAGCATTCGCCAAGAATGTTTTCTTTAATCAAGAGCGAAAGTCAGAGGTTCGAAGACGATCAGATACCGTCCTAGTTCTGACTATAAACGATGCCAACTAGCGATCGGGAGGCGTTACCATGACGACCTTCCCGGCAGCTTCCGGGAAACCAAAGTCTTTGGGTTCTGGGGGAAGTATGGTTGCAAAGCTGAAACTTAAAGGAATTGACGGAAGGGCACCACCAGGAGTGGAGCCTGCGgCTTAATTTGACTCaACACGGGGAAACTCACCCGGCCCGGACACAGGAAGGATtGACAGATtGAGAGCTCTTTCTTGATTCTGTGGgTGGTGGTGCATGGCCGTTCTTAgTTGgtggAgCgATTTGTCTGGTTAATTCCGATAACGAACGAGACTCTGGCATGCTAAATAGTTACGCGACCTTCTCGGTCGGCGTCTAACTTCTTAGAGGGACTAGTGGCGCTTAGCCACACGAGATTGAGCAATAACAGGTCTGTGATGCCCTTAGATGTTCGGGGCCGCACGCGCGCTACACTGAATGGAGCAGCGAGTGTCTAACCTAGGCCGAAAGGTCCGGGTAACCCGTTGAACCCCATTCGTGATTGGGATAGGGACTTGCAATTATTTCCCTTGAACGAGGAATTCCCAGTAAGCGCAAGTCATCAACTTGCGTTGATTACGTCCCTGCCCTTTGTACACACCGCCCGTCGCTACTACCGATTGAATGGTTTAGTGAGATCCTTGGATTGGCCCTGTCCTGGCTGGCAACGGTCGGGTCGGCGCGCCGAGAAGACGATCAAACTTGATCAACTAGAATGAGTGTAATTATCCGGATTGAATTATCACAAGTAGGGCAAGTGATTAGAGATGGTCAGATGTATAATGTGATGGTTACTGCTCATGCCTTTGTGATGATTTTTTTTTTTGTGATGCCTATGATAATTAGGAGATTTGGTAATTGATTGTTGCCTTTGATATTAAGAAGTCCGGATATGGCTTTTCCTCGGTTGAATAACATAAGTTTTTGGTTTTTACCTCCAGCTTTGTTTTTGTTGTTAATTAGTTCTTTGATTGAAACTGGGGTAGGAACTAGATGGACTGTGTACCCTCCTTTAGCTGGGAACTTGGCTCATTCTAGACCAGGTTTAGATTGTGCTATTTTTTCTTTGCATTTAGCTGGGGTGTCTAGTATTTTAAGATCTTTGAATTTTATAACTACGATATTTAATATAAAAACAAAAGGGTGAGGTATGTTTTCGATGTCTTTGTTTTGTTGAACTGTGTTTGTTACGGTAGTTTTATTATTGTTATCTCTGCCTGTTTTGGCAGCTGCTATTACTATAGTGCCAATTGGACGAGGACAGCGTGAATTGATCATTGGTGACAGGCAAACTGGGTAAGAAAACTGCAGTCGCAATTGACACCATCATCAACCAGAAGAGTTTCAAGGGTATGTTGCCTGATCCAAAGAACACCCCAATTGTTGTCAGTTGGGCTATTGCACAGGTTGTGACCACTGGAGCTGGTATGTGAGTTTTCAGGAAATTTA------GTAC---------CTCTCTCTTGGAT---ACAT--GGGAATACTTTC-------TCATCGAGCACA------TTGAAAAAATCTTATTTCTC---AAAATATTTTC-TCCCTAGAGAAGTTGAATGGGAATGTTAGGACAACTTCTGCTAACCTTAATTTTA?taattttatatattattat?tttttttt
>PstolHagaHaga1
CATGCAgGTGTAAGTACGAGTTGTCGTAAAGCGAAACTGCGAACGGCTCATTAAATCAGTCTTGGTTTATTTGGTCTTGCGAGCGAAGTGGATAACTGTGGTAATTCTAGAGCTAATACATGCGTCCAGCGCCGACTTCGGGAGGCGCGCTTTTATCAGATCAAAACCGACCGGGCTCCGGCCCGTAACGTTTGATGACTCTGGATAACCACGCGGATCGTATGGTCTTTGCACCGACGACGAATCATTCAAGTGTCTGCCCTATCAACTTTCGAAGGTACGTTAAATGCCTACCTTTGTTATAACGGGTGACGGAGAATCAGGGTTCGATTCCGGAGAGGGAGCGTGAGAAACGGCTACCACATCCAAGGAAGGCAGCAGGCGCGCAAATTACCCATTCCCGACACGGGGAGGTAGTGACGAAAAATAACAATACAGGACTCTAA-CGAGGCCCTGTAATTGGAATGAGTACATTCTAAAACTTTTAACGAGTATCCATTGGAGGGCAAGTCTGGTGCCAGCAGCCGCGGTAATTCCAGCTCCAACAGTGTATGCTAAAGTTGTTGCGGTTGAAAAGCTCGTAGTTGGATCTAGGGTGTGCGCCGCCGGTCCGTCGCAAGGCGTGTCACTGGCGGCGTGTGCCTTGCCTTCGGTTCTCCGTCGGTGCTCTTGACTGAGTGTCGGCGGTGGCCGATAAGTTTACTTTGAAAAAATTAGAGTGTTCAAAGCAGGCTGTTCGCCTGTATAGTGTTGCATGGAATAATGGAATAGGACCTCGGTTCTATTTTGTTGGTTTTCGGAGCACGAGGTAATGATTAAGAGGGACAGACGGGGGCGTCCGTACTCTGCCGTTAGAGGTGAAATTCTTGGATCGGCGGAAGACGAACTACTGCGAAAGCATTCGCCAAGAATGTTTTCTTTAATCAAGAGCGAAAGTCAGAGGTTCGAAGACGATCAGATACCGTCCTAGTTCTGACTATAAACGATGCCAACTAGCGATCGGGAGGCGTTACCATGACGACCTTCCCGGCAGCTTCCGGGAAACCAAAGTCTTTGGGTTCTGGGGGAAGTATGGTTGCAAAGCTGAAACTTAAAGGAATTGACGGAAGGGCACCACCAGGAGTGGAGCCTGCGGCTTAATTTGACTCAACACGGGGAAACTCACCCGGCCCGGACACAGGAAGGATTGACAGATTGAGAGCTCTTTCTTGATTCTGTGGGTGGTGGTGCATGGCCGTTCTTAGTTGGTGGAGCGATTTGTCTGGTTAATTCCGATAACGAACGAGACTCTGGCATGCTAAATAGTTACGCGACCTTCTCGGTCGGCGTCTAACTTCTTAGAGGGACTAGTGGCGCTTAGCCACACGAGATTGAGCAATAACAGGTCTGTGATGCCCTTAGATGTTCGGGGCCGCACGCGCGCTACACTGAATGGAGCAGCGAGTGTCTAACCTAGGCCGAAAGGTCCGGGTAACCCGTTGAACCCCATTCGTGATTGGGATAGGGACTTGCAATTATTTCCCTTGAACGAGGAATTCCCAGTAAGCGCAAGTCATCAACTTGCGTTGATTACGTCCCTGCCCTTTGTACACACCGCCCGTCGCTACTACCGATTGAATGGTTTAGTGAGATCCTTGGATTGGCCCTGTCCTGGCTGGCAACGGTCGGGTCGGCGCGCCGAGAAGACGATCAAACTTGATCAACTAGAATGAGTGTAATTATCCGGATTGAATTATCACAAGTAGGGCAAGTGATTAGAGATGGTCAGATGTATAATGTGATGGTTACTGCTCATGCCTTTGTGATGATTTTTTTTTTTGTGATGCCTATGATAATTAGGAGATTTGGTAATTGATTGTTGCCTTTGATATTAAGAAGTCCGGATATGGCTTTTCCTCGGTTGAATAACATAAGTTTTTGGTTTTTACCTCCAGCTTTGTTTTTGTTGTTAATTAGTTCTTTGATTGAAACTGGGGTAGGAACTAGATGGACTGTGTACCCTCCTTTAGCTGGGAACTTGGCTCATTCTAGACCAGGTTTAGATTGTGCTATTTTTTCTTTGCATTTAGCTGGGGTGTCTAGTATTTTAAGATCTTTGAATTTTATAACTACGATATTTAATATAAAAACAAAAGGGTGAGGTATGTTTTCGATGTCTTTGTTTTGTTGAACTGTGTTTGTTACGGTAGTTTTATTATTGTTATCTCTGCCTGTTTTGGCAGCTGCTATTACTATAGTGCCAATTGGACGAGGACAGCGTGAATTGATCATTGGTGACAGGCAAACTGGGTAAGAAAACTGCAGTCGCAATTGACACCATCATCAACCAGAAGAGTTTCAAGGGWATGTTGCCTGATCCAAAGAACACCCCAATTGTTGTCAGTTGGGCTATTGCACAGGTTGTGACCACTGGAGCTGGTATGTGAGTTTTCAGGCAATTTA------GTAC---------CTCTCTCTTGGAT---ACAT--GGGAATACTTTC-------TCATCGAGCACA------TTGAAAAAATCTTATTTCTC---RAAATATTTTC-TCCCTAGAGAAGTTGAATGGGAATGTTAGGACAACTTCTGCTAACCTTAATTTTA?taattttatatattattat?tttttttt
>PherdLangebaan1
catgcagGTGTAaGTaCGAGTTGTCGTAaAGCGAAACTGCGAACGGCTCATTAAATCAGTCTTGGTTTATTTGGTCTTGCGAGCGAAGTGGATAACTGTGGTAATTCTAGAGCTAATACATGCGTCCAGCGCCGACTTCGGGAGGCGCGCTTTTATCAGATCAAAACCGACCGGGCTCCGGCCCGTCACGTTTGATGACTCTGGATAACCACGCGGATCGTATGGTCTTTGCACCGACGACGAATCATTCAAGTGTCTGCCCTATCAACTTTCGAAGGTACGTTAAATGCCTACCTTTGTTATAACGGGTGACGGGGAATCAGGGTTCGATTCCGGAGAGGGAGCCTGAGAAACGGCTACCACATCCAAGGAAGGCAGCAGGCGCGCAAATTACCCATTCCCGACACGGGGAGGTAGTGACGAAAAATAACAATACAGGACTCTAA-CGAGGCCCTGTAATTGGAATGAGTACATTCTAAAACTTTTAACGAGTATCCATTGGAGGGCAAGTCTGGTGCCAGCAGCCGCGGTAATTCCAGCTCCAACAGTGTATGCTAAAGTTGTTGCGGTTGAAAAGCTCGTAgttggatctagggtgtgcgtcgccggtccgtcgcaaggcgtgtcactggcggcgcgtgccttgccttcggttctccgtcggtgctcttgactgagtgtcggcggtggccgataagtttactttgaaaaaattagagtgttcaaagcaggctgttcgcctgtatagtgttgcatggaataatggaataggacctcggttctattttgttggttttcggagcacgaggtaatgattaagaggGACAGACGGGGGCGTCCGTACTCTGCCGTTAGAGGTGAAATTCTTGGATCGGCGGAAGACGAACTACTGCGAAAGCATTCGCCAAGAATGTTTTCTTTAATCAAGAGCGAAAGTCAGAGGTTCGAAGACGATCAGATACCGTCCTAGTTCTGACTATAAACGATGCCAACTAGCGATCGGGAGGCGTTACCATGACGACCTTCCCGGCAGCTTCCGGGAAACCAAAGTCTTTGGGTTCTGGGGGAAGTATGGTTGCAAAGCTGAAACTTAAAGGAATTGACGGAAGGGCACCACCAGGAGTGGAGCCTGCGGCTTAATTTGACTCAACACGGGGAAACTCACCCGGCCCGGACACAGGAAGGATTGACAGATTGAGAGCTCTTTCTTGATTCTGTGGGTGGTGGTGCATGGCCGtTCTTAgTTGGtGGAGCGATTTGTCTGGtTAATTCCgAtAACgAACGAgACTCTGGcATGCTAAATAGTTACGCGACCTTCTCGGTCGGCGTCTAACTTCTTAGAGGGACTAGTGGCGCTTAGCCACACGAGATTGAGCAATAACAGGTCTGTGATGCCCTTAGATGTTCGGGGCCGCACGCGCGCTACACTGAATGGAGCAGCGAGTGTCTAACCTAGGCCGAAAGGTCCGGGTAACCCGTTGAACCCCATTCGTGATTGGGATAGGGACTTGCAATTATTTCCCTTGAACGAGGAATTCCCAGTAAGCGCAAGTCATCAACTTGCGTTGATTACGTCCCTGCCCTTTGTACACACCGCCCGTCGCTACTACCGATTGAATGGTTTAGTGAGATCCTTGGATTGGCCCTGTCCTGGCTGGCAACGGTCGGGTcGGCGCGCCGAGAAGACGATCAAACTTGATCAACTAGGATGAGTGTAATCATTCGGATTGAGTTATCTCAGGTTAGGCAGGTAATTAGAGATGGTCAGATGTATAATGTTATGGTGACTGCTCATGCTTTTGTAATGATTTTTTTTTTTGTAATGCCAATGATAATTAGGAGATTTGGTAATTGGTTGTTACCTTTGATATTAAGGAGTCCTGATATGGCCTTTCCTCGATTAAATAATATAAGTTTTTGGTTTTTACCTCCAGCTTTGTTTTTGTTGTTAATTAGTTCTTTGATTGAAACTAGAGTAGGTACTAGATGAACCGTGTATCCGCCATTAGCTGGTAATTTAGCTCACTCTAGACCTGGTTTAGATTGTGCTATTTTTTCATTGCATTTAGCTAGAGTTTCTAGTATTTTAAGATCTTTGAATTTTATAACTACAATATTTAATATAAAATCAAAAGGGTGAGGAATGTTTTCGATGTCTTTATTTTGTTGGACTGTGTTTGTTACGGTAATTTTATTGTTATTGTCTTTGCCTGTATTAGCTGCTGCTATCACTATGGTGCCAATTGGACGAGGACAGCGTGAATTGATCATTGGTGACAGGCAAACTGGGTAAGAAAACTGCAGTCGCAATTGACACCATCATCAACCAGAAGAGTTTCAAGGGTATGTTGCCTGATCCAAAGAACACCCCAATTGTTGTCAGTTGGGCGATTGCACAGGTTGTGACCACTGGAGCTGGTATGTGAGTTTTCTGGCAATTCA------GTAC---------TTCTCTCTTGGAT---TCAT--GGGATYACTTTC-------TCATCGAGGACA------TTAAA-AAAT----TTTCTC---CAAATTTTTTC-TCCCTAGAGAAGTTGAATGGGAATGT--GGACAACTTTCGCTAACTCTAATATCA?taattttatataaaattat?tttatttt
>PherdKnysna1
CATGCAGGTGTAAGTACGAGTTGTCGTAAAGCGAAACTGCGAACGGCTCATTAAATCAGTCTTGGTTTATTTGGTCTTGCGAGCGAAGTGGATAACTGTGGTAATTCTAGAGCTAATACATGCGTCCAGCGCCGACTTCGGGAGGCGCGCTTTTATCAGATCAAAACCGACCGGGCTCCGGCCCGTCACGTTTGATGACTCTGGATAACCACGCGGATCGTATGGTCTTTGCACCGACGACGAATCATTCAAGTGTCTGCCCTATCAACTTTCGAAGGTACGTTAAATGCCTACCTTTGTTATAACGGGTGACGGGGAATCAGGGTTCGATTCCGGAGAGGGAGCCTGAGAAACGGCTACCACATCCAAGGAAGGCAGCAGGCGCGCAAATTACCCATTCCCGACACGGGGAGGTAGTGACGAAAAATAACAATACAGGACTCTAA-CGAGGCCCTGTAATTGGAATGAGTACATTCTAAAACTTTTAACGAGTATCCATTGGAGGGCAAGTCTGGTGCCAGCAGCCGCGGTAATTCCAGCTCCAACAGTGTATGCTAAAGTTGTTGCGGTTGAAAaGCTCGTAGTTGGATCTAGGGTGTGCGTCgCCGGTCCGTCGCAAGGCGTGTCACTGGCGGCGCGTGCCTTGCCTTCGGTTCTCCGTCGGTGCTCTTGACTGAGTGTCGGCGGTGGCCGATAAGTTTACTTTGAAAAAATTAGAGTGTTCAAAGCAGGCTGTTCGCCTGTATAGTGTTGCATGGAATAATGGAATAGGACCTCGGTTCTATTTTGTTGGTTTTCGGAGCACGAGGTAATGATTAAGAGGGACAGACGGGGGCGTCCGTACTCTGCCGTTAGAGGTGAAATTCTTGGATCGGCGGAAGACGAACTACTGCGAAAGCATTCGCCAAGAATGTTTTCTTTAATCAAGAGCGAAAGTCAGAGGTTCGAAGACGATCAgATACCGTCCTAGTTCTGACTATAAACGATGCCAACTAGCGATCGGGAGGCGTTACCATGACGACCTTCCCGGCAGCTTCCGGGAAACCAAAGTCTTTGGGTTCTGGGGGAAGTATGGTTGCAAAGCTGAAACTTAAAGGAATTGACGGAAGGGCACCACCAGGAGTGGAGCCTGCGGCTTAATTTGACTCAACACGGGGAAACTCACCCGGCCCGGACACAGGAAGGATTGACAGATTGAGAGCTCTTTCTTGATTCTGTGGGTGGTGGTGCATGGCCGTTCTTAGTTGGTGGAGCGATTTGTCTGGTTAATTCCGATAACGAACGAGACTCTGGCATGCTAAATAGTTACGCGACCTTCTCGGTCGGCGTCTAACTTCTTAGAGGGACTAGTGGCGCTTAGCCACACGAGATTGAGCAATAACAGGTCTGTGATGCCCTTAGATGTTCGGGGCCGCACGCGCGCTACACTGAATGGAGCAGCGAGTGTCTAACCTAGGCCGAAAGGTCCGGGTAACCCGTTGAACCCCATTCGTGATTGGGATAGGGACTTGCAATTATTTCCCTTGAACGAGGAATTCCCAGTAAGCGCAAGTCATCAACTTGCGTTGATTACGTCCCTGCCCTTTGTACACACCGCCCGTCGCTACTACCGATTGAATGGTTTAGTGAGATCCTTGGATTGGCCCTGTCCTGGCTGGCAACGGTCGGGTCGGCGCGCCGAGAAGACGATCAAACTTGATCAACTAGGATGAGTGTAATCATTCGGATTGAGTTATCTCAGGTTAGGCAGGTAATTAGAGATGGTCAGATGTATAATGTTATGGTGACTGCTCATGCTTTTGTAATGATTTTTTTTTTTGTAATGCCAATGATAATTAGGAGATTTGGTAATTGGTTGTTACCTTTGATATTAAGGAGTCCTGATATGGCCTTTCCTCGATTAAATAATATAAGTTTTTGGTTTTTACCTCCAGCTTTGTTTTTGTTGTTAATTAGTTCTTTGATTGAAACTAGAGTAGGTACTAGATGAACCGTGTATCCGCCATTAGCTGGTAATTTAGCTCACTCTAGACCTGGTTTAGATTGTGCTATTTTTTCATTGCATTTAGCTAGAGTTTCTAGTATTTTAAGATCTTTGAATTTTATAACTACAATATTTAATATAAAATCAAAAGGGTGAGGAATGTTTTCGATGTCTTTATTTTGTTGGACTGTGTTTGTTACGGTAATTTTATTGTTATTGTCTTTGCCTGTATTAGCTGCTGCTATCACTATGGTGCCAATTGGACGAGGACAGCGTGAATTGATCATTGGTGACAGGCAAACTGGGTAAGAAAACTGCAGTCGCAATTGACACCATCATCAACCAGAAGAGTTTCAAGGGTATGTTGCCTGATCCAAAGAACACCCCAATTGTTGTCAGTTGGGCGATTGCACAGGTTGTGACCACTGGAGCTGGTATGTGAGTTTTCTGGCAATTCA------GTAC---------TTCTCTCTTGGAT---TCAT--GGGATCACTTTC-------TCATCGAGGACA------TTAAA-AAAT----TTTCTC---CAAATTTTTTC-TCCCTAGAGAAGTTGAATGGGAAKGT--GGACAACTTTCGMTAACTCTAATATCA?taattttatataaaattat?tttatttt
>PherdMorganBay20
CATGCAgGTGTAAGTACGAGTTGTCGTAAAGCGAAACTGCGAACGGCTCATTAAATCAGTCTTGGTTTATTTGGTCTTGCGAGCGAAGTGGATAACTGTGGTAATTCTAGAGCTAATACATGCGTCCAGCGCCGACTTCGGGAGGCGCGCTTTTATCAGATCAAAACCGACCGGGCTCCGGCTCGTAACGTTTGACGACTCTGGATAACCACGCGGATCGTATGGTCTTTGCACCGACGACGAATCATTCAAGTGTCTGCCCTATCAACTTTCGAAGGTACGTTAAATGCCTACCTTTGTTATAACGGGTGACGGAGAATCAGGGTTCGATTCCGGAGAGGGAGCCTGAGAAACGGCTACCACATCCAAGGAAGGCAGCAGGCGCGCAAATTACCCATTCCCGACACGGGGAGGTAGTGACGAAAAATAACAATACAGGACTCTAA-CGAGGCCCTGTAATTGGAATGAGTACATTCTAAAACtTTTAACGAGTATCCATTGGAGGGCAAGTCTGGTGCCAGCAGCCGCGGTAATTCCAGCTCCAACAGTGTATGCTAAAGTTGTTGCGGTTGAAAAGCTCGTAGTTGGATCTAGGGTGTGCGCCGCCGGTCCGTCGCAAGGCGTGTCACTGGCGGCGCGTGCCTTGCCTTCGGTTCTCCGTCGGTGCTCTTGACTGAGTGTCGGCGGTGGCCGATAAGTTTACTTTGAAAAAATTAGAGTGTTCAAAGCAGGCTGTTCGCCTGTATAGTGTTGCATGGAATAATGGAATAGGACCTCGGTTCTATTTTGTTGGTTTTCGGAGCACGAGGTAATGATTAAGAGGGACAGACGGGGGCGTCCGTACTCTGCCGTTAGAGGTGAAATTCTTGGATCGGCGGAAGACGAACTACTGCGAAAGCATTCGCCAAGAATGTTTTCTTTAATCAAGAGCGAAAGTCAGAGGTTCGAAGACGATCAGATACCGTCCTAGTTCTGACTATAAACGATGCCAACTAGCGATCGGGAGGCGTTACCATGACGACCTTCCCGGCAGCTTCCGGGAAACCAAAGTCTTTGGGTTCTGGGGGAAGTATGGTTGCAAAGCTGAAACTTAAAGGAATTGACGGAAGGGCACCACCAGGAGTGGAGCCTGCGGCTTAATTTGACTCAACACGGGGAAACTCACCCGGCCCGGACACAGGAAGGATTGACAGATTGAGAGCTCTTTCTTGATTCTGTGGGTGGTGGTGCATGGCCGTTCTTAGTTGGTGGAGCGATTTGTCTGGTTAATTCCGATAACGAACGAGACTCTGGCATGCTAAATAGTTACGCGACCTTCTCGGTCGGCGTCTAACTTCTTAGAGGGACTAGTGGCGCTTAGCCACACGAGATTGAGCAATAACAGGTCTGTGATGCCCTTAGATGTTCGGGGCCGCACGCGCGCTACACTGAATGGAGCAGCGAGTGTCTAACCTAGGCCGAAAGGTCCGGGTAACCCGTTGAACCCCATTCGTGATTGGGATAGGGACTTGCAATTATTTCCCTTGAACGAGGAATTCCCAGTAAGCGCAAGTCATCAACTTGCGTTGATTACGTCCCTGCCCTTTGTACACACCGCCCGTCGCTACTACCGATTGAATGGTTTAGTGAGATCCTTGGATTGGCCCTGTCCTGGCTGGCAACGGTCGGGTCGGCGCGCCGAGAAGACGATCAAACTTGATCAACTAGAATGAGTGTTATCATCCGAATTGAGTTATCGCAAGTAGGGCAGGTGATTAGAGATGGTCAAATATATAATGTTATGGTGACTGCCCATGCTTTTGTTATGATTTTTTTTTTTGTAATGCCTATGATAATCAGGAGATTTGGTAATTGGTTATTACCTTTGATACTAAGAAGCCCTGATATGGCCTTTCCTCGACTGAATAACATAAGTTTTTGGTTTTTACCTCCTGCTTTGTTTTTGTTACTAATTAGTTCTTTAATTGAAACCGGGGTAGGTACTAGATGGACTGTATACCCGCCATTAGCCGGTAATTTAGCGCACTCTAGACCAGGTTTAGATTGTGCTATTTTTTCTTTACATTTAGCTGGAGTGTCTAGTATTTTAAGATCATTAAATTTTATAACCACCATATTTAATATAAAAACAAAAGGATGGGGTATGTTTTCTATATCCTTATTTTGTTGAACAGTGTTTGTTACGGTAGTTTTATTATTATTGTCTTTGCCAGTGTTAGCCGCAGCTATTACGATGGTGCCAATTGGACGAGGACAGCGTGAATTGATCATTGGTGACAGGCAAACTGGGTAAGAAAACTGCAGTCGCAATTGACACCATCATCAACCAGAAGAGTTTCAAGGGTATGCTGCCTGATCCAAAGAACACCCCAATTATTGTCAGTTGGGCGATTGCACAGGTTGTGACCACTGGAGCTGGTATGTGAGCTTTCTGGCAATTTA------GTAC---------TTCTCTCTTGG-----TCAT--GGGAATACTTTC-------TCATCGAGGACA------TTAAA-AAAT----TTTSTC---AAAATTTTT-C-TCCCTAGAGAAGTTGAATGGGAATGT--GGACAACTTTCGCTAAGTCTAATATCA?taattttatataaaataat?tttatttt
>PherdStLucia1
CATGCAGGTGTAAGTACGAGTTGTCGTAAAGCGAAACTGCGAACGGCTCATTAAATCAGTCTTGGTTTATTTGGTCTTGCGAGCGAAGTGGATAACTGTGGTAATTCTAGAGCTAATACATGCGTCCAGCGCCGACTTCGGGAGGCGCGCTTTTATCAGATCAAAACCGACCGGGCTCCGGCTCGTAACGTTTGACGACTCTGGATAACCACGCGGATCGTATGGTCTTTGCACCGACGACGAATCATTCAAGTGTCTGCCCTATCAACTTTCGAAGGTACGTTAAATGCCTACCTTTGTTATAACGGGTGACGGAGAATCAGGGTTCGATTCCGGAGAGGGAGCCTGAGAAACGGCTACCACATCCAAGGAAGGCAGCAGGCGCGCAAATTACCCATTCCCGACACGGGGAGGTAGTGACGAAAAATAACAATACAGGACTCTAA-CGAGGCCCTGTAATTGGAATGAGTACATTCTAAAACTTTTAACGAGTATCCATTGGAGGGCAAGTCTGGTGCCAGCAGCCGCGGTAATTCCAGCTCCAACAGTGTATGCTAAAGTTGTTGCGGTTGAaaAGCTCGTAGTTGGATCTAGGGTGTGCGCCGCCGGTCCGTCGCAAGGCGTGTCACTGGCGGCGCGTGCCTTGCCTTCGGTTCTCCGTCGGTGCTCTTGACTGAGTGTCGGCGGTGGCCGATAAGTTTACTTTGAAAAAATTAGAGTGTTCAAAGCAGGCTGTTCGCCTGTATAGTGTTGCATGGAATAATGGAATAGGACCTCGGTTCTATTTTGTTGGTTTTCGGAGCACGAGGTAATGATTAAGAGGGACAGACGGGGGCGTCCGTACTCTGCCGTTAGAGGTGAAATTCTTGGATCGGCGGAAGACGAACTACTGCGAAAGCATTCGCCAAGAATGTTTTCTTTAATCAAGAGCGAAAGTCAGAGGTTCGAAGACGATCAGATACCGTCCTAGTTCTGACTATAAACGATGCCAACTAGCGATCGGGAGGCGTTACCATGACGACCTTCCCGGCAGCTTCCGGGAAACCAAAGTCTTTGGGTTCTGGGGGAAGTATGGTTGCAAAGCTGAAACTTAAAGGAATTGACGGAAGGGCACCACCAGGAGTGGAGCCTGCGGCTTAATTTGACTCAACACGGGGAAACTCACCCGGCCCGGACACAGGAAGGATTGACAGATTGAGAGCTCTTTCTTGATTCTGTGGGTGGTGGTGCATGGCCGTTCTTAGTTGGTGGAGCGATTTGTCTGGTTAATTCCGATAACGAACGAGACTCTGGCATGCTAAATAGTTACGCGACCTTCTCGGTCGGCGTCTAACTTCTTAGAGGGACTAGTGGCGCTTAGCCACACGAGATTGAGCAATAACAGGTCTGTGATGCCCTTAGATGTTCGGGGCCGCACGCGCGCTACACTGAATGGAGCAGCGAGTGTCTAACCTAGGCCGAAAGGTCCGGGTAACCCGTTGAACCCCATTCGTGATTGGGATAGGGACTTGCAATTATTTCCCTTGAACGAGGAATTCCCAGTAAGCGCAAGTCATCAACTTGCGTTGATTACGTCCCTGCCCTTTGTACACACCGCCCGTCGCTACTACCGATTGAATGGTTTAGTGAGATCCTTGGATTGGCCCTGTCCTGGCTGGCAACGGTCGGGTCGGCGCGCCGAGAAGACGATCAAACTTGATCAACTAGAATGAGTGTTATCATCCGAATTGAGTTATCGCAAGTAGGGCAGGTGATTAGAGATGGTCAAATATATAATGTTATGGTGACTGCCCATGCTTTTGTTATGATTTTTTTTTTTGTAATGCCTATGATAATCAGGAgATTTGGtAATTGGTTATTACCTTTGATACTAAgAAGCCCTGATATGGCCTTTCCTCGACTGAATAACATAAGTTTTTGGTTTTTACCtCCTGCTTTGTTTTTGTTACTAATTAGTTCTTTAATTGAAACCGGGGTAGGTACTAgATGGACTGTATACCCGCCATTAGCCGGtAATTTAGCGCACTCTAgACCAGGTTTAgATTGGGCTATTTTTTCATTAcATTTAGCTGGtGtGtCTAGTATTTTAAgATCATTAAATTTTATAACCaCCATaTTTAATATAAAAACAAAAGGATGGGGTATGTTTTCtATATCCTTATTTTGTTGAACAGTGTTTGTTACGGTAGTTTTATTATTATTGTCTTTGCCAGtGTTAGCCGCAgCTATTACgATGCTGTGCATTGGACGAGGACAGCGTGAATTGATCATTGGTGACAGGCAAACTGGGTAAGAAAACTGCAGTCGCAATTGACACCATCATCAACCAGAAGAGTTTCAAGGGTATGCTGCCTGATCCAAAGAACACCCCAATTATTGTCAGTTGGGCGATTGCACAGGTTGTGACCACTGGAGCTGGTATGTGAGCTTTCTGGCAATTTA------GTAC---------TTCTCTCTTGG-----TCAT--GGGAATACTTTC-------TCATCGAGGACA------TTAAA-AAAT----TTTCTC---AAAATTTTT-C-TCCCTAGAGAAGTTGAATGGGAATGT--GGACAACTTTCGCTAACTCTAATATCA?taattttatataaaataat?tttatttt
>PpraeFingalHead9
CATGCAGGTGTAAGTACGAGTTGTCGTAAAGCGAAACTGCGAACGGCTCATTAAATCAGTCTTGGTTTATTTGGTCTTGTGAGCGAAGTGGATAACTGTGGTAATTCTAGAGCTAATACATGCGTCAAGCGCCGACTTCGGGAGGCGTGCTTTTATCAGATCAAAACCGACCGGGCTCCGGCCCGTAACGTTTGGTGACTCTGGATAACCACGCGGATCGTATGGTCTTTGCACCGACGACGAATCATTCAAGTGTCTGCCCTATCAACTTTCGAAGGTACGTTAAGTGCCTACCTTTGTGATAACGGGTGACGGGGAATCAGGGTTCGATTCCGGAGAGGGAGCCTGAGAAACGGCTACCACATCCAAGGAAGGCAGCAGGCGCGCAAATTACCCATTCCCGACACGGGGAGGTAGTGACGAAAAATAACAATACAGGACTCTAA-CGAGGCCCTGTAATTGGAATGAGTACATTCTAAAACCTTTAACGAGTATCCATTGGAGGGCAAGTCTGGTGCCAGCAGCCGCGGTAATTCCAGCTCCAACAGTGTATGCTAAAGTTGTTGCGGTTGAAAAGCTCGTAGTTGGATCTAGGGTGGGCGCCGCCGGTCCGTCGCAAGGCGTGTCACTGGCGGCGTCTGCCTTGCCTTCGGTTCTCCGTCGGTGCTCTTGACTGAGTGTCGGCGGTGGCCGATAAGTTTACTTTGAAAAAATTAGAGTGTTCAAAGCAGGCTGTTCGCCTGCATAGTGTTGCATGGAATAATGGAATAGGACCTCGGTTCTATTTTGTTGGTTTTCGGAGCACGAGGTAATGATTAAGAGGGACAGACGGGGGCGTCCGTACTCTGCCGTTAGAGGTGAAATTCTTGGATCGGCGGAAGACGAACTACTGCGAAAGCATTCGCCAAGAATGTTTTCTTTAATCAAGAGCGAAAGTCAGAGGTTCGAAGACGATCAGATACCGTCCTAGTTcTGAcTATAAAcGATgCCAAcTAGCGATcGGGAGGcGTTACCATGACGACcTTcCCGGCAGCTTCCGGGAAACCAAAGTCTTTGGGTTcTGGGGGAAGTATGGTTGCAAAGCTGAAACTTAAAGGAATTGACGGAAGGGCACCACCAGGAGTGGAGCCTGCGGCTTAATTTGACTCAACACGGGGAAACTCACCCGGCCCGGACACAGGAAGGATTGACAGATTGAGAGCTCTTTCTTGATTCTGTGGGTGGTGGTGCATGGCCGTTCTTAGTTGGTGGAGCGATTTGTCTGGTTAATTCCGATAACGAACGAGACTCTGGCATGCTAAATAGTTACGCGACCTTCTCGGTCGGCGTCTAACTTCTTAGAGGGACTAGTGGCGCTTAGCCACACGAGATTGAGCAATAACAGGTCTGTGATGCCCTTAGATGTTCGGGGCCGCACGCGCGCTACACTGAATGGAGCAGCGAGTGTCTAACCTAGGCCGAAAGGTCCGGGTAACCCGTTGAACCCCATTCGTGATTGGGATAGGGACTTGCAATTATTTCCCTTGAACGAGGAATTCCCAGTAAGCGCAAGTCATCAACTTGCGTTGATTACGTCCCTGCCCTTTGTACACACCGCCCGTCGCTACTACCGATTGAATGGTTTAGTGAGATCCTTGGATTGGCCCCGCTCTGGCTGGTAACGGCCGGGgcggCGCGCCGAGAAGACGATCaAACttgATCAACTAGAATAAGTGTTATTATTCGGTTGGAATTGTCTCAAGTAGGGCAGGTCATTAGAGATGGGCAGATATATAACGTGGTCGTTACAGCTCATGCTTTTGTAATAATTTTTTTCTTTGTGATACCTATGATAATTAGGAGGTTTGGTAATTGATTACTTCCGTTAATATTAGGAAGTCCGGATATAGCTTTTCCTCGGTTGAATAACATGAGTTTTTGGTTTTTGCCACCAGCCCTGTTTTTGTTACTTATTAGTTCAATAATTGAGACTGGAGTAAGAACTAGATGAACTGTGTATCCTCCTTTAGCTGGAAATTTAGCTCATTCTAGGCCTGGGTTAGATTGTGCTATTTTTTCTTTGCATTTAGCTGGGGTTTCTAGTATTTTAAGGTCGTTGAATTTTATAACCACTATGTTTAATATAAAAACTAAAGGTTGAGGGATGTTTTCTATGTCGTTGTTTTGTTGGACCGTGCTTGTAACTACTATTTTATTGTTGTTATCGTTACCGGTGTTGGCTGCAGGAATTACCATGGTGCCAATCGGTCGTGGACAGCGTGAATTGATCATTGGTGACAGGCAAACTGGGTAAAAAAACGGCAGTCGCTATCGACACCATCATCAACCAGAAGAGTTTCAAGGGTATGTTGCCAGATCCAAAGAACACTCCCATCATTGTCAGCTGGATGATTGCCCAGGTTGTCACCACTGGAGCTGGTATGTAAGGTTT--GGCTC----GATTCATTCAATACCCACATTTT-GC-TG-ATGTTTGA-AGGAGAACATTATCTGTCATA------------TTTTTCTCAAAT----CCCAT-TCTTAACCAG--TTTTCTT-TCCAAGA--TGTT--ATAGGC-TGTGA-GAAAAATTGTACTAAAT--AAATTCG?attaaaatttattttatta?taatatat
>PpraeKilcunda19
CATGCAGGTGTAAGTACGAGTTGTCGTAAAGCGAAACTGCGAACGGCTCATTAAATCAGTCTTGGTTTATTTGGTCTTGTGAGCGAAGTGGATAACTGTGGTAATTCTAGAGCTAATACATGCGTCAAGCGCCGACTTCGGGAGGCGTGCTTTTATCAGATCAAAACCGACCGGGCTCCGGCCCGTAACGTTTGGTGACTCTGGATAACCACGCGGATCGTATGGTCTTTGCACCGACGACGAATCATTCAAGTGTCTGCCCTATCAACTTTCGAAGGTACGTTAAGTGCCTACCTTTGTGATAACGGGTGACGGGGAATCAGGGTTCGATTCCGGAGAGGGAGCCTGAGAAACGGCTACCACATCCAAGGAAGGCAGCAGGCGCGCAAATTACCCATTCCCGACACGGGGAGGTAGTGACGAAAAATAACAATACAGGACTCTAA-CGAGGCCCTGTAATTGGAATGAGTACATTCTAAAACCTTTAACGAGTATCCATTGGAGGGCAAGTCTGGTGCCAGCAGCCGCGGTAATTCCAGCTCCAACAGTGTATGCTAAAGTTGTTGCGGTTGAAAAGCTCGTAGTTGGATCTAGGGTGGGCGCCGCCGGTCCGTCGCAAGGCGTGTCACTGGCGGCGTCTGCCTTGCCTTCGGTTCTCCGTCGGTGCTCTTGACTGAGTGTCGGCGGTGGCCGATAAGTTTACTTTGAAAAAATTAGAGTGTTCAAAGCAGGCTGTTCGCCTGCATAGTGTTGCATGGAATAATGGAATAGGACCTCGGTTCTATTTTGTTGGTTTTCGGAGCACGAGGTAATGATTAAGAGGGACAGACGGGGGCGTCCGTACTCTGCCGTTAGAGGTGAAATTCTTGGATCGGCGGAAGACGAAcTACTGCGAAAGCATTCGCCAAGAATGTTTTCTTTAATCAAGAGCGAAAGTCAGAGGTTCGAAGACGATCAGATACCGTCCTAGTTCTGACTATAAACGATGCCAACTAGCGATCGGGAGGCGTTACCATGACGACCTTCCCGGCAGCTTCCGGGAAACCAAAGTCTTTGGGTTCTGGGGGAAGTATGGTTGCAAAGCTGAAACTTAAAGGAATTGACGGAAGGGCACCACCAGGAGTGGAGCCTGCGGCTTAATTTGACTCAACACGGGGAAACTCACCCGGCCCGGACACAGGAAGGATTGACAGATTGAGAGCTCTTTCTTGATTCTGTGGGTGGTGGTGCATGGCCGTTCTTAGTTGGTGGAGCGATTTGTCTGGTTAATTCCGATAACGAACGAGACTCTGGCATGCTAAATAGTTACGCGACCTTCTCGGTCGGCGTCTAACTTCTTAGAGGGAcTAGtGGCGCTTAGcCACACGAGATTGAGCAATAACAGGTCTGTGATGCCCTTAGATGTTCGGGGCCGCACGCGCGCTACACTGAATGGAGCAGCGAGTGTCTAACCTAGGCCGAAAGGTCCGGGTAACCCGTTGAACCCCATTCGTGATTGGGATAGGGACTTGCAATTATTTCCCTTGAACGAGGAATTCCCAGTAAGCGCAAGTCATCAACTTGCGTTGATTACGTCCCTGCCCTTTGTACACACCGCCCGTCGCTACTACCGATTGAATGGTTTAGTGAGATCCTTGGATTGGCCCCGCTCTGGCTGGTAACGGCCGGGGcggcGCGCCGAGAAGACGATCaAACttgATCAACTAGAATAAGTGTTATTATTCGGTTGGAATTGTCTCAAGTAGGGCAGGTCATTAGAGATGGGCAGATATATAACGTGGTTGTTACAGCTCATGCTTTTGTAATAATTTTTTTCTTTGTGATACCTATGATAATTAGGAGGTTTGGGAATTGATTACTTCCGTTAATATTAGGAAGTCCGGATATAGCTTTTCCTCGGTTGAATAACATGAGTTTTTGGTTTTTGCCACCAGCCCTGTTTTTGTTACTTATTAGTTCAATAATTGAGACTGGAGTAAGAACTAGATGAACTGTGTATCCTCCTTTAGCTGGAAATTTAGCTCATTCTAGGCCTGGGTTAGATTGTGCTATTTTTTCTTTGCACTTAGCTAGGGTTTCTAGTATTTTAAGGTCGTTGAATTTTATAACCACTATGTTTAATATAAAAACTAAAGGTTGAGGGATGTTTTCTATGTCGTTGTTTTGTTGGACTGTGCTTGTAACTACTATTTTATTGTTGTTATCGTTACCGGTGTTGGCTGCAGGAATTACCATGGTGCCAATCGGTCGTGGACAGCGTGAATTGATCATTGGTGACAGGCAAACTGGGTAAAAAAACGGCAGTCGCTATCGACACCATCATCAACCAGAAGAGTTTCAAGGGTATGTTGCCAGATCCAAAGAACACTCCCATCATTGTCAGCTGGATGATTGCCCAGGTTGTCACCACTGGAGCTGGTATGTAAGGTTT--GGCTC----GATTCATTCAATACCCACATTTT-GC-TG-ATGTTTGA-AGGAGAACATTATCTGTCATA------------TTTTTCTCAAAT----CCCAT-TCTTAACCAG--TTTTCCT-TCCAGGA--TGTT--ATAGGC-TGTGA-GAAAAATTGTACTAAAT--AAATTCG?attaaaatttattttatta?taatatat
>PpraeAntofagasta2
CATGCAGGTGTAAGTACGAGTTGTCGTAAAGCGAAACTGCGAACGGCTCATTAAATCAGTCTTGGTTTATTTGGTCTTGTGAGCGAAGTGGATAACTGTGGTAATTCTAGAGCTAATACATGCGTCAAGCGCCGACTTCGGGAGGCGTGCTTTTATCAGATCAAAACCGACCGGGCTCCGGCCCGTAACGTTTGGTGACTCTGGATAACCACGCGGATCGTATGGTCTTTGCACCGACGACGAATCATTCAAGTGTCTGCCCTATCAACTTTCGAAGGTACGTTAAGTGCCTACCTTTGTGATAACGGGTGACGGGGAATCAGGGTTCGATTCCGGAGAGGGAGCCTGAGAAACGGCTACCACATCCAAGGAAGGCAGCAGGCGCGCAAATTACCCATTCCCGACACGGGGAGGTAGTGACGAAAAATAACAATACAGGACTCTAA-CGAGGCCCTGTAATTGGAATGAGTACATTCTAAAACCTTTAACGAGTATCCaTTGgAGGGCAAGTCTGGtGCCAGCAGCCGCGGTAATTCCAGCTCCAACAGTGTATGCTAAAGTTGTTGCGGTTGAAAAGCTCGTAGTTGGATCTAGGGTGGGCGCCGCCGGTCCGTCGCAAGGCGTGTCACTGGCGGCGTCTGCCTTGCCTTCGGTTCTCCGTCGGTGCTCTTGACTGAGTGTCGGCGGTGGCCGATAAGTTTACTTTGAAAAAATTAGAGTGTTCAAAGCAGGCTGTTCGCCTGCATAGTGTTGCATGGAATAATGGAATAGGACCTCGGTTCTATTTTGTTGGTTTTCGGAGCACGAGGTAATGATTAAGAGGGACAGACGGGGGCGTCCGTACTCTGCCGTTAGAGGTGAAATTCTTGGATCGGCGGAAGACGAACTACTGcGAAAGCATTCGCCAAGAATGTTTTCTTTAATCAAGAGCGAAAGTCAGAGGTTCGAAGACGATCAGATACCGTCCTAGTTCTGACTATAAACGATGCCAACTAGCGATCGGGAGGCGTTACCATGACGACCTTCCCGGCAGCTTCCGGGAAACCAAAGTCTTTGGGTTCTGGGGGAAGTATGGTTGCAAAGCTGAAACTTAAAGGAATTGACGGAAGGGCACCACCAGGAGTGGAGCCTGCGGCTTAATTTGACTCAACACGGGGAAACTCACCCGGCCCGGACACAGGAAGGATTGACAGATTGAGAGCTCTTTCTTGATTCTGTGGGTGGTGGTGCATGGCCGTTCTTAGTTGGTGGAGCGATTTGTCTGGTTAATTCCGATAACGAACGAGACTCTGGCATGCTAAATAGTTACGCGACCTTCTCGGTCGGCGTCTAACTTCTTAGAGGGACTAGTGGCGCTTAGCCACACGAGATTGAGCAATAACAGGTCTGTGATGCCCTTAGATGTTCGGGGCCGCACGCGCGCTACACTGAATGGAGCAGCGAGTGTCTAACCTAGGCCGAAAGGTCCGGGTAACCCGTTGAACCCCATTCGTGATTGGGATAGGGACTTGCAATTATTTCCCTTGAACGAGGAATTCCCAGTAAGCGCAAGTCATCAACTTGCGTTGATTACGTCCCTGCCCTTTGTACACACCGCCCGTCGCTACTACCGATTGAATGGTTTAGTGAGATCCTTGGATTGGCCCCGCTCTGGCTGGTAACGGCCGGGGCGGCGCGCCGAGAAGACGATCaAACttgATCAACTAGAATAAGTGTTATTATTCGGTTGGAATTGTCTCAAGTAGGGCAGGTCATTAGAGATGGGCAGATATATAACGTGGTCGTTACAGCTCATGCTTTTGTAATAATTTTTTTCTTTGTGATACCTATGATAATTAGGAGGTTTGGTAATTGATTACTTCCGCTAATATTAGGAAGTCCGGATATAGCTTTTCCTCGGTTGAATAACATGAGTTTTTGGTTTTTGCCACCAGCCCTGTTTTTGTTACTTATTAGTTCAATAATTGAGACTGGAGTAAGAACTAGATGAACTGTGTATCCTCCTTTAGCTGGAAATTTAGCTCATTCTAGGCCTGGGTTAGATTGTGCTATTTTTTCTTTGCATTTAGCTAGGGTTTCTAGTATTTTAAGGTCGTTGAATTTTATAACCACTATGTTTAATATAAAAACTAAAGGTTGAGGGATGTTTTCTATGTCGTTGTTTTGTTGGaCCGTgCTTGTAACTACTATTTTATTGTTGTTATCGTTACCGGTGTTGGCTGCAGGAATtACCATGGTGCCAATCGGTCGTGGACAGCGTGAATTGATCATTGGTgaCAGGCAAACTGGGTAAAAAAACGGCAGTCGCTATCGACACCATCATCAACCAGAAGAGTTTCAAGGGTATGTTGCCAGATCCAAAGAACACTCCCATCATTGTCAGCTGGATGATTGCCCAGGTTGTCACCACTGGAGCTGGTATGTAAGGTTT--GGCTC----GATTCATTCAATACCCACATTTT-GC-TG-ATGTTTGA-AGGAGAACATTATCTGTCATA------------TTTTTCTCAAAT----CCCAT-TCTTAACCAG--TTTTCYT-TCCAAGA--TGTT--ATAGGC-TGTGA-GAaaaattgtactaaat--aaattcg?attaaaatttattttatta?taatatat
>Pyura_spPortWelshpool1
CATGCAGGTGTAAGTACGAGTTGTCGTAAAGCGAAACTGCGAACGGCTCATTAAATCAGTCTTGGTTTATTTGGTCTTGTGAGCGAAGTGGATAACTGTGGTAATTCTAGAGCTAATACATGCGTCAAGCGCCGACTTCGGGAGGCGTGCTTTTATCAGATCAAAACCGACCGGGCTCCGGCCCGTAACGTTTGGTGACTCTGGATAACCACGCGGATCGTATGGTCTTTGCACCGACGACGAATCATTCAAGTGTCTGCCCTATCAACTTTCGAAGGTACGTTAAGTGCCTACCTTTGTGATAACGGGTGACGGGGAATCAGGGTTCGATTCCGGAGAGGGAGCCTGAGAAACGGCTACCACATCCAAGGAAGGCAGCAGGCGCGCAAATTACCCATTCCCGACACGGGGAGGTAGTGACGAAAAATAACAATACAGGACTCTAA-CGAGGCCCTGTAATTGGAATGAGTACATTCTAAAACCTTTAACGAGTATCCATTGGAGGGCAAGTCTGGTGCCAGCAGCCGCGGTAATTCCAGCTCCAACAGTGTATGCTAAAGTTGTTGCGGTTGAAAaGCTCGTAGTTGGATCTAGGGTGGGCGCCGCCGGTCCGTCGCAAGGCGTGTCACTGGCGGCGTCTGCCTTGCCTTCGGTTCTCCGTCGGTGCTCTTGACTGAGTGTCGGCGGTGGCCGATAAGTTTACTTTGAAAAAATTAGAGTGTTCAAAGCAGGCTGTTCGCCTGCATAGTGTTGCATGGAATAATGGAATAGGACCTCGGTTCTATTTTGTTGGTTTTCGGAGCACGAGGTAATGATTAAGAGGGACAGACGGGGGCGTCCGTACTCTGCCGTTAGAGGTGAAATTCTTGGATCGGCGGAAGACGAACTACTGCGAAAGCATTCGCCAAGAATGTTTTCTTTAATCAAGAGCGAAAGTCAGAGGTTCGAAGACGATCAGATACCGTCCTAGTTCTGACTATAAACGATGCCAACTAGCGATCGGGAGGCGTTACCATGACGACCTTCCCGGCAGCTTCCGGGAAACCAAAGTCTTTGGGTTCTGGGGGAAGTATGGTTGCAAAGCTGAAACTTAAAGGAATTGACGGAAGGGCACCACCAGGAGTGGAGCCTGCGGCTTAATTTGACTCAACACGGGGAAACTCACCCGGCCCGGACACAGGAAGGATTGACAGATTGAGAGCTCTTTCTTGATTCTGTGGGTGGTGGTGCATGGCCGTTCTTAGTTGGTGGAGCGATTTGTCTGGTTAATTCCGATAACGAACGAGACTCTGGCATGCTAAATAGTTACGCGACCTTCTCGGTCGGCGTCTAACTTCTTAGAGGGACTAGTGGCGCTTAGCCACACGAGATTGAGCAATAACAGGTCTGTGATGCCCTTAGATGTTCGGGGCCGCACGCGCGCTACACTGAATGGAGCAGCGAGTGTCTAACCTAGGCCGAAAGGTCCGGGTAACCCGTTGAACCCCATTCGTGATTGGGATAGGGACTTGCAATTATTTCCCTTGAACGAGGAATTCCCAGTAAGCGCAAGTCATCAACTTGCGTTGATTACGTCCCTGCCCTTTGTACACACCGCCCGTCGCTACTACCGATTGAATGGTTTAGTGAGATCCTTGGATTGGCCCCGCTCTGGCTGGCAACGGCCGGGGCGGCGCGCCGAGAAGACGATCAAACTTGATCAACTAGAATAAGTGTTATTATTCGGTTAGAATTGTCTCAAGTAAGGCAGGTTATTAGAGATGGGCAAATATATAATGTGGTTGTTACAGCCCATGCTCTTGTAATAATTTTTTTTTTTGTAATGCCCATGATAATTGGGGGATTTGGTAATTGATTACTTCCTTTAATACTAGGGAGTCCGGATATAGCTTTTCCTCGGTTGAATAACATAAGTTTTTGGTTTTTACCTCCAGCTTTGTTTTTGTTACTTATTAGTTCAATAATTGAGACCGGGGTAAGAACTGGATGAACTGTGTATCCTCCTTTAGCTGGAAATTTAGCTCATTCTAGACCTAGGCTAGATTGTGCTATTTTTTCTTTGCATTTAGCTGGGGTCTCTAGTATTTTAAGGTCATTGAATTTTATAACTACCATGTTTAATATAAAAAGTAAAGGTTGGGGGATGTTTTCTATGTCGTTATTTTGTTGAACTGTGCTTGTAACTACTATTTTGTTGTTGTTATCGTTGCCTGTGTTGGCTGCAGGGATTACTATGTGTGCaATCGGTCGTGGACAGCGTGAATTGATCATTGGTGACAGGCAAACTGGGTAAAAAAACGGCAGTCGCTATCGACACCATCATCAACCAGAAGAGTTTCAAGGGTATGTTGCCAGATCCAAAGAACACTCCCATCATTGTCAGCTGGATGATTGCCCAGGTTGTCACCACTGGAGCTGGTATGTAAGGTTT--GGCTC----GATTCATTCACTACCCACATTTT-GC-TG-ATTTTTGA-AGGACAAGATTAATTGTCACA------------TTTTTCTCAAAT----CCCAT-----AACCAG--CTTTCTT-TCCATGA--TGTT--ATAGGC-TGTGA-GAAGAATTGTACTAAAT--AAATTCA?attaaaatttattttatta?taatatat
>Pyura_spBeautyPoint1
CATGCAGGTGTAAGTACGAGTTGTCGTAAAGCGAAACTGCGAACGGCTCATTAAATCAGTCTTGGTTTATTTGGTCTTGTGAGCGAAGTGGATAACTGTGGTAATTCTAGAGCTAATACATGCGTCAAGCGCCGACTTCGGGAGGCGTGCTTTTATCAGATCAAAACCGACCGGGCTCCGGCCCGTAACGTTTGGTGACTCTGGATAACCACGCGGATCGTATGGTCTTTGCACCGACGACGAATCATTCAAGTGTCTGCCCTATCAACTTTCGAAGGTACGTTAAGTGCCTACCTTTGTGATAACGGGTGACGGGGAATCAGGGTTCGATTCCGGAGAGGGAGCCTGAGAAACGGCTACCACATCCAAGGAAGGCAGCAGGCGCGCAAATTACCCATTCCCGACACGGGGAGGTAGTGACGAAAAATAACAATACAGGACTCTAA-CGAGGCCCTGTAATTGGAATGAGTACATTCTAAAACCTTTAACGAGTATCCATTGGAGGGCAAGTCTGGTGCCAGCAGCCGCGGTAATTCCAGCTCCAACAGTGTATGCTAAAGTTGTTGCGGTTGAAAaGCTCGTAGTTGGATCTAGGGTGGGCGCCGCCGGTCCGTCGCAAGGCGTGTCACTGGCGGCGTCTGCCTTGCCTTCGGTTCTCCGTCGGTGCTCTTGACTGAGTGTCGGCGGTGGCCGATAAGTTTACTTTGAAAAAATTAGAGTGTTCAAAGCAGGCTGTTCGCCTGCATAGTGTTGCATGGAATAATGGAATAGGACCTCGGTTCTATTTTGTTGGTTTTCGGAGCACGAGGTAATGATTAAGAGGGACAGACGGGGGCGTCCGTACTCTGCCGTTAGAGGTGAAATTCTTGGATCGGCGGAAGACGAACTACTGCGAAAGCATTCGCCAAGAATGTTTTCTTTAATCAAGAGCGAAAGTCAGAGGTTCGAAGACGATCAGATACCGTCCTAGTTCTGACTATAAACGATGCCAACTAGCGATCGGGAGGCGTTACCATGACGACCTTCCCGGCAGCTTCCGGGAAACCAAAGTCTTTGGGTTCTGGGGGAAGTATGGTTGCAAAGCTGAAACTTAAAGGAATTGACGGAAGGGCACCACCAGGAGTGGAGCCTGCGGCTTAATTTGACTCAACACGGGGAAACTCACCCGGCCCGGACACAGGAAGGATTGACAGATTGAGAGCTCTTTCTTGATTCTGTGGGTGGTGGTGCATGGCCGTTCTTAGTTGGTGGAGCGATTTGTCTGGTTAATTCCGATAACGAACGAGACTCTGGCATGCTAAATAGTTACGCGACCTTCTCGGTCGGCGTCTAACTTCTTAGAGGGACTAGTGGCGCTTAGCCACACGAGATTGAGCAATAACAGGTCTGTGATGCCCTTAGATGTTCGGGGCCGCACGCGCGCTACACTGAATGGAGCAGCGAGTGTCTAACCTAGGCCGAAAGGTCCGGGTAACCCGTTGAACCCCATTCGTGATTGGGATAGGGACTTGCAATTATTTCCCTTGAACGAGGAATTCCCAGTAAGCGCAAGTCATCAACTTGCGTTGATTACGTCCCTGCCCTTTGTACACACCGCCCGTCGCTACTACCGATTGAATGGTTTAGTGAGATCCTTGGATTGGCCCCGCTCTGGCTGGCAACGGCCGGGGCGGCGCGCCGAGAAGACGATCAAACTTGATCAACTAGAATAAGTGTTATTATTCGGTTAGAATTGTCTCAAGTAAGGCAGGTTATTAGAGATGGACAAATATATAATGTGGTTGTTACAGCCCATGCTCTTGTAATAATTTTTTTTTTTGTAATGCCCATGATAATTGGGGGATTTGGTAATTGATTACTTCCTTTAATACTAGGGAGTCCGGATATAGCTTTTCCTCGGTTGAATAACATAAGTTTTTGGTTTTTACCTCCAGCTTTGTTTTTGTTACTTATTAGTTCAATAATTGAGACCGGGGTAAGAACTGGATGAACTGTGTATCCTCCTTTAGCTGGAAATTTAGCTCATTCTAGACCTAGGCTAGATTGTGCTATTTTTTCTTTGCATTTAGCTGGGGTCTCTAGTATTTTAAGGTCATTGAATTTTATAACTACCATGTTTAATATAAAAAGTAAAGGTTGGGGGATGTTTTCTATGTCGTTATTTTGTTGAACTGTGCTTGTAACTACTATTTTGTTGTTGTTATCGTTGCCTGTGTTGGCTGCAGGGATTACTATGTGTGCaATCGGTCGTGGACAGCGTGAATTGATCATTGGTGACAGGCAAACTGGGTAAAAAAACGGCAGTCGCTATCGACACCATCATCAACCAGAAGAGTTTCAAGGGTATGTTGCCAGATCCAAAGAACACTCCCATCATTGTCAGCTGGATGATTGCCCAGGTTGTCACCACTGGAGCTGGTATGTAAGGTTT--GGCTC----GATTCATTCACTACCCACATTTT-GC-TG-ATTTTTGA-AGGACAAGATTAATTGTCACA------------TTTTTCTCAAAT----CCCAT-----AACCAG--CTTTCTT-TCCATGA--TGTT--ATAGGC-TGTGA-GAAGAATTGTACTAAAT--AAATTCA?attaaaatttattttatta?taatatat
>Pyura_spHenleyBeach9
catgCAgGTGTAAGTACGAGTTGTCGTAAAGCGAAACTGCGAACGGCTCATTAAATCAGTCTTGGTTTATTTGGTCTTGTGAGCGAAGTGGATAACTGTGGTAATTCTAGAGCTAATACATGCGTCAAGCGCCGACTTCGGGAGGCGTGCTTTTATCAGATCAAAACCGACCGGGCTCCGGCCCGTAACGTTTGGTGACTCTGGATAACCACGCGGATCGTATGGTCTTTGCACCGACGACGAATCATTCAAGTGTCTGCCCTATCAACTTTCGAAGGTACGTTAAGTGCCTACCTTTGTGATAACGGGTGACGGGGAATCAGGGTTCGATTCCGGAGAGGGAGCCTGAGAAACGGCTACCACATCCAAGGAAGGCAGCAGGCGCGCAAATTACCCATTCCCGACACGGGGAGGTAGTGACGAAAAATAACAATACAGGACTCTAA-CGAGGCCCTGTAATTGGAATGAGTACATTCTAAAACCTTTAACGAGTATCCATTGGAGGGCAAGTCTGGTGCCAGCAGCCGCGGTAATTCCAGCTCCAACAGTGTATGCTAAAGTTGTTGCGGTTGAAAAGCTCGTAGTTGGATCTAGGGTGGGCGCCGCCGGTCCGTCGCAAGGCGTGTCACTGGCGGCGTCTGCCTTGCCTTCGGTTCTCCGTCGGTGCTCTTGACTGAGTGTCGGCGGTGGCCGATAAGTTTACTTTGAAAAAATTAGAGTGTTCAAAGCAGGCTGTTCGCCTGCATAGTGTTGCATGGAATAATGGAATAGGACCTCGGTTCTATTTTGTTGGTTTTCGGAGCACGAGGTAATGATTAAGAGGGACAGACGGGGGCGTCCGTACTCTGCCGTTAGAGGTGAAATTCTTGGATCGGCGGAAGACGAACTACTGCGAAAGCATTCGCCAAGAATGTTTTCTTTAATCAAGAGCGAAAGTCAGAGGTTCGAAGACGATCAGATACCGTCCTAGTTCTGACTATAAACGATGCCAACTAGCGATCGGGAGGCGTTACCATGACGACCTTCCCGGCAGCTTCCGGGAAACCAAAGTCTTTGGGTTCTGGGGGAAGTATGGTTGCAAAGCTGAAACTTAAAGGAATTGACGGAAGGGCACCACCAGGAGTGGAGCCTGCGGCTTAATTTGACTCAACACGGGGAAACTCACCCGGCCCGGACACAGGAAGGATTGACAGATTGAGAGCTCTTTCTTGATTCTGTGGGTGGTGGTGCATGGCCGTTCTTAGTTGGTGGAGCGATTTGTCTGGTTAATTCCGATAACGAACGAGACTCTGGCATGCTAAATAGTTACGCGACCTTCTCGGTCGGCGTCTAACTTCTTAGAGGGACTAGTGGCGCTTAGCCACACGAGATTGAGCAATAACAGGTCTGTGATGCCCTTAGATGTTCGGGGCCGCACGCGCGCTACACTGAATGGAGCAGCGAGTGTCTAACCTAGGCCGAAAGGTCCGGGTAACCCGTTGAACCCCATTCGTGATTGGGATAGGGACTTGCAATTATTTCCCTTGAACGAGGAATTCCCAGTAAGCGCAAGTCATCAACTTGCGTTGATTACGTCCCTGCCCTTTGTACACACCGCCCGTCGCTACTACCGATTGAATGGTTTAGTGAGATCCTTGGATTGGCCCCGCTCTGGCTGGCAACGGCCGGGGcGGCGCGCCGAGAAGACGATCAAACTTGATCAACTAGAATAAGTGTTATTATTCGGTTAGAATTGTCTCAAGTAAGGCAGGTTATTAGAGATGGACAAATATATAATGTGGTTGTTACAGCCCATGCTCTTGTAATAATTTTTTTTTTTGTAATGCCCATGATAATTGGGGGATTTGGTAATTGATTACTTCCTTTAATACTAGGGAGTCCGGATATAGCTTTTCCTCGGTTGAATAATATAAGTTTTTGGTTTTTACCTCCAGCTTTGTTTTTGTTACTTATTAGTTCAATAATTGAGACCGGGGTAGGAACTGGATGAACTGTGTATCCTCCTTTAGCTGGAAATTTAGCTCATTCTAGACCCAGGCTAGATTGTGCTATTTTTTCTTTGCATTTAGCTGGGGTCTCTAGTATTTTAAGGTCATTGAATTTTATAACTACCATGTTTAATATAAAAAGTAAAGGTTGGGGGATGTTTTCTATGTCGTTATTTTGTTGAACTGTGCTTGTAACTACTATTTTGTTGTTGTTATCGTTGCCTGTGTTGGCTGCAGGGATTACTATGTGTGCaATCGGTCGTGGACAGCGTGAATTGATCATTGGTGACAGGCAAACTGGGTAAAAAAACGGCAGTCGCTATCGACACCATCATCAACCAGAAGAGTTTCAAGGGCATGTTGCCAGATCCAAAGAACACTCCCATCATTGTCAGCTGGATGATTGCCCAGGTTGTCACCACTGGAGCTGGTATGTAAAGTTT--GGCTC----GATTCATTCACTACCCACATTTT-GC-TG-ATTTTTGA-AGGATAAGATTAATTGTCACA------------TTTTTCTCAAAT----CCCAT-----AACCAG--CTTTCTT-TCCATGA--TGTT--ATAGGC-TGTGA-GAAGAAGTGTACTAAAT--AAATTCA?attaaaatttattttatta?taatatat
>PdalbAlbany5
CATGCAGGTGCAAGTACGAGTTGTCGTAAAGCGAAACTGCGAACGGCTCATTAAATCAGTCTTGGTTTATTTGGTCTTGTgAGCGAAGTGGATAACTGTGGTAATTCTAGAGCTAATACATGCGTCAAGCGCCGACTTCGGGAGGCGTGCTTTTATCAGATCAAAACCGACCGAGCTCCGGCTCGTAACGTTTGGTGACTCTGGATAACCACGCGGATCGTATGGTCTTTGCACCGACGACGAATCATTCAAGTGTCTGCCCTATCAACTTTCGAAGGTACGTTAAGTGCCTACCTTTGTGATAACGGGTGACGGGGAATCAGGGTTCGATTCCGGAGAGGGAGCCTGAGAAACGGCTACCACATCCAAGGAAGGCAGCAGGCGCGCAAATTACCCATTCCCGACACGGGGAGGTAGTGACGAAAAATAACAATACAGGACTCTAA-CGAGGCCCTGTAATTGGAATGAGTACATTCTAAAACTCTTAACGAGTATCCATTGGAGGGCAAGTCTGGTGCCAGCAGCCGCGGTAATTCCAGCTCCAACAGTGTATGCTAAAGTTGTTGCGGTTGAAAAGCTCGTAGTTGGATCTAGGGTGGGCGCCGCCGGTCCGTCgCAAGGCGTGTCACTGGCGGCGTCTGCCTTGCCTTCGGTTCTCCGTCGGTGCTCTTGACTGAgTGTCGGCGGTGGCCGATAAGTTTACTTTGAAAAAaTTAgAGTGTTCAAAGCAGGCTGTTCGCCTGCATAGTGTTGCATGGAATAaTGGAATAGGACCTCGGTTCTATTTTGTTGGTTTTCGGAGCaCGAGGTAaTGATTAAgAGGGACaGACGGGGGCGTCCGTACTCTGCCGTTAGAGGTGAAATTCTTGGATCGGCGGAAGACGAACTACTGCGAAAGCATTCGCCAAGAATGTTTTCTTTAATCAAGAGCGAAAGTCAGAGGTTCGAAGACGATCAGATACCGTCCTAGTTCTGACTATAAACGATGCCAACTAGCGATCGGGAGGCGTTACCATGACGACCTTCCCGGCAGCTTCCGGGAAACCAAAGTCTTTGGGTTCTGGGGGAAGTATGGTTGCAAAGCTGAAACTTAAAGGAATTGACGGAAGGGCACCACCAGGAGTGGAGCCTGCGGCTTAATTTGACTCAACACGGGGAAACTCACCCGGCCCGGACACAGGAAGGATTGACAGATTGAGAGCTCTTTCTTGATTCTGTGGGTGGTGGTGCATGGCCGTTCTTAGTTGGTGGAGCGATTTGTCTGGTTAATTCCGATAACGAACGAGACTCTGGCATGCTAAATAGTTACGCGACCTTCTCGGTCGGCGTCTAACTTCTTAGAGGGACTAGTGGCGCTTAGCCACACGAGATTGAGCAATAACAGGTCTGTGATGCCCTTAGATGTTCGGGGCCGCACGCGCGCTACACTGAATGGAGCAGCGAGTGTCTAACCTAGGCCGAAAGGTCCGGGTAACCCGTTGAACCCCATTCGTGATTGGGATAGGGACTTGCAATTATTTCCCTTGAACGAGGAATTCCCAGTAAGCGCAAGTCATCAACTTGCGTTGATTACGTCCCTGCCCTTTGTACACACCGCCCGTCGCTACTACCGATTGAATGGTTTAGTGAGATCCTTGGATTGGCCCCGCTCTGGCTGGCAACGGCCGGGGCGGCGCGCCGAGAAGACGATCAAACTTGATCAACTAGGATAAGTGTTATTATTCGAATTGAGTTATCTCAAGTTAGGCAGGTGATCAGGGATGGTCAAATATATAATGTGGTTGTTACAGCGCATGCTTTTGTTATAATTTTTTTTTTTGTAATGCCGATGATAATTGGTGGATTTGGGAATTGATTGCTTCCTTTGATGTTGGGAAGCCCGGATATGGCCTTTCCCCGGTTAAATAATATGAGTTTTTGGTTTTTACCTCCTGCTCTATTCTTACTTTTAATCAGTTCTATAATTGAAACTGGGGTAGGTACTGGTTGGACCGTGTATCCTCCTTTAGCGGGGAACTTGGCACACTCTGGACCTAGGTTGGATTGTGCTATTTTTTCTTTACATTTAGCTGGGGTTTCGAGTATTTTGAGATCTTTAAATTTCATAACGACTATGTTTAATATGAAAACGAAAGGATGAAGGATGTTTTCTATGTCTTTGTTTTGTTGAACTGTATTTGTAACAGTAATTTTACTTTTGTTATCTTTACCAGTTTTGGCGGCGGGTATTACAATGTATCCCATTGGACGTGGA?AGCGTGAATTGATCATTGGTGACAGGCAAACAGGGTGAAAAAACGGCAGTCGCCATCGACACCATCATCAACCAGAAGAGATTCAAGGGTATGTTGCCAGATCCAAAGAACACTCCCATCGTTGTCAGTTGGATGATTGCGCAGGTTGTCACCACTGGAGCTGGCATGTAAGATTT--TGGTATTC-GGTTCATTAACTACCCACATTTTTGCGTGGGTTTTTGATAGCATATGA---ATTGTTATATCCACGATCAGATTTCTCTCATCT----CCCATTTCTCAACCAA--CTTTCTCTTCATAT-GCAGTG-----GCAATGTAAGAA-AAATTGTA-TAATTTT--TTGAA?atttttttattttttattt?attttata
>PdalbAlbany8
CATGCAGGTGCAAGTACGAGTTGTCGTAAAGCGAAACTGCGAACGGCTCATTAAATCAGTCTTGGTTTATTTGGTCTTGTGAGCGAAGTGGATAACTGTGGTAATTCTAGAGCTAATACATGCGTCAAGCGCCGACTTCGGGAGGCGTGCTTTTATCAGATCAAAACCGACCGAGCTCCGGCTCGTAACGTTTGGTGACTCTGGATAACCACGCGGATCGTATGGTCTTTGCACCGACGACGAATCATTCAAGTGTCTGCCCTATCAACTTTCGAAGGTACGTTAAGTGCCTACCTTTGTGATAACGGGTGACGGGGAATCAGGGTTCGATTCCGGAGAGGGAGCCTGAGAAACGGCTACCACATCCAAGGAAGGCAGCAGGCGCGCAAATTACCCATTCCCGACACGGGGAGGTAGTGACGAAAAATAACAATACAGGACTCTAA-CGAGGCCCTGTAATTGGAATGAGTACATTCTAAAACTCTTAACGAGTATCCATTGGAGGGCAAGTCTGGTGCCAGCAGCCGCGGTAATTCCAGCTCCAACAGTGTATGCTAAAGTTGTTGCGGTTGAAAAGCTCGTAGTTGGATCTAGGGTGGGCGCCGCCGGTCCGTCGCAAGGCGTGTCACTGGCGGCGTCTGCCTTGCCTTCGGTTCTCCGTCGGTGCTCTTGACTGAGTGTCGGCGGTGGCCGATAAGTTTACTTTGAAAAAATTAGAGTGTTCAAAGCAGGCTGTTCGCCTGCATAGTGTTGCATGGAATAATGGAATAGGACCTCGGTTCTATTTTGTTGGTTTTCGGAGCACGAGGTAATGATTAAGAGGGACAGACGGGGGCGTCCGTACTCTGCCGTTAGAGGTGAAATTCTTGGATCGGCGGAAGACGAACTACTGCGAAAGCATTCGCCAAGAATGTTTTCTTTAATCAAGAGCGAAAGTCAGAGGTTCGAAGACGATCAGATACCGTCCTAGTTCTGACTATAAACGATGCCAACTAGCGATCGGGAGGCGTTACCATGACGACCTTCCCGGCAGCTTCCGGGAAACCAAAGTCTTTGGGTTCTGGGGGAAGTATGGTTGCAAAGCTGAAACTTAAAGGAATTGACGGAAGGGCACCACCAGGAGTGGAGCCTGCGGCTTAATTTGACTCAACACGGGGAAACTCACCCGGCCCGGACACAGGAAGGATTGACAGATTGAGAGCTCTTTCTTGATTCTGTGGGTGGTGGTGCATGGCCGTTCTTAGTTGGTGGAGCGATTTGTCTGGTTAATTCCGATAACGAACGAGACTCTGGCATGCTAAATAGTTACGCGACCTTCTCGGTCGGCGTCTAACTTCTTAGAGGGACTAGTGGCGCTTAGCCACACGAGATTGAGCAATAACAGGTCTGTGATGCCCTTAGATGTTCGGGGCCGCACGCGCGCTACACTGAATGGAGCAGCGAGTGTCTAACCTAGGCCGAAAGGTCCGGGTAACCCGTTGAACCCCATTCGTGATTGGGATAGGGACTTGCAATTATTTCCCTTGAACGAGGAATTCCCAGTAAGCGCAAGTCATCAACTTGCGTTGATTACGTCCCTGCCCTTTGTACACACCGCCCGTCGCTACTACCGATTGAATGGTTTAGTGAGATCCTTGGATTGGCCCCGCTCTGGCTGGCAACGGCCGGGGCGGCGCGCCGAGAAGACGATCAAACTTGATCAACTAGGATAAGTGTTATTATTCGAATTGAGCTATCTCAAGTTAGGCAGGTGATCAGGGATGGTCAAATATATAATGTGGTGGTTACAGCGCATGCTTTTGTTATAATTTTTTTTTTTGTAATGCCGATGATAATTGGTGGATTTGGGAATTGATTGCTTCCTTTGATGTTGGGAAGCCCGGATATGGCCTTTCCCCGGTTAAATAATATGAGTTTTTGGTTTTTACCTCCTGCTCTATTCCTACTTCTAATCAGTTCTATAATTGAAACTGGGGTAGGTACTGGTTGGACCGTGTATCCTCCTTTAGCGGGGAACTTGGCACACTCTGGACCTAGGTTGGATTGTGCTATTTTTTCTTTACATTTAGCTGGGGTTTCGAGTATTTTGAGATCTTTAAATTTCATAACGACTATGTTTAATATGAAAACGAAAGGATGAAGGATGTTTTCTATGTCTTTGTTTTGTTGAACTGTATTTGTAACAGTAATTTTACTTTTGTTATCTTTACCAGTTTTGGCGGCGGGTATTACAATGTATCCCATTGGACGTGGA?AGCGTGAATTGATCATTGGTGACAGGCAAACAGGGTGAAAAAACGGCAGTCGCCATCGACACCATCATCAACCAGAAGAGATTCAAGGGTATGTTGCCAGATCCAAAGAACACTCCCATCGTTGTCAGTTGGATGATTGCGCAGGTTGTCACCACTGGAGCTGGCATGTAAGATTT--TGGTATTC-GGTTCATTAACTACCCACATTTTTGCGTGGGTTTTTGATAGCATATGA---ATTGTTATATCCACGATCAGATTTCTCTCATCT----CCCATTTCTCAACCAA--CTTTCTCTTCATAT-GCAGTG-----GCAATGTAAGAA-AAATTGTA-TAATTTT--TTGAA?atttttttattttttattt?attttata
>PspiniNewcastle
catgCAGGTGTAAGTACGAGTTGTCGTAAAGCGAAACTGCGAACGGCTCATTAAATCAGTCTTGGTTTATTTGGTCTTGTGAGCGAAGTGGATAACTGTGGTAATTCTAGAGCTAATACATGCGTCAAGCGCCGACTTCGGGAGGCGCGCTTTTATCAGATCAAAACCGACCGGGCTCCGGCCCGTCACGTTTGATGACTCTGGATAACCACGCGGATCGTATGGTCTTTGCACCGACGACGAATCATTCAAGTGTCTGCCCTATCAACTTTCGAAGGTACGTTAAGTGCCTACCTTTGTGATAACGGGTGACGGGGAATCAGGGTTCGATTCCGGAGAGGGAGCCTGAGAAACGGCTACCACATCCAAGGAAGGCAGCAGGCGCGCAAATTACCCATTCCCGACACGGGGAGGTAGTGACGAAAAATAACAATACAGGACTCTAA-CGAGGCCCTGTAATTGGAATGAGTACATTCTAAAACTTTTAACGAGTATCCATTGGAGGGCAAGTCTGGTGCCAGCAGCCGCGGTAATTCCAGCTCCAACAGTGTATGCTAAAGTTGTTGCGGTTGAAAAGCTCGTAGTTGGATCTAGGGCGGGCGCCGCCGGTCCGTCGCAAGGCGTGTCACTGGCGGCGTGTGCCTTGCCTTCGGTTCTCCGTCGGTGCTCTTGACTGAGTGTCGGCGGTGGCCGATAAGTTTACTTTGAAAAAATTAGAGTGTTCAAAGCAGGCTGTTCGCCTGCATAGTGTTGCATGGAATAATGGAATAGGACCTCGGTTCTATTTTGTTGGTTTTCGGAGCACGAGGTAATGATTAAGAGGGACAGACGGGGGCGTCCGTACTCTGCCGTTAGAGGTGAAATTCTTGGATCGGCGGAAGACGAACTACTGCGAAACCATTCgCCAAGAATGTTTTCTTTAATCAAGAGCGAAAGTCAGAGGTTCGAAGACGATCAGATACCGTCCTAGTTCtgaCTATAAACGATGCCAACTAGCGATCGGGAGGCGttaccatgacgaCCTTCCCGGCAGCTTCCGGGAAACCAAAGTCTTTGGGTTCTGGGGGAAGTATGGTTGCAAAGCTGAAACTTAAAGGAATTGACGGAAGGGCACCACCAGGAGTGGAGCCTGCGGCTTAATTTGACTCAACACGGGGAAACTCACCCGGCCCGGACACAGGAAGGATTGACAGATTGAGAGCTCTTTCTTGATTCTGTGGGTGGTGGTGCATGGCCGTTCTTAGTTGGTGGAGCGATTTGTCTGGTTAATTCCGATAACGAACGAGACTCTGGCATGCTAAATAGTTACGCGACCTTCTCGGTCGGCGTCTAACTTCTTAGAGGGACTAGTGGCGCTTAGCCACACGAGATTGAGCAATAACAGGTCTGTGATGCCCTTAGATGTTCGGGGCCGCACGCGCGCTACACTGAATGGAGCAGCGAGTGTCTAACCTAGGCCGAAAGGTCCGGGTAACCCGTTGAACCCCATTCGTGATTGGGATAGGGACTTGCAATTATTTCCCTTGAACGAGGAATTCCCAGTAAGCGCAAGTCATCAACTTGCGTTGATTACGTCCCTGCCCTTTGTACACACCGCCCGTCGCTACTACCGATTGAATGGTTTAGTGAGATCCTTGGATTGGCCCTCTCCTGGCTGGCAACGGCCGGGTCGGCGCGCCGAGAAGACGATCAAACTTGATCAACTAGGATAAGTGTTATTATTCGAATTGAACTATCTCAGGTTAGACAAGTGATCAGGGATGGTCAAATGTATAATGTAGTAGTTACGGCGCATGCTCTTGTTATAATTTTTTTTTTTGTTATGCCCATGATAATTGGTGGGTTTGGTAATTGATTATTGCCTTTGATGCTAGGAAGTCCGGATATAGCATTTCCTCGGTTAAATAATATGAGTTTTTGATTTTTACCTCCTGCGTTGTTTTTGTTATTAATTAGTTCTATAATTGAAACTGGGGTTGGTACTGGTTGGACGGTATATCCGCCTTTAGCTGGGAATTTGGCACATTCTGGGCCTGGATTGGACTGTGCTATTTTTTCCTTACATCTAGCTAGGATTTCGAGTATTTTAGGATCTTTAAATTTTATAACGACTATGTTTAACATAAAAACGAAAGGATGGAGAATATTCTCTATGTCTTTGTTTTGTTGGACTGTATTTGTAACAGTGATTTTATTACTGTTATCTTTACCAGTTTTGGCGGCAGGGATTACAATATGTGC?ATCGGACGTGGACAGCGTGAATTGATCATTGGTGACAGGCAAACTGGGTAA????????????????????????????????????????????????GGGAATGTTGCCAGATCCTAAGAACACTCCAATTGTTGTCAGTTGGATGATTGCACAGGTTGTGACCACAGGAGCAGGTATGTAAGTTT-CTGGCAATTTACAATT-GTACGTACTAAGATTTTGCCTTGGATGTTTCAT--GAGAATAGTTTTTGGTATATCATCGTGAAAATTTTTCTCAAATAAATCCT-TTTCTTACCCAAAATTTTTT-TCTTAAT-GCA-TG-AA--TGAAGCATAGGA-AAATT----TAATTGT--TTT--?tttttttattttttttttt?attttata
>Pdura
CATGCAGGTGTAAGTACGAGTTGACGTAGAGCGAAACTGCGAACGGCTCATTAAATCAGTCTTGGTTTATTTGGTCTTGTGAGCGAAGTGGATAACTGTGGTAATTCTAGAGCTAATACATGCGTCAAGCGCCGACTTCGGGAGGCGTGCTTTTATCAGATCAAAACCGACCGGGCTC--GCCCGCAAGGTTTGATGACTCTGGATAACCACGCGGATCGTATGGTCTTTGCACCGACGACGAATCATTCAAGTGTCTGCCCTATCAACTTTCGAAGGTACGTTATGTGCCTACCTTTGTGATAACGGGTGGCGGGGAATCAGGGTTCGATTCCGGAGAGGGAGCCTGAGAAACGGCTACCACATCCAAGGAAGGCAGCAGGCGCGCAAATTACCCATTCCCGACACGGGGAGGTAGTGACGAAAAATAACAATACAGGACTCTAA-CGAGGCCCTGTAATTGGAATGAGTACATTCTAAACCCCTTAACGAGTATCCATTGGAGGGCAAGTCTGGTGCCAGCAGCCGCGGTAATTCCAGCTCCAACAGTGTATGCTAAAGTTGTTGCGGTTGAAAAGCTCGTAGTTGGATCTTGGGTGGGCGCCGCCGGTCCGTCGCAAGGCGTGTCACTGGCGGCGCTCGCCTCGCCTTCGGTTCTCCGTCGGTGCTCTTGACTGAGTGTCGGCGGTGGCCGATAAGTTTACTTTGAAAAAATTAGAGTGTTCAAAGCAGGCTGGTCGCCTGCATAGTGTTGCATGGAATAATGGAATAGGACCTCGGTTCTATTTTGTTGGTTTTCGGAGCGCGAGGTAATGATTAAGAGGGACAGACGGGGGCGTCCGTACTCTGCCGTTAGAGGTGAAATTCTTGGATCGGCGGAAGACGAACTACTGCGAAAGCATTCGCCAAGAATGTTTTCTTTAATCAAGAGCGAAAGTCAGAGGTTCGAAGACGATCAGATACCGTCCTAGTTCTGACTATAAACGATGCCAACTAGCGATCGGGAGGCGTTACCATGACGACCTTCCCGGCAGCTTCCGGGAAACCAAAGTCTTTGGGTTCTGGGGGAAGTATGGTTGCAAAGCTGAAACTTAAAGGAATTGACGGAAGGGCACCACCAGGAGTGGAGCCTGCGGCTTAATTTGACTCAACACGGGGAAACTCACCCGGCCCGGACACAGGTAGGATTGACAGATTGAGAGCTCTTTCTTGATTCTGTGGGTGGTGGTGCATGGCCGTTCTTAGTTGGTGGAGCGATTTGTCTGGTTAATTCCGATAACGAACGAGACTCTGGCATGCTAAATAGTTACGCGACCTTCTCGGTCGGCGTCTAACTTCTTAGAGGGACTAGTGGCGCTTAGCCACACGAGATTGAGCAATAACAGGTCTGTGATGCCCTTAGATGTTCGGGGCCGCACGCGCGCTACACTGAATGAAGCAGCGAGTGTTCCGCCTAGGCCGAAAGGTCCGGGTAACCCGTTGAACCCCATTCGTGATTGGGATAGGGACTTGCAATTATTTCCCTTGAACGAGGAATTCCCAGTAAGCGCAAGTCATCAACTTGCGTTGATTACGTCCCTGCCCTTTGTACACACCGCCCGTCGCTACTACCGATTGAATGGTTTAGTGAGATCCTTGGATTGGCCCTGTCGCGGCTGGCAACGGTCGCGTCGGCGTGCCGAGAAGACGATCAAACTTGATCAACAGGAATAAGTGTATTAATTCGGTTGGAGCTTTCGCAAGCTGGGCAGGTGATTGGTGACGGGCAAATATATAATGTAGTTGTGACGGCGCATGCTTTGGTGATGATTTTTTTTTTTGTGATGCCAGTGATGCTGGGAAGGTTTAGGAATTGGTTGTTGCCTTTAATGGTTGGAAGTCCGGATATGGCTTTTCCTCGTTTAAATAATATGAGTTTCTGAATGTTGCCGCCTTCTTTGTTTTTATTGTTAATTAGTTCGATGATTGAGAGTGGAGTAGGTACTGGTTGGACGGTATATCCTCCATTAGCGGGAAATTTGGCTCATTCTGGACCTGCGTTAGATTGTGCTATTTTTTCTTTGCATTTGGCCAGAGTTTCTAGTATTTTAAGATCTTTAAATTTTATGACAACTTTGTTTAATATAAAAGGAAAAGGTTGAGATATATTTATGATACCTTTATTTTGTTGGACTATTTTGGTAACTACTCTTTTGTTGTTGTTGTCTTTACCCGTGTTGGCCGCGGCTATTACTATAGGTGC?ATTGGACGTGGACAGCGTGAACTGATCATCGGGGACAGGCAGACAGGGTAAGAAAACCGCCGTTGCTATCGACACCATCATCAACCAGAAGAGTTTCAA??????????????????????????????????????????????????????????????????????????????????????????????????????????????????????????????????????????????????????????????????????????????????????????????????????????????????????????TTGGGAAGAATAAATT-AATTTT-TGACTAATGACCGTAAACCGAATTTGA?????????????????????tttatttt
>Psquamulosa
????????????????????????????????????????????????????????????????????????????????????????????????????????????????????????????????????????????????????????????????????????????????????????????????????????????????????????????????????????????????????????????????????????????????????????????????????????????????????????????????????????????????????????????????????????????????????????????????????????????????CCGACACGGGGAGGTAGTGACGAAAAATAACAATACAGGACTCTAAACGAGGCCCTGTAATTGGAATGAGTACATTCTAAACCCCTTAACGAGTATCCATTGGAGGGCAAGTCTGGTGCCAGCAGCCGCGGTAATTCCAGCTCCAACAGTGTATGCTAAAGTTGTTGCGGTTGAAAAGCTCGTAGTTGGATCTTGGGTGGGTGCCGCCGGTCCGTCGCAAGGCGTGTCACTGGCGGCGCTCGCCTCGCCTTCGGTTCTCCGTCGGTGCTCTTGACTGAGTGTCGGCGGTGGCCGATAAGTTTACTTTGAAAAAATTAGAGTGTTCAAAGCAGGCTGTTCGCCTGCATAGTGTTGCATGGAATAATGGAATAGGACCTCGGTTCTATTTTGTTGGTTTTCGGAGCGCGAGGTAATGATTAAGAGGGACAGACGGGGGCGTCCGTACTCTGCCGTTAGAGGTGAAATTCTTGGATCGGCGGAAGACGAACTACTGCGAAAGCATTCGCCAAGAATGTTTTCTTTAATCAAGAGCGAAAGTCAGAGGTTCGAAGACGATCAGATACCGTCCTAGTTCTGACTATAAACGATGCCAACTAGCGATCGGGAGGCGTTACCATGACGACCTTCCCGGCAGCTTCCGGGAAACCAAAGTCTTTGGGTTCCGGGGGAAGTATGGTTGCAAAGCTGAAACTTAAAGGAATTGACGGAAGGGCACCACCAGGAGTGGAGCCTGCGGCTTAATTTGACTCAACACGGGGAAACTCACCCGGCCCGGACACAGGTAGGAT???????????????????????????????????????????????????????????????????????????????????????????????????????????????????????????????????????????????????????????????????????????????????????????????????????????????????????????????????????????????????????????????????????????????????????????????????????????????????????????????????????????????????????????????????????????????????????????????????????????????????????????????????????????????????????????????????????????????????????????????????????????????????????????????????ACGGGAATAAGTGTTTTAATTCGGTTGGAGTTATCTCAGGTTGGTCAAGTGATTGGGGATGGTCAGATGTATAATGTGGTGGTTACTGCGCATGCTTTTGTAATGATTTTTTTTTTTGTGATGCCAGTTATAATTGGGGGGTTTAGAAATTGGTTGTTACCGTTGATGTTGGGTAGTCCTGACATGGCTTTTCCTCGTTTAAACAATATAAGTTTTTGGTTATTACCTCCTGCTCTGTTTTTATTGTTGATGAGTTCAATAATTGAGAGTGGGGTGGGGACGGGTTGGACTTTGTATCCTCCGTTATCTGGTAATTTAGCACACTCTAGGCCTAGTTTAGATGCTGCTATTTTTTCTTTACATTTAGCGGGTGTATCGAGTATTTTGGGGTCATTGAATTTTATGACGACCATGTTTAATATAAAGGGGAAGGGTTGGACCATGTTTAATATGTCTTTGTTTTGTTGAAGTGTGTTAGTGACAACTGTGTTGTTGTTGTTGTCTTTACCTGTTTTAGCGGCGGCAATTACAATG???????????????????????????????????????????????????????????????????????????????????????????????????????????????????????????????????????????????????????????????????????????????????????????????????????????????????????????????????????????????????????????????????????????????????????????????????????????????????????????????????????????????????????????????????????????????????????????????????????????????????
>Phaustor
CATGCAGGTGTAAGTACGAGTTGTCGTAAAGCGAAACTGCGAACGGCTCATTAAATCAGTCTTGGTTTATTTGGTCTTGTGAGCGAAGTGGATAACTGTGGTAATTCTAGAGCTAATACATGCGTCCAGCGCCGACTTCGGGAGGCGTGCTTTTATCAGATCAAAACCGACCGGGCTC--GCCCGAAAGTTTTGACGACTCTGGATAACCACGCGGATCGCATGGTCTTTGCACCGGCGACGAATCATTCAAGTGTCTGCCCTATCAACTTTCGAAGGTACGTTACGTGCCTACCTTTGTGATAACGGGTGACGGGGAATCAGGGTTCGATTCCGGAGAGGGAGCCTGAGAAACGGCTACCACATCCAAGGAAGGCAGCAGGCGCGCAAATTACCCATTCCCGACACGGGGAGGTAGTGACGAAAAATAACAATACAGGACTCTAA-CGAGGCCCTGTAATTGGAATGAGTACATTCTAAACCTCTTAACGAGTATCCATTGGAGGGCAAGTCTGGTGCCAGCAGCCGCGGTAATTCCAGCTCCAACAGTGTATGCTAAAGTTGTTGCGGTTGAAAAGCTCGTAGTTGGATCTTGGGCGAGTGCCGCCGGTCCGTCGCAAGGCGTGTCACTGGCGGCGCTTGCCTCTACGTCGGTTCTCCGTCGGTGCTCTTGACTGAGTGTCGGCGGTGGCCGAGAAGTTTACTTTGAAAAAATTAGAGTGTTCAAAGCAGGCTGGTCGCCTGCATAGTGTTGCATGGAATAATGGAATAGGACCTCGGTTCTATTTTGTTGGTTTTCGGAGCGCGAGGTAATGATTAAGAGGGACAGACGGGGGCGTCCGTACTCTGCCGTTAGAGGTGAAATTCTTGGATCGGCGGAAGACGAACTACTGCGAAAGCATTCGCCAAGAATGTTTTCTTTAATCAAGAGCGAAAGTCAGAGGTTCGAAGACGATCAGATACCGTCCTAGTTCTGACTATAAACGATGCCAACTAGCGATCGGGAGGCGTTACCATGACGACCTTCCCGGCAGCTTCCGGGAAACCAAAGTCTTTGGGTTCCGGGGGAAGTATGGTTGCAAAGCTGAAACTTAAAGGAATTGACGGAAGGGCACCACCAGGAGTGGAGCCTGCGGCTTAATTTGACTCAACACGGGGAAACTCACCCGGCCCGGACACAGGAAGGATTGACAGATTGAGAGCTCTTTCTTGATTCTGTGGGTGGTGGTGCATGGCCGTTCTTAGTTGGTGGAGCGATTTGTCTGGTTAATTCCGATAACGAACGAGACTCTGGCATGCTAAATAGTTACGCGACCTTCTCGGTCGGCGTTTAACTTCTTAGAGGGACTAGTGGCGCTTAGCCACACGAGATTGAGCAATAACAGGTCTGTGATGCC???????????????????????????????????????????????????????????????????????????????????????????????????????????????????????????????????????????????????????????????????????????????????????????????????????????????????????????????????????????????????????????????????????????????????????????????????????????????????????????????????????????????????????????????????????????????????????????????????????????????????????????????????????????????????????????????????????????????????????????????????????????????????????????????????????????????????????????????????????????????????????????????????????????????????????????????????????????????????????????????????????????????????????????????????????????????????????????????????????????????????????????????????????????????????????????????????????????????????????????????????????????????????????????????????????????????????????????????????????????????????????????????????????????????????????????????????????????????????????????????????????????????????????????????????????????????????????????????????????????????????????????????????????????????????????????????????????????????????????????????????????????????????????????????????????????????????????????????????????????????????????????????????????????????????????????
